# Supplementary material for: Genomic patterns of diversity and divergence of two introduced salmonid species in Patagonia, South America
Source: Evol Appl. 2017 Mar 6;10(4):402–16. doi: 10.1111/eva.12464 (PMC5367078; doi:10.1111/eva.12464)
Supplement: Supplementary file 2 [file EVA-10-402-s002.xlsx]

## Sheet: Table S1
Table S1 - Raw data for 20 environmental variables (Worldclim.org) for Chinook salmon (Ots = Oncorhynchus tshawytscha) and Brook charr (Sfo = Salvelinus fontinalis) populations. The first two principal components for environmental PCA including all populations within a species are listed as PC1 and PC2. Estimates of Ne (effective population size) and 95% CI are also included for each collection w…								Annual Mean Temp. (°C*10)	Mean Diurnal Range (Mean of monthly (max temp - min temp))	Isothermality (100*(bio2/bio7))	Temperature Seasonality (100*stdev of mean monthly temps)	Max Temp. of warmest month (°C*10)	Min Temp. of coldest month (°C*10)	Temp. Annual Range (bio5 - bio6)	Mean Temp. of Wettest Quarter (°C*10)	Mean Temp. of Driest Quarter (°C*10)	Mean Temp. of Warmest Quarter(°C*10)	Mean Temp. of Coldest Quarter(°C*10)	Annual Precipitation (mm)	Precipitation of Wettest Month (mm)	Precipitation of Driest Month (mm)	Precipitation Seasonality (Coefficient of Variation)	Precipitation of Wettest Quarter (mm)	Precipitation of Driest Quarter (mm)	Precipitation of Warmest Quarter (mm)	Precipitation of Coldest Quarter (mm)	Elevation (feet)	Standardized estimates of Nb with correction for downward bias (Waples et al. 2016)
Species	Population	Pop ID	Continent	Latitude	Longitude	PC1	PC2	bio1	bio2	bio3	bio4	bio5	bio6	bio7	bio8	bio9	bio10	bio11	bio12	bio13	bio14	bio15	bio16	bio17	bio18	bio19	elev	n	Nb	lower CI	Upper CI
Sfo	Los Lagos Laguna (Chile)	LAG	S. America	-41.9181	-72.1421	1.09251	8.22582	41	107	52	3741	216	-12	207	42	145	145	48	2107	305	77	46	897	277	277	841	2802	27	181.679	151.908	225.191
Sfo	Parrillar Laguna (Chile)	PAR	S. America	-53.4224	-71.4547	-3.51365	0.70655	48	70	46	2823	132	-17	149	49	32	84	11	820	86	59	11	242	183	203	192	1035	27	71.5376	66.3032	77.6445
Sfo	Gallego Chico R. (Chile)	CHI	S. America	-52.0232	-70.7256	-5.1637	-1.6548	62	91	48	3613	165	-23	188	106	44	106	14	213	22	13	13	60	44	60	51	549	27	61.2868	57.2519	65.7579
Sfo	Lago Fagnano (Chile)	FGN	S. America	-54.4998	-68.7319	-4.81997	-0.223078	52	75	50	2770	133	-15	148	53	53	86	16	593	58	36	13	171	121	155	146	191	N/A	N/A	N/A	N/A
Sfo	Alonso R. (Chile)	ALO	S. America	-54.5083	-68.7393	-4.87557	-0.241431	55	74	50	2787	136	-12	148	55	56	89	18	593	58	36	13	170	121	155	147	104	27	201.309	176.009	234.569	128.953
Sfo	Paradise Hatchery (PA, USA)	HAT	N. America	41.117	-75.2717	1.62006	-0.433424	84	121	32	8885	275	-98	373	175	-22	196	-34	1143	110	74	11	319	243	312	246	930	N/A	N/A	N/A	N/A
Sfo	Sorbier R. (Quebec)	SOR	N. America	47.1571	-72.4142	2.58022	-1.1022	31	107	24	11176	242	-193	435	155	-50	168	-122	1078	118	67	18	334	208	330	238	1048	27	199.237	160.414	261.832
Sfo	Main de Fer R. (Quebec)	MDF	N. America	47.1283	-72.1236	2.74872	-0.80123	27	103	24	11046	235	-193	428	150	-54	162	-124	1144	124	70	18	353	218	350	253	1294	27	390.513	237.95	1049.51
Sfo	Caribou R. (Quebec)	CAR	N. America	47.3329	-72.3066	2.10393	-1.13068	30	107	24	11220	242	-195	437	154	-52	30	-124	1075	121	66	19	338	204	333	235	1061	27	40.6761	38.0589	43.5115
Sfo	Moyen R. (Quebec)	MOY	N. America	46.8167	-73.2514	2.71897	-1.13229	27	113	25	11053	239	-199	438	150	-53	162	-124	1083	110	71	15	322	216	319	247	1232	27	145.256	103.49	238.713
Sfo	Head R. (Quebec)	HEA	N. America	46.7966	-73.3041	2.74774	-1.13089	27	114	25	11067	239	-200	439	150	-53	162	-125	1083	109	71	15	321	216	318	247	1267	27	148.092	131.08	170.011
Sfo	Arlequin R. (Quebec)	ARL	N. America	46.7993	-73.1833	2.76074	-1.08236	26	112	25	11055	236	-200	436	148	-55	160	-126	1104	111	72	15	326	221	324	251	1238	27	46.2377	42.53	50.4907	161.668
Ots	Aysen R. (Chile)	AYS	S. America	-45.5577	-72.3246	-2.48792	4.57499	59	80	46	3530	155	-18	173	17	100	59	12	1410	197	72	35	533	242	248	485	2037	30	202.529	178.736	233.218
Ots	Baker R. (Chile)	BAK	S. America	-47.0233	-72.8297	-1.65176	3.71067	81	76	44	3477	172	3	169	35	101	81	35	1084	124	59	24	340	205	209	340	684	30	284.943	233.448	364.598
Ots	Petrohue R. (Chile)	PET	S. America	-41.25	-72.4667	-4.59381	-2.35675	115	95	50	3351	224	34	190	80	159	115	73	2326	320	96	42	944	331	331	878	232	30	101.264	94.4828	108.966	196.245
Ots	Tolten R. (Chile)	TOL	S. America	-38.85	-71.8	-2.62407	-2.67397	101	131	57	3619	245	16	229	60	149	101	56	2036	332	55	62	981	192	192	914	1494	N/A	N/A	N/A	N/A
Ots	Cowlitz (USA)	COW	N. America	46.5101	-122.615	0.745486	-0.890926	103	113	44	5022	255	0	255	46	168	103	42	1401	226	25	58	652	122	122	587	233	30	703.218	471.954	1364.83
Ots	McKenzie (USA)	MCK	N. America	44.123	-122.402	0.803102	-0.533565	88	126	44	5556	262	-23	285	25	161	88	21	1843	300	22	62	860	123	124	782	955	30	230.23	192.529	285.747
Ots	Soos (USA)	SOO	N. America	47.3009	-122.175	1.42384	-0.317242	107	110	43	5029	254	3	251	48	172	107	45	1051	158	25	51	460	106	106	419	79	30	2535.98	933.908	Infinite
Ots	Rock (USA)	ROC	N. America	43.334	-123.003	1.37162	-2.09603	109	134	47	5286	282	-1	283	48	178	109	45	1448	250	14	66	701	81	81	613	2070	30	1052.3	645.402	2802.07
Ots	Priest (USA)	PRH	N. America	46.6427	-119.914	7.01352	0.582811	123	125	34	8374	326	-35	361	21	225	123	16	167	28	5	47	72	22	23	63	493	30	1765.4	838.276	Infinite	1257.43

## Sheet: Table_S2
Table S2 – RAD loci filters for Chinook Salmon and Brook Charr.
* Paradise Hatchery samples were run with a minimum stack depth of 2 due to much lower sequencing read counts.
**No doubled haploid samples were available for S. fontinalis.
Stacks Settings & Filters	Sfo	Ots
Minimum stack depth	5*	5
Catalog created using 2 samples per population	509414	204461
Filter	Removed Tags/SNPs
1-4 SNPs per tag; 1-2 alleles per SNP	447023	175537
Removed any locus that was heterozygous in any one of the doubled haploids	N/A**	1309
Removed tags censored in <70% of individuals; Removed tags absent in one or more populations	29754	9350
Removed loci w/ MAF <0.02; Select first polymorphic SNP per tag	17811	6292
HWE deviations in ~1/3 of the populations	1304	214
Final SNP Loci	13522	11759

## Sheet: Table S3a
Table S3a - PCA loadings for Chinook Salmon
variable	PC1	PC2	r2	Pr(>r)	Signif.
bio1	-0.9956	0.09366	0.3197	0.171
bio2	0.99986	-0.0166	0.7818	0.005	**
bio3	-0.8559	0.51715	0.9887	0.002	**
bio4	0.90636	-0.4225	0.9905	0.001	***
bio5	0.9969	-0.07873	0.8652	0.004	**
bio6	-0.87913	0.47658	0.9552	0.001	***
bio7	0.92342	-0.3838	0.9896	0.001	***
bio8	0.7928	-0.60949	0.8911	0.003	**
bio9	-0.63871	0.76945	0.9823	0.001	***
bio10	0.99708	0.07642	0.3244	0.18
bio11	-0.82436	0.56606	0.9372	0.001	***
bio12	0.67303	0.73962	0.9882	0.001	***
bio13	0.51386	0.85788	0.993	0.001	***
bio14	0.95469	0.29761	0.8558	0.001	***
bio15	0.28517	0.95848	0.8761	0.05	*
bio16	0.50537	0.8629	0.9953	0.001	***
bio17	0.88615	0.4634	0.874	0.001	***
bio18	0.99996	0.00879	0.9216	0.001	***
bio19	0.38243	0.92399	0.9941	0.001	***
elev	0.62539	0.78031	0.9013	0.001	***
***	p < 0.001
**	p < 0.01
*	p < 0.05

## Sheet: Table S3b
Table S3b - PCA loadings for Brook Charr
variable	PC1	PC2	r2	Pr(>r)	Signif.
bio1	0.51867	-0.85497	0.7554	0.019	*
bio2	0.55986	-0.82859	0.819	0.005	**
bio3	-0.89342	-0.44922	0.8227	0.006	**
bio4	0.99321	-0.11636	0.9514	0.001	***
bio5	0.7739	-0.63331	0.9878	0.001	***
bio6	-0.84716	-0.53133	0.7766	0.013	*
bio7	0.92275	-0.38541	0.9551	0.001	***
bio8	-0.5943	-0.80425	0.7967	0.008	**
bio9	0.78528	-0.61914	0.9213	0.004	**
bio10	0.51867	-0.85497	0.7554	0.019	*
bio11	-0.60586	-0.79557	0.771	0.01	**
bio12	-0.876	-0.4823	0.8939	0.002	**
bio13	-0.76476	-0.64432	0.8118	0.005	**
bio14	-0.9825	0.18626	0.8306	0.004	**
bio15	0.32845	-0.94452	0.6876	0.022	*
bio16	-0.7454	-0.66662	0.8382	0.003	**
bio17	-0.99332	0.11535	0.8834	0.002	**
bio18	-0.99051	0.13748	0.8852	0.003	**
bio19	-0.76768	-0.64083	0.8563	0.003	**
elev	-0.75803	0.65222	0.0585	0.836
***	p < 0.001
**	p < 0.01
*	p < 0.05

## Sheet: Table S4
Table S4 – List of 11,759 SNPs and tag sequences for Chinook Salmon.
*First base of tag sequence has a position of 0.
Locus_ID	Tag_ID	SNP_Position*	Allele 1	Allele 2	Consensus Sequence 5'->3'
12_17	12	17	T	C	TGCAGGTTCATTCTCTACAACATCTGTAGAGTACAACCCTACCTCACACAGGAAGTGGCACAGGTCCTAATCCAGGCACT
16_24	16	24	T	C	TGCAGGCTCCAATTATGCTAATGCCATTTTAGTGTAAGCTGTTTAAAAAGGCCGCCTGAAATGTCAGCTTGTTTTGTTGG
32_15	32	15	T	C	TGCAGGCTGACAACGCTTGTCAGTTGAACTGTGTTTCCTCCGACACATTGGTGCAGCTGGCTTCCGGGTTAAGTGGGCGG
45_70	45	70	A	G	TGCAGGCACTCCTTACTCTGACTCCTAGTCCTCGGTCAACTGTCCACACATTCCCAGTTCCACAACACGCAGGCTAACCC
49_52	49	52	A	G	TGCAGGTGAAGAAACCAGATGTGGAGGTCCTGGGCTGGCGTGGTTTGATGTGATCTGCGATTGTGAGGCCAGTTGGAATG
50_48	50	48	T	C	TGCAGGTGTGATGTTTGGATATACCGATCCTGTGCAGGTGTTGTTACACGTGGTCTGCCACTGCGTCCTGTCTCCCTGTA
52_26	52	26	T	G	TGCAGGCACTCCACAAAACGCAGAAATAAAATATAGAACATGCCTTAACTTTGACAAGCTTCTTTTGTTGGCACTCCAAT
56_13	56	13	C	A	TGCAGGCTGATTTCTGTTGTCAGTTAAACAGGGTTTCCTCCGACACATTGGTGTAGCTGGCTTCAGGGTTAAGCGAGCGG
61_50	61	50	C	A	TGCAGGCTAGGGCTGGTAGGGGAGGGGGGGTCAGGTTTGTACCAGGCCGACCAGGGTGGTGGTGGTGGGGGGAAGGTCAG
67_19	67	19	T	C	TGCAGGCACCACTCTTTGACTGTCACATTGTAGATGTCAGTTGGTTGTAGTCCCAACTGACCCCATCTGATGTCACTACG
78_12	78	12	G	A	TGCAGGTAAAACGTTTGGATTTCTATATAGTATCAGAATGAACATATTCTGCCGTTTCACTTACCTTTGTCATATAACTC
84_58	84	58	C	T	TGCAGGTTACACCAGACCATCACTTTGTTCTAGATTGCCACCCTCACCACGGCAACATCGTAATCGGAGCAGGATTCTTA
87_25	87	25	G	T	TGCAGGACCGGAATGTCTGTGTTCTGCCATGGCCAGCGAAGAGCCCGGATTTCAGTCTCATTGAGCACGTCTGGGACCTG
110_21	110	21	T	C	TGCAGGGTGTGTGTGTCCGACCAGTGTGTATAGGTAACTGCCAAAATAAAGGAAACACCAACATAAAATATTTTCATAGG
111_68	111	68	A	C	TGCAGGGGCATGCAGCAGACAGGTTAACATGATGACACACACACTTACACTCATACACACACACACTTACACTCAGACAC
125_49	125	49	A	G	TGCAGGTAAAGAAGCCGGATGTGGAGGTCCTGGGCTGGTGTGGTTACACGTGGTCGGCGGTTGTGAGGTCGGTTGGACGT
129_60	129	60	A	T	TGCAGGTCACCACTGGAAAGGAACAAAGGATGGAGGGGAAGAGGGAGAGAGACTACTGACTGGTCTTATGTTTGATCTTT
143_65	143	65	G	A	TGCAGGCGGTCACTGAGTCCGAGGTGCTAAAGGAGTTCCTTAAACTTGACCCCCAAAAAACATTGGTCAGATGGTTTAGA
145_54	145	54	C	T	TGCAGGATGTATGACCTCTGTTGGGGAGATTGCTGGGACCGTTCCCCACGGCTACAGAGACGTGAGTATATGCTGAGTAC
152_67	152	67	C	T	TGCAGGCACCACAGAGGTGTATGACAGCACCAAGGTGAGGATGTTTAGACTGTGTTTAACTAATCACCGTGACCGTGTCA
166_52	166	52	A	C	TGCAGGGAGAAACTTTGTAGCGGGGAAGGAGAAAAAGAGGGAGAAGCATCGGAGATAGTCACATTAGAAGGGGTGGGAGA
170_9	170	9	A	T	TGCAGGGTTTTATTTCTTGTTCTTTGCCTTGCAGAATGTAAGAGTATCGTGGTGGGCTTCCACTACGTTGAGACATTAAC
175_61	175	61	T	C	TGCAGGATTCACTGTTCTTTGAGATCAGCATCAAGTCTCTACTCAAGTCGTGGAGCGGCAGCTGTGAGTACCCTTGTGAA
188_29	188	29	C	T	TGCAGGAGGCCTTTTGCCTTTCGGTAAGCCGTCATTGTAAATAAGAATTTGTTCTAAACTGATTTGCCTAGTTAAATAAA
196_32	196	32	G	C	TGCAGGCCCAACCACCAATTAATTTCTGGTTACACCCCTGGTGAATATACTGTAAATGGACTTGTGGGATTGCTAACTGT
201_68	201	68	T	G	TGCAGGCTGACCTCGGTCGTCAGTTGAACTGTGTTTCCTCTGACACATTGATGTGGCTGGCGGGCGAGTGTTAAGAAGCG
204_61	204	61	G	A	TGCAGGAGTGCCAGTACACCGGGAGCACGCCCAGCCTCAACCTCACCAACCAGGAGGACACGGACGAGTCATCTGAGGAG
230_61	230	61	C	T	TGCAGGTAGAAAATATCCGGATGAAAATAAATATCCTATCATTCACATTGGCTACGCATGGCCTGTCTGCATAACTTGAA
242_8	242	8	A	G	TGCAGGAAAAGTACCACGTGAGGGATGAGGATGTCTTCCCTGCAACGCACAGCGTTGAGATTGCCTGCAATGACAACAAG
251_23	251	23	A	C	TGCAGGTTTCTCAAATTGTTCCAAGAACGCTAAGAAACAATGTTCTTTGTTGGAATTTTAGTACTTTAGCGTAATGTTTT
271_17	271	17	G	T	TGCAGGGAGGACAGCAGGGTCAGTAAATCACCCTTCCAGTCAGTTGGCAGTTGAACAGTGGATCTGCACTGGTGGGCAGT
282_55	282	55	G	A	TGCAGGTGAAGAAGCCGGATATGGAGGTCCTGGGCTGCCGTGGTTACACGTGGTCGGCAGTTGTGAGGCCAGTTAAACAA
287_25	287	25	T	G	TGCAGGCTGACTCCATTATCTTTTGGAAAGTCACAATTTACAGTGTATTTGGAAAGTATGCAGACCCTTTTCTACATTCT
288_31	288	31	C	T	TGCAGGCCCTTGCCTCCGGCTCCCGGCCAGTCAGCATCATCAGCAGCATCAACGATGAGTTTGACGCCTACACATCTGCT
289_71	289	71	A	C	TGCAGGGGTATTTGTATCAGAGACACTGCTCCCTACTTCATCACCGTGCCTCTTCTTCCCAGAGACTTTAAAGAAACAAG
299_11	299	11	G	A	TGCAGGAGCAGGAGAGAGAGATGAGAAGAGAGAGGGGTAAAGGGAGAGGCAGCTGAGAGGAGATGAATGAGAAGAGGGGT
304_64	304	64	T	C	TGCAGGTACTACAGACAGAAGTACCCTCCCTCTCTCTCTTTTTCTCCAGGAGACAACAGCTCTCTGATACAGGTAAGGTG
305_13	305	13	T	C	TGCAGGCTGACTTCGGTCGTCAGTTGAATGCTGTTTCCTCTGTGCGGCAGGCTTCTGAGATAAGAGAGCAAGTGTTAAGA
315_73	315	73	T	A	TGCAGGTGTTGCGGTTCAACCAAACCTTCAGTACCTTCATTGATACATGGGAAGTTCATAGGATCATGTCAATTTGGGTG
321_33	321	33	G	A	TGCAGGCTCATCCTGACATGACACTCCAGCATGACAATGCCACCTGCCATACTGGTTGCTCTGTGCGTGATTTCCATCAA
335_8	335	8	C	A	TGCAGGCGCTACACAAAATGCAGAAATTAAATATAAAACATGCATTACATTTGTTGGCACTCCAATATGTCCAATATGTC
344_54	344	54	G	A	TGCAGGATTTTTTTAGGGAGATCACAAACTCAAAATATAAACTACCTACAATATGCTACAAGTGTAGAAGTCCTGTTTTA
347_6	347	6	A	G	TGCAGGGACCTAGTTGCCTTTACCACAGACCTAAAAAATGAAGAAGATGAGAAAGGTACACAGCTGTGCTTTTGGTACTG
350_64	350	64	G	A	TGCAGGCGGCCTGAGCCCTGGCCATGGAGGGTTTACTGGGAAGGACCAGGAAAGGAGAGCTGATATGTGTCCCAAATGGC
363_55	363	55	T	C	TGCAGGACTTGCTTTTTGGAGTGTGGTGTCAAAAAAGGAGAGCATCTCCTTATTACGGCTTCACCTCTCCCCATCCTTAT
372_46	372	46	G	A	TGCAGGTGAGAGAGTGAGAGTGTGACCCAACCAAATCATGAGAAAAAATCATTACTTGACACACTGGAAAGAATTAACAA
381_27	381	27	G	A	TGCAGGCTCATCCTGACATGACCCTCCAGCATGACAATGTCACCAGCCACCAGCTACTCGTTCTGTGCATGATTTCCTGC
388_38	388	38	G	T	TGCAGGAAGTAAGCACAGCAAAACCCAGTAGACAGAGCGGGAAAGGGCAGTCACAAGACAGTATAGTTCACTCTTGGTAA
407_35	407	35	T	G	TGCAGGGTCCCCATCCGTCTCTATCACAGCAGCTGGCCTGTTAGCAGATCAGGATGAGCGATGATCTAAGGCATTGATCA
408_7	408	7	C	T	TGCAGGCCACACTCATGACCTTTGACCCCTAGGGTCGGCCCTTTGCTCATGACTGACTGGCTGTGAGGGAGTGAGGAATC
425_26	425	26	G	T	TGCAGGAGGCCTTTTGCCTTTTGGTAGGCCATTATTGTAAAGAAGAATTTGTTCTTAAGTTCTTAACTAACTTGCCTAGT
439_41	439	41	G	C	TGCAGGTTGGCATGAGGGGTCAATTGAATGGGGAGTTCAAAGGTTGCAGAATTTATATGATGTCCTCTTATATCCCCAAC
445_10	445	10	A	T	TGCAGGGCAGTGTGGGGCGTGGAGAGACTTTAACTTGGTCCAGACTGTGGCAATTAATAGCTGGGGGATGGTATGGGAAG
459_17	459	17	C	T	TGCAGGGTTAAGTATGCCTCCCACCTCCATACCTGGCCTGTCTCCGTCCCAATATAGTGCTCTAATTTTTACCAGGGCCT
461_49	461	49	G	A	TGCAGGTGAAGAAGCTGGAAGTGGACGTCCTGGTCTGGCGTGGTTACACGTGGGCTGCAGTTGTGAGGCCAATTGGACGT
470_50	470	50	G	T	TGCAGGGGAGTAGAATAGATAAGATAATAGATTTTTTCCGGTCACAACTTGCAGACTTGTTTTCGAGTTGCTGTGCGTTT
481_37	481	37	A	G	TGCAGGTGAAGATGCCAGATATGGAGGTCCTGGGCTGACGTGCTTACACATGGTCTGCAGTGGTGATGCTGGTTGGACGT
484_29	484	29	G	T	TGCAGGAAAGGGCTACTAGCAGTAAAAATTTCAAGTGACAATAACATCAGAACTATGTTGCGAAGCTAGTTTTTCTTAGC
495_44	495	44	T	G	TGCAGGGGAGAAATCCGCTGAAAGTTGCTATAGCAGTAACTTTATAATTGAAAAAAAGAGAAGTAAGAAATATGTGACCG
509_49	509	49	G	A	TGCAGGTGCTTATGTGCGTGCCTGTAGAATGTTGCATGTGCGTGTGTTTGCTTGTCAGTGTATGTATGCATGCGTGTATG
527_39	527	39	G	T	TGCAGGCACATATGAGACGTAACAGTAGAGAAAGCCCTGTTCCAGGGGTCCATGAGACTGTTGGTTGGTGAGGTGATAGT
546_44	546	44	C	T	TGCAGGGGACCAGCTACCATCGGCCTAAGGAGAGACACATGAAACGAGGGGTTAATACAATAGTAAGAAGGCAGTTGTAG
553_48	553	48	T	C	TGCAGGTCGGTCTGGCTCTGTTTAATAACTACCTGAACCATGCTGGGCTCGCAGGTCGGTCTGGCTCTGTTTAATAACTA
562_49	562	49	A	C	TGCAGGTGAGTGATCTCTCCCAGCATGGCTATCTCTCCATTCTGAGGATCAACAACAAGACCTTCTACTCAGCAACACAC
567_40	567	40	C	T	TGCAGGCTGACTTCAGTCATCAGTTGAACGGTGTTTCCTCTGGCACATTGGTGTAGATTTGGTAAGCTATTGCCACAACA
571_36	571	36	C	T	TGCAGGCGTGGGAAATAATATCCACATTTGGATGTCCTCCATGAGACTGTTGCACTCGGAGCTGTGAAAACAGCTGAAAT
576_59	576	59	G	A	TGCAGGAGCAGCTGAGGTCCTTTGTTTGTGTATGTGTGAGGGGAGCTGGGATTGTGTGTATGTGTTTTTGTGTGTGTTTG
587_24	587	24	A	T	TGCAGGAAGAGTAGTCTGTCCAAGAGACCAACTTGCAGCTAAACTAGTCTGTCCAAGAGACTAACTTGCAGCTAAACTAG
589_47	589	47	A	T	TGCAGGAGGGAGCAGTGTACTGCGTCAAAGCCCAGGCCCATCTGGACACCCACAGCAAAAGCAGCAGCACTGACACACAG
596_29	596	29	C	T	TGCAGGTCCTGCCTAATGCCCCCCAGCGTCGCCTCTAGAAGTTGCACCTCCGCCAGCAAGGCATCACGGGACTCGCTGTC
615_45	615	45	C	G	TGCAGGGAGTATGCCCAGCTACAGCCCAGCTACTCCCCTACAACCCCTCCTTAGAGAATGGCCTATAAATCCCTTAGCCG
627_31	627	31	T	A	TGCAGGTGAATAAGCTTAAGTCCTTGGCTGGTGTGGTTACACGTGGTCTGCTGTTGTGAGGCAGGTTGAACATACTACCA
637_71	637	71	T	C	TGCAGGCTCTGAATTAGACAGTAAACACCATTGTCTCTTTAAAAAAAGAGAGGTTTCTGTCTGTCTCTCTGTGGATTGTA
639_53	639	53	C	T	TGCAGGCTGACCTCGGTCGTCAGTGGAACGGTGTTTCCTCCAACACATTGGTTCGGCTGGCTTCTGGGTTAAGCGGGCGG
642_37	642	37	C	T	TGCAGGCTTTACAGACGCTGCCCTACACCCTTGGCTGCAAACCTTCTAATGTATTGTACCCTACGCACACAACCCATGTG
646_59	646	59	A	G	TGCAGGGGTAAAGCATAATTTAGAGAGAGCGGAGGAGGGAGTGAGAGAGAGGGAGAGAGAGAGGGCGAAAGAGAGACAGA
659_40	659	40	A	T	TGCAGGACAGATGTCTACAGCAGTTAACAACTCCACACTGATGACAGCTCTTAATTTGTCATGTTTGTATCCACTAAACA
663_12	663	12	A	G	TGCAGGCTGACCACACTGCCGAGGGAAACTACAGCTGCCATGACGACCGGGGACGACTCATCAGGACAACCAGACTGAGG
667_68	667	68	C	T	TGCAGGACTTGCTTTGTGGAGTGTGGTGTCAAAAAGCAGAGCATCTCATTAGCAAGGACAGACCTCTCCCCATCTTTACA
676_46	676	46	T	A	TGCAGGTGAGGGAGGGGCCACAGATACGTGGTATTATGGTATGTAATAGGACTATACACAGTCGTCTTGTAAACCGCGCT
694_15	694	15	G	A	TGCAGGCGGCGCCACGAGCAGTGAGCGAGACGAGCTGCTCTCCAAACGCATCAAGATGGAGGGCCACCAAGCCATGGAGC
696_47	696	47	T	G	TGCAGGATTTGTGAGAATGTTGAACACAGTCCCTGTATTCTATTTATGTATTTATTATTTTGTCCATTTTGATTATAGGG
699_64	699	64	T	C	TGCAGGGCGCAAAGTTCTTTGTTTGTCAGACGAATCATTGGGTCTAAACTACAGACCATTATGGTTATTATTCAGATTAC
705_64	705	64	T	C	TGCAGGACTTTCTTGTGGAATGTGGTGTCAAAAAAGCAGAGCATCCCTTTATTACAGACAGACCTCTCTCCATCTTTACA
708_52	708	52	A	G	TGCAGGCAAACATGAGCCTGTATAAGAACTGCATAACATAATAAAAAGCAGAGGCTGGTAGGAAGAACTACGACACGTGA
728_55	728	55	A	C	TGCAGGATGGTCTGAGATCAACCACCCAGACAGCTGATGAAACTGAGGAGTATTTATGTCTGTAATAAATCCCTTTTGTG
740_72	740	72	T	G	TGCAGGAAGAGGTTACAAAATACTTTACAAACATGGCAGAGAGAATTCTACATATAGAGTTCTACATTTTTTTGGTAAAT
742_49	742	49	C	T	TGCAGGTTAACCAAACTTTGGGAATCAGTTCAGCTTCCTCTGGTAGGAGCCGATTTGACCTCAGCCATAAAGAAGAACAG
747_27	747	27	T	C	TGCAGGGAGCGCACGTCCAGGGTGCGGTTCCTCACCACCGCCACCGACAGAATACAGCCTCCTGGGCAAACAGGTGACAG
748_9	748	9	T	C	TGCAGGAGACGCTCTGCAGTAAGGCACAGGGGCAGCAAGGCCAACCATGCCCTCTGAAGAAAAACTACAGTCACAAAAGT
756_29	756	29	C	T	TGCAGGAGAACACAGAGGAAGCACTCAGATATATCTTCTAATGTTTTTGATAATATTCTTACAGATTTTCTCAAAAGACC
776_47	776	47	C	T	TGCAGGGCACTGAGAGAGATCACACAACACACCTTTATCAATTATTGTGCTCAGATTTTCTGACCTGCTTCTTATCTGCA
796_64	796	64	G	A	TGCAGGATCTTTTCTGGATCAAAAGGGGTTTTAGGTGGGCGTGGCAGGGGGTGTGGAAATTGGCGCTGTGGAAATGTTTT
797_20	797	20	T	C	TGCAGGCTTATCAAACATGCTAACAGGATAACACTAGTATTTCGCTCTGAATAATTTCTCTCATAAAGTGCTAGCAATTC
798_22	798	22	G	T	TGCAGGTTCTGTACGTGGAATGGTTGAGTTGCATTAACATGGTATAATATGAACTGGAGTCGTTTTGGATTACAGTCAAC
803_30	803	30	T	C	TGCAGGGCGGGTAGTTTGCCCCCGGTAATGTGTTGCGCAGACCGCACCACCCTCTGGAGAGCCTTGTGGTTGCGGGCAAT
809_54	809	54	T	C	TGCAGGGACCTGCTGGTCCCCTCTGACCCCCACAAGGCAGGCTGCTTGAGGCCCCGCAAAGAGACCCTCCTATAGGCGGC
811_20	811	20	T	A	TGCAGGTGCCTTGGTGGAAGTGTCGGGTAACTTCTCACATCAATAACTCGCAAATCTGGTGCAGTCCATGAGGAGATGCA
812_72	812	72	G	A	TGCAGGTCAGGGAGAGGTAGAAAGTTAAAATATCAGAATAATGACCTATTCAACACCTAGTCCCTATTACACGATAGGCA
845_14	845	14	G	T	TGCAGGGAGGAGGTTAGGGCTCTGGGAGTGTGGTGCCTGGAAAACAACCTCCCACTCAATGTCAACAAAACAAAGGAGAT
851_72	851	72	C	A	TGCAGGGTTCAGGCCAAACAGTGCTGGAGCTGTTGGATGCATGGAAGGCATTCGTTGCCAAGCCAGAAGTCTACTCGCGG
857_8	857	8	A	G	TGCAGGAAGGGTACCACATGAGGGGGAGCGTTGAGATTGCCTGCAATGACAAGCTCAGTCCGATGATGCTGTGACACACC
858_53	858	53	C	T	TGCAGGTCACTGTGTAGGGGACTGTCTGGATCTACGCTGTTGAGCAAATAGAACGCATCATTATACATCTGCGACATGCT
882_39	882	39	C	T	TGCAGGCCAAACTCAACAAGGGTAAACACTGCCGTGCTGTCTGTCTCAATTTACAAATGGGATCATACATCTAAATCAAA
884_70	884	70	C	G	TGCAGGCCCTGGAGGGAGTGAAGAAGAACCTGCTGAAGAAGTCCTCTCCGAACAGGCTGACCTTCGTTGGGGAGCTTTCC
887_48	887	48	G	C	TGCAGGCTCTATCAGAGGTACCATACTAACACACTCAGAGCCTGCTGGGTCTATCAGAGGTACCATACTAACACACTCAG
891_21	891	21	C	T	TGCAGGTCTGATGTGATCTGACTGGCTACACTGGAGCATATCCAGGAAGTGGAGTCACAGGATCAGTAACTAGCCTTACT
915_36	915	36	G	A	TGCAGGTAATGTTTTTGCAGGATGTATTGTTTACAGGGGCTTTTGCATATGCAAATCCCACAGTACTCAGCAGATGTCCT
920_8	920	8	C	A	TGCAGGCCAAGTTCCCTGACTGCCTCCTGGAGAAGGTTGTCTTGGTCTCCTTCCAGTCTGGATACATCTTCATCCAGACT
926_23	926	23	T	G	TGCAGGTACCACATAGAAAACAAGACTTTATTTGCTTTGGGCTGTAGGAAGGTGACCTGCTTTGCATGAAGCTGCGAGAA
953_37	953	37	C	T	TGCAGGGGGGCGATGGAAGCAAAAGACAGTGTGGGATCACATTTCCCTTTCACACCAAAAGGAAAATAGTAAATTTCACC
955_59	955	59	C	T	TGCAGGTAAAGTCTTTGTGATGGAGCTTCCTCTTCAACTTGAATATTAATGTCTCTTGTCGATTGTTGCCTTTCAACTGA
971_20	971	20	T	C	TGCAGGGCCTGGGAGGAGAGCGAGGGACAACGCGATACATCCACACCACTCCAGAGACGCTTGTCACAACTCCTACAGAG
973_6	973	6	C	T	TGCAGGCGAAGAAGCCGGAAGTGGAGGCCCTGGACTGGCGTGGTTCCTTGTAGTCTGTGTTTGTGAGAACGGTTGGACGT
977_22	977	22	G	A	TGCAGGCTTACATCATGATGGGGTTTATTCTCTAACTCTAATCACTAACAGGCCCTCCACTGTTTAACAGCATGCAATCT
979_49	979	49	G	A	TGCAGGGAGGGGAATTGGGCAACTTCTTAGTGGTTTTGCCTGGATTTTGGCTCTGCTTGGGCTAGAAAGTGTCATTAGAA
980_71	980	71	A	G	TGCAGGCATTTTGTTTCAAAACATGTGGCCCTGAAATGCAAAGAAGTAGGAGCAGGACAGGAAAGCTCTGCACAAAGTAA
986_22	986	22	G	A	TGCAGGAGAGGCTCACTGCTTTGATGTTTGCTGAGAATGACAGGGCGTTGTCCAGGATCACGCCATGGTTCTTTGCACTC
997_17	997	17	C	A	TGCAGGAGGAACCGCCCCTGCACTGCAGAGGAGGAGCCATAACAACAGTAAAATAATGCCATGCTATTGTTTGAGGAGAG
1017_47	1017	47	C	G	TGCAGGAGGATTGACTCATTGACATTGACTCTATACCGGTACACCTTGTATATAGGCTCGTTATTGTTATTTTACTGCTG
1020_67	1020	67	G	T	TGCAGGTTCAGACCAGCCTTCTCTATTCTGCCCACGGCTACAGCCCTGACAGCAGCACACGCACACTGCTGCTCCATAAA
1024_53	1024	53	A	G	TGCAGGACACAATAACGTTATCTTTAACATGAGCATGTTAATGACAGGACCTTGTTTTATTTATCACAGGTTTATGGGAA
1027_55	1027	55	C	A	TGCAGGAAGGGTACCACGAGGCAGGAGTATGTCTTCCCTGTAACACACAGCGTTGAGATAGCCTGCAATGACAACAAGCT
1029_69	1029	69	C	T	TGCAGGTCATTGTTATGCTACAGTAGAACAACCAGCACTGCAGTCTGCAGCTGTATAATGTTAGTTAATCCAGCTGGTTT
1032_61	1032	61	T	A	TGCAGGTGCGCTGCACACACACACCCACATACACAAACACAAAAAGACCTGTTGTCCTCCATCGTACAGCTAACTCGGAG
1038_57	1038	57	G	A	TGCAGGCTCTAGTTTTGTCTAATCTTGATTATTGTCCAGTCGTGTGGTCCAGTGGGGGCAAGGAGAGACCTAGTTAAGCT
1042_13	1042	13	C	T	TGCAGGACACCTGCACAATTCCTTTTCATGATGTGGCCCTTTCTGGGTGTAGATCATGGTCCCCCTCCACTCCCCTGCTA
1044_59	1044	59	T	A	TGCAGGGTTGAAATATGCTTCTCTCTCTTTGTTTACTATAGTGCTTGCTATCCTCAGATAATAGCATCGTTTGCTTTCGC
1049_35	1049	35	G	A	TGCAGGAACCTAGAGAGAGAGAGATGAAAGGAAGAAAGAGAAAGGAAGAGAGGGAGTAACAAAGAAAGTGAAATATTCAG
1055_17	1055	17	G	A	TGCAGGAGAGATGGATAGGGCAGAGAGAGAGAGAGAAAGAGAATGAGAGAAAGAGGGAGGGAGGGAGAGTAAAGAAAAGC
1056_50	1056	50	T	C	TGCAGGAGCGGGTTTTTTCTTTGTTGGAAAGATGGATGGGGGATTACGTCTCTGTATCGATTAACGGGGTTTGCGTACAA
1060_13	1060	13	C	G	TGCAGGAAGGGTAGCACATGATTGAGGAGGATGTCTTTCCCTGTAACACACAGTGTTGAGATTGCCTGCAAAGCTCAGTT
1071_19	1071	19	T	G	TGCAGGACACAGAGAGAGATAGCTCTATTATAAATTATTAACAACCGTGCTTCTCATCTACTCTTCATAGTGTTACCATC
1072_8	1072	8	C	T	TGCAGGCCTGGGCATGGATCAAAGCTGGTGAGACATTCAATAACGCCATCTTCAGAGACGATTCAACCATGGCCCTTGAG
1075_34	1075	34	A	T	TGCAGGCACCCAGCCCGCCACAAGGAGTCACTAGAGCGCAATGAGCCAAACAAAGCCCCCCGGGCCATACCGTCCCCTAA
1087_58	1087	58	T	G	TGCAGGAAATCACACACAGAACAAGCAGTATGGCTGGTGGCATTGTCATGCTGGAGGGTCATGTCAGGATTAGAGGTCAA
1089_51	1089	51	C	A	TGCAGGTTCCTTTTGATATCTTCCTCTCTCCTCAGAACCACAAACCCTAACCAGTCTACCATATTTTTCTGTCTCTTGTC
1100_60	1100	60	T	A	TGCAGGAGCTCCTTCTGGACGCAAGCGTGGCTCTGGCCTTCCTCTTCCTCCTCCTCCTCCATCTCCTTTCTCTCCTCTTT
1130_66	1130	66	A	T	TGCAGGCAGAGAGGCAGGGGCTCAGAATGAGATTTATTTATTATTTATTTAACCAGGTGAGTGGACTGAGAATACATTCT
1163_48	1163	48	C	T	TGCAGGCACCTATAAAGTTTGTACCTCGATCAGACCGTAGCACTTTTGCTGTTAGTGCAATGCAATCCTTGCGGAAACGC
1178_14	1178	14	C	T	TGCAGGCAGAATCTCGGCCACCTTCACACACACTAAGTACACCGCGCTCCCTTAGGTGTGCCAGTTTGTGCTTACTCGTG
1181_33	1181	33	T	G	TGCAGGGTTGCAACCTCTCAGACAGGGTGGTCCTCATCACCGGGAGCAACTCTGGCATCGGTGAGTTTAGCACTGTGTGT
1201_52	1201	52	T	G	TGCAGGTAACAGTAGTTATATTCATAACTATACATTCCCTTTCAGTGGTCACTCGGTATAACATACTATGGGAACATACA
1209_33	1209	33	C	A	TGCAGGCGGTCACTGAGTCCGAGGTGCTATAGGCGTTCCTAAAACTTGACCCCAAAAAAGCATCTGGGTCAGATGGTTTA
1215_25	1215	25	G	A	TGCAGGAGCGGGTCACCGCTTTGATGTTTGCAGAGAACTACAGGGTGTTGTCCAGGGTCACGCCCAAAGTTCTTTGCGCA
1218_45	1218	45	C	T	TGCAGGGAGAAACTTTGTAGCAGGGCAGGTGACAATAGGGAGGAGCATTGGGGCTAGTCACATTAGAAGGGGTGGGAGAC
1219_65	1219	65	C	T	TGCAGGAGAATAAATGAAGAAAAGTGCAAGTCCTGAATGATGTATGTAATACATATCAGATGACTCTAAGCGGTTCTAAG
1228_72	1228	72	C	G	TGCAGGGGGTTGCATCTATAACGTTAACTGCGTAATATGGATAGGTTTCCTGCTCACTGCGCAGTAAAAGCACCGTAAAT
1229_62	1229	62	A	G	TGCAGGAAGGGTACCACATAAAGGAGGAGGATGTCTTCCCTGTAATGCACAGCATTGAGATTACCTGCAATGACAACAAG
1233_50	1233	50	C	A	TGCAGGGACATATTTCAGCTGGATGAGACAACACACACAGAAAATCACCCCATGTAAGTTTATTGTGATGGAGAGACTGT
1239_35	1239	35	G	A	TGCAGGCTTGACAGACTGACTGTGTTGCTCAATTGGTAGAACATGGCCCGTGCAACGCCAGGGCTGTGGGTTCGGTTCCC
1251_55	1251	55	A	G	TGCAGGTTAGTGAACTCTCCTTTATTCTTCCCCTTGGTACCTGAAGCACAGACACACCTTATTAATGGACAAACTAGAGG
1255_44	1255	44	T	C	TGCAGGTGCTTAAGGTCAGAATGATCCTTTTCACTCTAACAGTTCAATGTTGTTCAAGTGTATTTCCTTTTATACCGGGT
1256_69	1256	69	C	A	TGCAGGAAGACGTCCAGGGTCAGGCTGTGCCAACTTAAGACAATGCACATGGAAAAACGGGATCCAACCCAAGATAGAAC
1257_61	1257	61	C	T	TGCAGGCTGACCTCAGTTGTCAGTTTAACAGTGTTTCCTCCGACACATTGGTGCGGCTGCCTTCCGGCTTAAGCAGGCGG
1258_70	1258	70	G	A	TGCAGGAAGGGTACCACATGAGGGAGGAAGGATGTCTTCCCTGTAACGCATAGCGTTGAGATTGCCTGCAGTGACAACAA
1266_31	1266	31	G	A	TGCAGGCTGAGCTGAAGATCAACATCCGGCTGACGCCCACAGGCAAACAGATCCCCATCCGCCTTTTCCTCACCAACGAG
1271_12	1271	12	A	C	TGCAGGCATTTTCATTTGTTGAGAGAACGAGAGACAGACAGAGAAAAAGAGAGAGAGAAAGCTATTTTGTTTTTTCATGA
1272_7	1272	7	G	A	TGCAGGTGGAGTTCACCCCACAAAACAACATGAGGGCAGAGAAAGGGCATTGTTAACACAGCCTTACAGGAGTTTCAGGT
1274_22	1274	22	A	G	TGCAGGAAGGGTACCACATGAGGGAGAAGGATGTCTTCCCTGTAACGCACAGCATGAGATACCAGCCTCTCTCAGCCTAT
1278_63	1278	63	T	A	TGCAGGCATGTCTCAACACGCACATGAAAGGGCCTATAATACGGCACAGGTGCAAACCTGACCTGCCATACATTTCTACT
1279_27	1279	27	T	G	TGCAGGCGGGAGAGGGAGATGTGGAGGTGGAGGAGCTGGTAAGAGTAGTAGACACCCCAGAGATGGCTGCTGTCCTGGAG
1280_28	1280	28	G	C	TGCAGGCTCAACCTGACATGACCCTCCACCATGACAATGCCATCAGCCATATTGCTCGAACTGTGCGTGCAAGGCAGGAA
1284_28	1284	28	A	C	TGCAGGAAGGGTACCACATGAGGGAGGACGTCTACCCTGTAACGCACAGTAATGAGATTGCCTGCAATTACAAACTCAGT
1294_39	1294	39	A	G	TGCAGGCGCCCGGCCCACCACAAGGAATCGCTAGAGCACGACGAGCCAAGTAAAGTCCCCCCAGCCAAACACTACCCTAA
1302_66	1302	66	A	G	TGCAGGCTCATCCTGACGTGACCCTTCAGCAAGACAATGCCACCACTCATACTGCTTGTTCTGTGCGTGATTTCCTGCAA
1310_39	1310	39	T	G	TGCAGGTCATCAGTAAGGTGACATGTGTGCTGCTGGTTGGTGGAGCTCTCTTCTGGGAGAGGAGTTTGACAGAAGCAGCT
1319_46	1319	46	C	G	TGCAGGGCTGTGGGCTACACTGGTTTTGTAGTGGTTTGGTTCGATGCAAGAAAACAACTCTCTCCAGCCCAAACACAAAC
1322_66	1322	66	G	A	TGCAGGAATGTTCCAACATCTAGCTGAAAGCCTTCCCAGAAGAGTGGAGGCTGTTATAGTAGCAAAGGGGGGACCAACTC
1336_22	1336	22	A	C	TGCAGGAAAGTTCTCCTGTAGCCGGATGATCAAATTAAGGTCCAAGATCGGTATAGATTACAGGAAACATCTCTTACTGT
1339_37	1339	37	A	G	TGCAGGGTGGTGGCATCATGTTTTCACCAAGTGACACAGGGTCTGTATCACAAATGGCACTCTATTCCTCATATAGTGTA
1341_36	1341	36	T	A	TGCAGGCGTTGATGGGATCCATTTTAAGGGGGAAACTATGTATATGTCCCAAATGGCACCCTATTTCCTGTATAGTGCAC
1354_15	1354	15	T	C	TGCAGGTTTTGGTAGCGGGCTGTGTCAGTGGCACTGTGTTGCCCTCAAAACGAGCAAAGAAGTTGTTTAGTTTGTTTGGG
1356_57	1356	57	T	A	TGCAGGATTGATTGATTTTTACAATTTAAATAAATACATACTCATCCCTATGGGCTCTGGACAAATGCAGTGCACTAAAA
1361_56	1361	56	C	T	TGCAGGTTCATCCTGACATGACCCTCCAGCATGACAATGCCCCCAGCCATACTGCTCGTTCTGTGTATGAATTCCTGCAA
1373_36	1373	36	C	T	TGCAGGGAAAAAGGGCGCTGTCTACCGGTGTCCTAGCTATCGCTAGCTAGCTAGCTACCTATCCTGCCTCCCATGTACCA
1386_31	1386	31	A	G	TGCAGGCAGAGCCACTTGTTGAGCCACTCCTGCTTTCTCAGCCACTTGTTGAGTTTGATTCTGTCTTCCCACTGTGATTT
1387_23	1387	23	G	A	TGCAGGCTGTCTCGTCATTGTTGGTAATCTGGCCTACTACTGTTGTCACGTTCGTCGTAATGAGTAGACCAAGGCACAGC
1460_62	1460	62	G	T	TGCAGGCTGACCTCGGTCGTCAGGTGAACAGTGTTTCCTCTGACACATCACTTAAGCAGCGCTGTTTGCCGAGTCATGTT
1462_12	1462	12	T	A	TGCAGGTAGAAATTATCCGGATAAAAATAAATATCCTATAAATCACATTGGCTACGATTGGCCTGTCTGCAAAGAACTTG
1469_56	1469	56	C	A	TGCAGGCAGCTGATGAGCTGATTGCTGACGGGCTGGTCCTGGGACTGGCTGAGGGTCAATCTCATCCTCTTCTTCCAACT
1479_29	1479	29	T	A	TGCAGGCACGATTACAAAGGAAGACTACGAGTCCTGAGTGGTTATGTATGGTATCCTGTGGTTGGTTTTGATAAGTTAAT
1480_45	1480	45	A	G	TGCAGGTAAAGCAGAAGTGTTAAAGGGCTGATGATAATAATTTGGGGAGTCCCTACTGTATGTATCAAAAAAAGCTAGAA
1483_55	1483	55	G	A	TGCAGGTATAATGCATTGGGATGCTGTTATAATGTTGTTATAAGACTTGTGACACGCATGTACTGTATGACCCCTTATAA
1530_54	1530	54	G	A	TGCAGGCTGCCAGGGACAACCAGAGCAAGGCCCTGACCGAGAGGTGAGGGGAGAGGATTTATAGCTACTTGGCGGGGTGC
1532_65	1532	65	A	G	TGCAGGTCAGTACTGAGCCACGCCATTGGGCCAGGGTTTAGTACGGGGCCACGCTATTGGGCCAGAACCAGGAAGATGAA
1535_37	1535	37	G	A	TGCAGGTCTCACCAAAGATCTCCATCCCTAAGAAGCAGGTGGCTGTATTCCAATCCAAGCAGATAGCCGGGTCCAATGGA
1537_7	1537	7	A	G	TGCAGGCGGGCAGGCAGGCAGGCGAGCGTACAGCCATAAGGGACCAGAGATCAGTCTTGGAGCAGCCTGGGCTTCCCTCT
1543_23	1543	23	C	T	TGCAGGGTTTCACTCCACAGTTGTAACTAACCCAATTCATTTTATAAACCAGATAATTATCGGAATCAGTGTCATGGGAA
1545_73	1545	73	T	C	TGCAGGCCAACTCCCGATGGACGTCCTCGCGTAAACTACAACGGTAGTGATCGATCAGGGCCCTGTCCTTCAATCCCGCG
1550_36	1550	36	A	G	TGCAGGGATCATAGATAATTGGGTAATATTTGGTTGATACATTGATCAGTGAGATTACAACCAATAGTCACCCACTCAAA
1552_26	1552	26	G	A	TGCAGGGTGACAGTGTGGTGGAGCTGGTCCAAGTCTGCTGGGACTGTCACGGCCAGTTCGTACTATAAGGGCGAGACCCA
1553_53	1553	53	G	T	TGCAGGGTTGAAATATGCAAAAAATCTGACATGTTGGCTGGATTCACAACGAGTGTAGCTTTAATTGAGTATCTTACATG
1559_34	1559	34	T	C	TGCAGGTAGGAACCGCTAGACGCCTCCTTTCCCCTGTCCACGGACCGCTCGTTCTCCTTCTTCATCCACTTCTTCTTCTC
1571_20	1571	20	T	A	TGCAGGTGAAGGTGACAGGATGTCAGAAACTGACACTGACCTGTAGCACCACCTGCCCTCTGAGTGACAACCCCACCTAT
1581_28	1581	28	A	T	TGCAGGAGTCACTGGGAACATTCCTCCATTCCTGAACCACAGAAGGTTCACAGAGCGTGAAATACAGTACCAGTCAAAAG
1583_71	1583	71	A	C	TGCAGGCGCGACACAAAATGCAGAAATAAAAATATAATTCATGACTTACCTTTGACAAGCTTCTTTTGTTCCAATATGTC
1593_20	1593	20	G	T	TGCAGGAGCTTTAGACTCTTTACTCTCTGAAGTACTGTAGCTATGTCTGAAGCACACGCTCTCCCCCTCTTTCTCTCTCT
1596_36	1596	36	A	G	TGCAGGTGTGATGTTCGGATGTACGGTTCCTGTGCAGGTGTTGTTACACGTGGTCTCTGGGACTACGGGATGCTGGCCTT
1602_39	1602	39	A	T	TGCAGGGCATTTACCACGTCACACAGAAATTATAAGAGGACATGTTTTTAGTATACAAACAGCAGTTGCATTTGATCTTA
1604_48	1604	48	C	T	TGCAGGGTCAACTATACATCAAGCTAAAGAAGTGTGAGTTACATGTTACATATCCCAAGTTTATTTTCTCGGCCACATTA
1606_11	1606	11	G	A	TGCAGGTGCCCGGCCCGCCACAAGGAGTCGCTAGAGCACAATGAACCAAGTAAAGCCCCCCCGACCAAACCCTGCCCTAA
1608_45	1608	45	G	T	TGCAGGGTTGAAATATGCTAAACTAAATATGCAGGTTTAAAAAATGTACTTCTGTGTATTGATTTTAAGAAAGGTATTGA
1638_24	1638	24	C	G	TGCAGGATGCAAAGTTCTTTGTTTCTCAGATAAATCATTGGGTCGAAACTACAGAACAATTCAAAACCAGTCGAACACAC
1639_51	1639	51	G	A	TGCAGGACTTGCTTTGTGTAGTGTGGTGTCAAGAAAGCAGAGCATCTCTTTATCACAGACAGAGTTACAACCATTCAATA
1640_67	1640	67	A	G	TGCAGGGCAACTCCCGTCGGACGTCCTCGCGCAGGCTGCATCAATAGTGGTCGATGAGGACCCTGTCGTTCCATCCTGCT
1642_68	1642	68	A	G	TGCAGGATCTTTATCTTGTTCTGGGATGTGAATGTTTGGCTGGTAGCCCTTACCACACGACTCCCTGGGTCAGCCCACAG
1646_22	1646	22	T	C	TGCAGGCTCATCCTGACATGACCCTCCAGCATAGTGCTCGTTCTGCGCATGATTTCCTGCAAGACAGGAATGTCAGTGTT
1657_43	1657	43	C	T	TGCAGGCAGGGAACTGTGTACTCAAAATGCCAACCCTCATTTACAAGTTTGATCTCAATTCTATAGTTATGAATCGTAAT
1665_56	1665	56	G	A	TGCAGGACCACTCAGACATCCAGATTGAATGTCGTGCTGAGGACAGGGAGAGGAACGATAGGACCTGCAATGTCAGCTCA
1666_12	1666	12	A	T	TGCAGGTGCGAAAAAACAAACATAAATGTAATCGCTGCGTTGCTTATTATGCCTTAACAACCAATGCCCTGCCAATGAAA
1691_43	1691	43	A	C	TGCAGGTGTGATTACTGTAAGCTCCGCCAATATCAGTCAGCTACGCATTTCTCAATAAGAACTATATAATCAGTGGGCAC
1697_15	1697	15	C	T	TGCAGGGTTGAAATACGCTTCTCTCTCTTTGTTTACGGAGGTGCTGTCCTCAGATAATAGCATTGTTTACTTTTGCCGAA
1704_40	1704	40	C	T	TGCAGGCTGACTCAGGTCGTCAGTTGAACGGTGTTTCCTCCGACACTTTGGATTCCGGGTTAAGCGAGCGGGTGTTAAGA
1705_68	1705	68	G	C	TGCAGGCTCATAAAAATTCAGTCACGTATAAACATTTATAAAGCAGAAAACACAGTAGCACACACACACACTCACTCACA
1707_15	1707	15	C	T	TGCAGGTTCATGCTCTACAACATCCGTAGAGTACGACCCTACCTAACACAGGAAGCGGAGCAGGTCCTAATCCAGGCTCG
1714_9	1714	9	A	T	TGCAGGCGGTCACTGAAGGGGTGTCCACATACTTTTGGCCATAGTGTTTATTTCTTCCACCTCCCTGATATCTGTCCATT
1716_32	1716	32	C	A	TGCAGGAAGCAGGAATGGCTGTGGACCCCAGAACAGACACACTTCCTAAACAAAACCTAATATCTTGCTGTGATGAACAG
1720_7	1720	7	C	T	TGCAGGACTTGTTTGGTTGATTGTAATGTCAAGAAAGCAGAATAGCGCTTTATCACCGACCGCCCTCCCCATTTTAGTAA
1722_38	1722	38	C	A	TGCAGGAAGGGTAACACATGAGGGAGGAGGATGTCTCCCCTGTAACACACAGCATTGAGATTGCCTGCAATGTCAACAAG
1726_15	1726	15	A	T	TGCAGGACTCATTACAGTAAGTCATATTTATGGGCTTCTGGTATCACCTTAAAACTATTTGAGACAATGTCAAATGCAAT
1751_19	1751	19	C	T	TGCAGGAGGAGTGTGTTTGCGGTGTGTACAGGTTTTAAAAGCTGACGTTAAAGCAGCCATCATTACACTGAGAGGTTGAG
1760_34	1760	34	C	T	TGCAGGGGACCCACCGATCCTGAAAAAGTCAGGACGGGGGAGTTTTTCAGGATAAAACGGAATAGAGCAAATAGGCTGAC
1763_70	1763	70	C	T	TGCAGGCACCAAAGGGGACAGGGTGAGTAATGTCACATAATACAACATTAGTCAACATTCACAGACACTACATTATGACA
1766_50	1766	50	A	G	TGCAGGGGAACCTAAGTGAGGTGATCAAGTTACACTTGAAATTCAATACTAATGTTTGCCAACTATATATCTCGTAAGTT
1775_41	1775	41	G	T	TGCAGGTGAAGAAGCCAGATGTGGAGGTCCTGGGCTGGTGTGGTTACACGTGGCATGAGGTTGTGAGGCCGGTTGAATGT
1784_48	1784	48	G	T	TGCAGGAATTGTTTGGTCGACTGTGGTGTTAAAAATGCAGAAAATGTCTTTATCACAGACAGACCTCTCCTCATATTTAC
1785_71	1785	71	G	T	TGCAGGCTCTAGTTTTGTCTAATATTGATTATTGTCCAGTTGTGTGGTCCAGTGCTGCAAGGAAAGTCCTATTTAAACTG
1786_44	1786	44	C	T	TGCAGGATTGTCTGAGACCAGCACCCTGGACAGTTGATGAAACTCAGGAGTATTTATGCCTGTAATAAAGCACTTCTGTG
1789_71	1789	71	C	T	TGCAGGAGCAATATGAAGAGAGGCATCTGTTAGCATTGGTCACCAATGGGGAGGGCACGTGCACAGCATGTCTATCTCAT
1790_53	1790	53	G	C	TGCAGGGCATTCATTCCTATTACATAATACTGTGCTGCTGCCACGCTGCTAAACACACAGGGAATCACTGAGTGCTGTAG
1791_36	1791	36	C	T	TGCAGGCTTCACATAGCAGAGTATCAGGGTTTTTTTCCCCATTTTTTTTCATTTACTTGATTAAAATAGATTTGCATATG
1797_9	1797	9	T	A	TGCAGGCTGACCTCGTCATCAGGTGAACGGTGTTTCCTCCGCTGGCTTCCGGGTTAAGCGTGCAGGTGTTGAGAAGCATG
1800_30	1800	30	G	T	TGCAGGTCCTGCCTTTAGGGTGGGAAGGGGGTCTTGGTAGGAGTGAGTGATGTTGGACTGGAGGTACTGGAGAAATAAAC
1803_39	1803	39	C	A	TGCAGGTCATCCCTCCAATGGAACTCTCTGTCCCCATCCCTGTCAAAATCACAATGAGAATGCCTTTTATTCACCAAGTA
1813_48	1813	48	C	T	TGCAGGCTTCCAATGGGACTAGAAGAGTTTCCATCATATTGCTTACACTATCCAGTTACTTTTAGATCTTTTGATTTCGA
1823_57	1823	57	A	C	TGCAGGCACCCGGCCCGCCACAAGGAGTCACTAGAGCGTGATGAGCCAAGTAAAGCCACCCCACATTGTGTATCACAATG
1828_71	1828	71	C	T	TGCAGGACACCTGCACAATTCCTTCACAAACGGTTGAATTGTTACAGAATTCTTGTAGGAGCTAGCAACAGCAGCAGACA
1831_55	1831	55	A	G	TGCAGGTTAGAATGATGAAACGGGTGTATGATCGGGAACTATGTCATTTAATACGGTTGTAAAGTGATCTCTATTGTAAA
1837_68	1837	68	G	A	TGCAGGATGTCCGACAGGGACACAATGCCCACGATCCGGGCATTCTCATCCACCACAACCAGCCTGTGAACCTGGGGACG
1847_51	1847	51	G	A	TGCAGGCTGTGTGTGAGAGTAACAGTGTGTGTGTGTCTCAGCTGCAGCAGAACCAGGAAGGGGTGTTAGTGAGAATAGAG
1856_42	1856	42	T	C	TGCAGGCAATTTCGTCAAAGCAACGAAGGCTTGGAAGACCATCGTGAGAACATCCGTGAGGGTCAACAGTGAGGGTCAAC
1867_10	1867	10	T	C	TGCAGGTAAATGGGAAAAAGTCCACCCACAACAATGTCCCCAGGGACATAAATATGACGAGGATTGTTGTTGACTGAACA
1871_58	1871	58	C	A	TGCAGGATGGTAAGGCCTTCACTGGATGAGACTGGGGAAACATCATAGCCAATTAAATCATATCCAAACACTGGTGAATC
1889_40	1889	40	C	G	TGCAGGCAGAGCTAGCTACATATCCTCTCCCCCTCCTCCCCTCCAGATCCCCTGATCCTGACCCACTTTCCTTTCCCTCC
1896_40	1896	40	T	C	TGCAGGTCTTGTGCCAGCTTGGCGCTCCAGACCTCCAGTGCGCCTCCACAGCCCGGTGAGTCCTGCGCCGGCTCTAGGCA
1898_12	1898	12	A	G	TGCAGGTGCCTGAAGCAGTGGTAGGACGCACCATATCCAACGCTGCTGTTCCCAGAAAGGGAGGGCAAACACCAGGGTCC
1907_56	1907	56	A	C	TGCAGGTAGAATGTTTTTTAACTTGTATAATTACAAAGAAATAAAAAAGTTAAGATAATTTTAAGTCGGGTGCTAACGCT
1909_38	1909	38	G	A	TGCAGGCTCATCCTGACATGACCCTCCAGCATGACAATGCCACCACCAATACTGCTCGTTCTGTGGGTGAGTTCCTGCAA
1922_37	1922	37	A	T	TGCAGGCTCATCCTGACATGTCCAGCATGACAATGCCACCACGCACAGAATGAGCAGTATGGCTGATTTCCTGCAAGACA
1924_54	1924	54	G	T	TGCAGGTGAAGAAACCGGATGTGGAGGTCCTGGGCTGGTATGGTTACACGTGGTTGTAAGGCCAAATTCTCTAAAACATT
1928_60	1928	60	T	C	TGCAGGGGTGCAAGGAGACCCACAGCTTCGCTAAAACCCCTGACAACTGGGTGCTGTTTTCAAGGGATGTCATTTTTCCT
1938_51	1938	51	C	T	TGCAGGACCTCCTCTAGGTCAAAGAGGCTCAGCAGTGTCCGTCTGTAAACACCGTCCTCCACCCCCACAACAGCCACACT
1942_51	1942	51	G	A	TGCAGGGCAGAAGGGAGAAGTTCTCTGGATATCATTTAGATCACGCGTTTCGTGTCTTCAATCAATGTTAAATGGTCAAC
1946_45	1946	45	G	A	TGCAGGAATTTGTAATCTTGCTGAGGGCTTCTCTGTTGCTTATTAGCATTTTGAATGTTTGAGAGTAAATTGAGGGGATT
1954_19	1954	19	T	C	TGCAGGTGATTAACCTTGGTTGTGGGGGAGAGGCAGACTGTAATGACAGGCATAGCCCAGCGATGTGTACATGGGTTATA
1961_38	1961	38	C	T	TGCAGGCCAACTCCCAGCGGACATCCTCGCGCAGGCTGTAGTGGTAGTGGTCGATAAGGACCCTGCCTTTCCATCTCGCT
1964_6	1964	6	G	A	TGCAGGAAGGGTACTACATGAGGGAGGAGGATGTCTTCCCTGTAATGCACAGCGTTGAGATTGCCTGCAGAGATAACAAG
1970_62	1970	62	T	C	TGCAGGAGTAACCTGATGAAATAATTGTTTTGCCAGAGCGACACTGACAACACTGCATATAGTCCTAAGTGTGGACACCC
1973_61	1973	61	C	T	TGCAGGGTTGAAATATTTTCTCTCTTTTGTTTGTGGAGGTGCTATCCTCAGATAATAGCATCGTTTGCTTTTGCCGAAAA
1991_71	1991	71	C	T	TGCAGGCGGACTGTACTTTGTGTGCTAATCTCTTTTACTCACACGCTCTTTCTTTTTCCGTTCTCTCACTTCCTTTATGG
1995_14	1995	14	T	G	TGCAGGGCAAGTGGGGATGTGAATAATGACATTGTGGTGGAGATGAAGACAGAAAAGGCCAATGAAGAGGCTGGCCTCCT
1997_54	1997	54	A	C	TGCAGGCAGATTAACATCAGGATGTGTTACTAATGATAAATACCTCACTATGTTAATTTCCTAATACCTCACAACGTACA
2005_21	2005	21	T	G	TGCAGGGATTGGGATTAAAAAGAAATAAAAATCTAGGACAAAACACACATCACGACAAATGCGACAACACTACATAAAGA
2006_44	2006	44	C	T	TGCAGGGTGATATCATGGTGTGTTAGAGTGTTAGTTAGAGTATCTCACAGCAGGGTGATGTCATGGTGTGTTAGTGTGTT
2014_9	2014	9	A	G	TGCAGGACCACAATCAGTGGATAAGCCAACGACATCCTGCCAATGCTGCTGTATGGACGGGGTGGAGGAAAACAACATGA
2034_31	2034	31	G	A	TGCAGGAAAGACTGCCAATCCGTTGTACAGGATAGGGCCCTGCAGTTGAAGGCAAGACAAAAACTATAATATGACTAAGC
2044_35	2044	35	T	G	TGCAGGAAGAGAGATTTGCTTGTGCAGTCGTACTGTCCGAAGATGGATGGCGTCACCTCTGTCCCATACAGTCTGCGTGA
2067_40	2067	40	G	T	TGCAGGTACCTGTAAAAAATCTACTTTATCCAAGCCATATTTTTTACTTAGGTCATGGAAGCTCTAGATCCCCATTCCTT
2093_47	2093	47	A	G	TGCAGGACCATGTTGAAAAGTTTGAGTGTAGCCAATTAGAATTTTTCGTCTGTAAATGTAATAATTTCATTTGAAGAACC
2100_9	2100	9	C	T	TGCAGGCTGCTGATGAGCTGGTTGCTGACCGGCTGGTCCTGGGGCTGGCTGCAGATGGGCTGGTTCTGGGGTTGGCTGCT
2156_16	2156	16	T	G	TGCAGGATGTGGAAATGTCAAGTTAACTACAGGATTTGAGATACAGTGTGTTGTGACAACAGAGAAAATATACTTTTGAA
2162_25	2162	25	T	C	TGCAGGTATTATGTTGATCTTTTTTTCCCCCCCAGAATATTATTAAACACCTTTGTGGATGTATATAGGACACTTGACGG
2164_37	2164	37	G	T	TGCAGGATGGAAAGCAGGCAGACATCATACACGCATTGATTGCATCAAACCTGTCTTGAACTGTGTCTGTCGAGGGGAGG
2178_42	2178	42	C	T	TGCAGGATAGTCTGAGACCAGCCACCCAGACAGCTGATGAAGTTGAGGAGTATTTATTTTTCTCTAATAATGCCCCTTTT
2180_64	2180	64	G	T	TGCAGGTGCCCAGCCCACCACAAGGAGTCACTAGAGCACAATAACCCGGACAACACTGAGTCAAGTGTACGCCACCCTAT
2182_17	2182	17	T	C	TGCAGGCAGAGGAGGGACGTTAGTGATTGGAGTCACCTGGGATCAGGGTATTTAAACTGCTTCACTAACCAATCTTGTCT
2191_12	2191	12	T	C	TGCAGGTAACCACGCCACTCACCAATCACCGTCATAACTTAATCATTAGTGGTACTGAGAGTTCCTCTAATTACTTTGAC
2196_31	2196	31	A	G	TGCAGGGAGGGGTAGAGGGCCCTGGGAGAGCGGTGCCAGGAAAATAAACTCTCACTCAACGTCAACTAAACAAAAGGAGC
2200_45	2200	45	T	A	TGCAGGAACAAGGCTCTGAAGGACTGTTCTGGGTCAAAGTGGGACTTATAAATGGTGGGTGTGGCAGAGGTGCCGGATTG
2203_60	2203	60	A	G	TGCAGGTTCCCCCAGCTGGGTCCCACCTTGACCTTGGCTTTCAGCTTAACATAGAGCTTCACAGCACTCTCCATCTCTCT
2212_40	2212	40	C	T	TGCAGGTATTGTATAGTTCCAAGTTAATTTCAGGGACGTCTCCAACAAAAAATGTTAGAACATTGTGTCATGGTCCCCTG
2220_41	2220	41	C	T	TGCAGGTTATCAGAAGCTCTCACAGAGGGCCCTGCAGTCGACGAGGCCTTATTCCCATTTACCAATAGTAAAAGCTCTCG
2229_66	2229	66	G	A	TGCAGGGGAGTGAAAGATAAGAGACTAGTCAGACATACCACTATAAAGCAACTTGGGGAGTGGAAAATTACTGCTGAGCC
2232_32	2232	32	G	A	TGCAGGTAAGTAATATCATGCTCTTTTGTCACGGAAGACGTGTTCATCCGTGTGTTCTAACCATCTGTGATTCTCTGAGC
2237_9	2237	9	C	T	TGCAGGTGCCGCCTACACCTCAAAGCAGAGCCTCGGGACAAGTGAAAGACTTCCTGTCCTCACTTCTCAGAAATACACGA
2243_18	2243	18	A	C	TGCAGGTCAGAAAGTCTCCGTGAAAACTCCTCGGCGTGCTCCAGAAGGGTTTTCAGGGCTTGGTCATGTTGTTAGAGCAG
2253_74	2253	74	T	G	TGCAGGTGATATTCCGCTGAAACTAGGTTGTGTGCGGAGCGTACGTGAATATATTTAATTTGCTTTGCGATTGTTTAGGC
2260_62	2260	62	G	A	TGCAGGGTCAGACAGCCAGGGAAGACCAGCCTACAGAGCTCAGGTGAATTTTGCAGTGTATTGTAACAAGCAGTGAATGG
2263_37	2263	37	G	T	TGCAGGCCAGGTCTTGTTTTTGGTTACCAGTTCCTCCTCCTCCACCAAGTCTCTGTCTGACATCTGTCATCCCAATTTTC
2275_41	2275	41	A	G	TGCAGGTTTAAAATCACTTCGGGAATTGATCTGAACGAGGTACTATAAAACAAAAAATGGCACTGAAGGCACACTAGAGT
2288_43	2288	43	G	A	TGCAGGTCAGGTTGACTGACTGGTCCTGCCTCTCAATCTCACTGATGCAGTTCAGCATGCAAACACACAACTCACACCAT
2293_67	2293	67	C	A	TGCAGGTATATTTCACTGGCCAATTCTTCCTTTGGCCGCCTTTCCTTCCAGTTCTCTGATGCCAATGCCTGGAACGAACT
2305_33	2305	33	C	T	TGCAGGCGCAGAGCAGTATAAGTACGGTAAGAACCGCGTGGAGGCGGACGCAAAGCGGCTGCAGGCTAAAGAGGAGGAGC
2311_10	2311	10	C	T	TGCAGGAAGACGAGATCTTGTTGACATTCCTCTGGGGGAAGGTGCGTCATGCCCACCTCCATGGGCTCAGTCTTGCTGGA
2313_39	2313	39	G	C	TGCAGGACTTGCTTTTTGGAGTGGGGTGTCAAGAAACCAGAGCATCTCTTTTTTTCGGACAGACCTCTCACCAGCTTTAC
2337_25	2337	25	T	C	TGCAGGGAAAAATGGACATGTCGAGCTGATCATCAGCACAAAACTTCCTTAGGCAAAGATATGTACAAGTGTAACAGGTT
2340_10	2340	10	A	G	TGCAGGTGTTGCCCATCTTCCCCATTATCCTGTGTTTTTATACCTGTTTTCTCTGTTTGTCTATTGCCAGTTCGTATTGT
2346_9	2346	9	G	A	TGCAGGCAGAGGAGGGTCGTTAGTGACTGGAGTCACCTGGGCTCAGGGTATTTAACCTGCTCCTCCAGGTATGATCCTGT
2352_9	2352	9	G	A	TGCAGGGATACCACCATCACCTTTGACCAACTGGTGGATCTGTCCACCACTCCTCCACTAACCTTTCCCCCTTTCAGTGC
2359_71	2359	71	G	A	TGCAGGTGTGATGTTCGGATGTACCGATCCCTGTGCAGGTGTTGTTACACGTGGTCTGCCACTTCGAGGACGATCAGCTG
2360_57	2360	57	A	T	TGCAGGTTTGTGCATACTAGTGTAGTTCACATCACCAGTCTATGAAAAACCATACCAAAAAAACCATACACCCGCTCCTC
2382_18	2382	18	G	A	TGCAGGAACCACGGCTACGACCCTGTGACCTCTGACCTCCCGAGACCTCCTCGAGAGAGGGTCTCCAAAATGTTTGATCT
2388_19	2388	19	C	G	TGCAGGGAGCTACCATTAACAGACAGGAGAAGCCACTTCCGAACCTGATGGAGGGGTTCCGATCTCTGGCGGAACATCAC
2394_14	2394	14	T	C	TGCAGGGCAAAGGGCGAGGGATGTTTTTACACCGTGGTTTTGAGTCCCTCATATCAGCGTTACATACAGTATATATCAAG
2436_71	2436	71	G	A	TGCAGGCTGTATCAGCCGTACATAGACAACAGTGCAAGGCTACTGTTAGAGGGTCTTCTTTTAGAGACAGCGCATTGACA
2453_19	2453	19	T	C	TGCAGGCTCTGGTGAAGTGCATCACGCTGCGTTGTACAAAGACCAGCCATGTGTGTGGGCAGCCTCTGTTCTCTCTGCCG
2467_13	2467	13	A	G	TGCAGGCTTTGACGCTCTCCTCCCTCCATTTCGTGTGCTTTGTTTGTTTGTTTGCCTTGTTTTTGTCAGCGTCTTTGGTG
2487_55	2487	55	C	T	TGCAGGATCGTCTGAGACCAGCCACCCAGAAATCTGATGAAAGTGAGGAGTATTTCTGTCACATTGAAGGATAACCATTG
2501_30	2501	30	C	T	TGCAGGCTACCTACTGTACCTGCAGACTACCAAGATGTGACTCTTGGCATTCAGGCAAAAGAGTTCAATCATGGTTTCAT
2503_19	2503	19	T	G	TGCAGGGGTTTTTGTCAGAGGCTTTGTGTTATGCAAACACATCAGGATGCTTGTGGGTGGATGGATATTTGGGGGGAGTT
2528_24	2528	24	A	G	TGCAGGATTTTAATCCATGACGGCGTAGTGTGTTACTTCTTTGAGACTGTGGTCCCAGCTCTCTTCAGGTCATTGACCAG
2530_23	2530	23	T	C	TGCAGGTTGGAGTCGGTCAGGCGCCGGGCGTTACCTTTCACATCCAGGGCAAAGGTCAGGAAGGAGGTCACCGACCCCGC
2532_18	2532	18	T	C	TGCAGGGATACAGCGTGGCGGAGCTGATCCAAGTCTGCTGGGTCTGTCATGGTCAGTTCGTACTATAAGGGCACAAGGCA
2542_64	2542	64	A	C	TGCAGGACTTGCTTTTTGGAGTGGCGTGTCAAAAAAGCACAGCATCTCTTTATTACGGACAGAAATCTCCCCATTTTTAC
2546_21	2546	21	G	C	TGCAGGTGTTGCCTATATCAAGTGAGGCTTTGCTGGCCTCTGCAGACTGATGTTATGTGTTGTCTCTTGCAGAGTGTTCT
2567_37	2567	37	C	T	TGCAGGCGACTTGACTTGCATGTTGGACAAACGCTGCTAGGGGTTAGGGGTTGCCATACAATGTTCCATCATTCTTCAAG
2570_20	2570	20	T	A	TGCAGGGATGTTCTCTTGTTAACCGGCTTGGCCTGCGCAGAAAAGGCTCCAGCCATCCCCTGAGAAAACCACAGAAATCA
2574_64	2574	64	A	C	TGCAGGATGGTCTGAGATGAGCCACCCAGACAGTTGATGAAACTGTGGGATTTAACAACCAAATAATTTCTGCACTAACG
2582_8	2582	8	G	A	TGCAGGAAAGGTACCACATGAGGGAGGAGGATGTCTTACCTGTAACGCACAGCGTTGATATTGCCTACAATGTCAACAAG
2583_32	2583	32	C	T	TGCAGGGCCCTTGGAATAGACAATGATGATTATTGTGTCATGCTGCTCCCTGACTCCTCTGATAATATGACCAACATCAT
2603_44	2603	44	G	T	TGCAGGAGGCCTTTTGCCTTTTGGTAGGCCATCATTGTAAATAAGAATTTGTTCTTTAACTGACTAGCTTAGTTAAATAA
2619_29	2619	29	G	A	TGCAGGGATCACATACACATGCTAAAATTGTAGGCTATCCACTCATTGCACTAAATTGCTTTGGATAAAAGTGGCAACCT
2626_26	2626	26	A	G	TGCAGGAAAGAAGACCACTTACATTGGTGGTCACTCATGATGGCAGGGATAATGGGCTGTGGTTTACAACTTAATCATCC
2635_72	2635	72	T	C	TGCAGGAACAGGGTTGGAGAGCCCATGGCATGGAGTTTGGTCGGAATATAACCTGTAGCCCAGCGTGGTTGACGCGTGAG
2636_40	2636	40	C	T	TGCAGGGGAAGAGGAGCGACAGCCGGCATGAGTTGATGGATGCCAGCGAGCTGGTGGCTGAGATCAACAAATTGTTACAG
2641_35	2641	35	C	T	TGCAGGTGGCTGTACTGTGCCTGCAGTTGTCTGTGCTGTACCTGTGTCTGTGGTTGTCTGTGCTGTACCTGTACTGTGTC
2644_38	2644	38	T	C	TGCAGGGGAAAATGTAGCCCTGGATTTCTCTGCCAAACTGGAAACTCAACATGATACTGTGACAATCAAACCTCACTTGA
2659_27	2659	27	T	G	TGCAGGGGCAGTGTGGCAGACTTGGTCTTGGGCTGCTTGTGGCAGGGGGCACGGTACTGAGGCAAGCCACTCTTGGTGGT
2660_6	2660	6	T	A	TGCAGGAGTAAGGGAGCAACTCTACAGAGTCATATAAGCTCTCCCCAAATGACCCTTTCACACTAGACGTGCGTACTGAG
2662_54	2662	54	C	T	TGCAGGTCGGCAGCGTAGTCCGAGGGGAGGAGGTCTGTAGCGGGGAGAGGACCCCTGTCTGAGGCCAGCGGACGTCTGAG
2664_31	2664	31	G	A	TGCAGGAAAGGGATTGAGCTTGATCTCCTCCGTCTCTCACTGCAGGAGAGGGATTGAACTTGGTCACTTGCCTCTCTCAC
2672_21	2672	21	T	G	TGCAGGTAAAGGATGTTTTTTTGGGGGGGTGGGGTGGGGCAGGATATGACTAATTCATAATCTAACATCTACCCCTAGTC
2673_74	2673	74	G	A	TGCAGGTGAAGAAGCCAGATGTGGAGGTCCTGGGTTGGCGTGGTTACACGTGGTCTGGGGTCATGAGGCCAGTTGGACGT
2680_34	2680	34	T	A	TGCAGGCTCTAGATTTATCTCATCTTGATTATTGTCCAGTCTTGTGGTCCAGTGCTGCAAGGAAACACCTAGTTAAGCTG
2686_18	2686	18	C	G	TGCAGGACACCAGTTGGGGAAACCCTGGTGTGGACTATTAAGCCTCAGTATAGATGAGACACAGCTTTCCACCTCTGTGT
2687_7	2687	7	T	C	TGCAGGACCTACTGGACCACTGAACCACCTCCTCTCTCTGCTCAATGTCGTTCCCTCTTGACTCTCACTCCATCTGTTGG
2704_9	2704	9	C	A	TGCAGGGGAACAGCCACCACTAGCCTGAGGAGAGACACATGAAACAAGGTGTTAATACGATAGTAAGAAGGAAGCTGTAA
2711_20	2711	20	A	T	TGCAGGTAATCCACACAGCAAAGATAGAGGGAGGAAGAGAGATGGGGAGAGAGGGAGGAAAAGAGCAGTGACATCACTCA
2715_20	2715	20	A	G	TGCAGGATATTGATGTTTCTGAATGGGTTTTGCCAGACCTAACCAGGGATGTGGTGGAGGGTGAACGCCGTTTATACCTT
2718_36	2718	36	C	A	TGCAGGAGCACCCCGTCGTGATCCGAAAAGTACCTCCGGTAAAAAACAAAAATCAAACCCCACACCCTCCAAATAACTAA
2719_12	2719	12	T	A	TGCAGGACGTAGATTAAATCAGAGAGACACAAAGAGGACAACATGGCTAAGAGTGAAGTATTGTAACGTTTCAATCAAGG
2724_13	2724	13	C	T	TGCAGGTAGCTAACCAACCAGGTTATATGGCTATAACTAGTCAAGCAAATGTGTCTGAGATACGAAGAATAAGATCATAC
2725_61	2725	61	A	G	TGCAGGTTAAGAAGCCAGATGTGGAGGTCCTGGGCTGGCATAGTCTGCAGTTGTAAGGCCGGTCTGACGTACTACCAAAT
2726_11	2726	11	C	T	TGCAGGGAAACCCCTCCATCTGGAGCGCTCTCATACCTGGAGGAAGAGAGAGAGAGAGGGATTGGATAGGTCAAGCTGTC
2730_59	2730	59	C	A	TGCAGGTTTTGTCTAGTTCCCGGTTTGTTCCAGAGACGTCCCCAAGGACCTTTTTAGAACATTTTGTCTAGTTGTGGTCA
2731_40	2731	40	T	G	TGCAGGTGTGTTTTGGGTCATTGTCGTGTTGAAAAACAAATTATAGTCCCTCTAAGCGCAAACCAGATGGGATGGCGTAT
2749_38	2749	38	C	A	TGCAGGTTGCAAGTTCAAACCCCTGAGCTGACAAGGTACAAATCTGTTGGTCAGCCCCTGAACAGGCAGTTAACCCACTG
2756_20	2756	20	C	A	TGCAGGAAGCCCGTTTTAGGCGTCTCACAGTATGGACATTGTAATGTATTGCCCTGGCCACATCTGCAGTCCTCATCCCT
2765_23	2765	23	G	A	TGCAGGGAGGGCATGGGGGTGTTGGAGTGAGCAGGACTGCGGCTGCGGCGGTGACGATGGTGGTGTTTGCTTTTTCCAGG
2772_34	2772	34	T	C	TGCAGGATCATCTGATGAGGGGGTGGACCTGGCTTCCAAGTGGGTGGGCCTATGCCCTCCCAGGCCCACCCATGGCTGTG
2779_8	2779	8	C	T	TGCAGGATCTTGTGGAGAGGAGAGATACCAGTGTGAAAAGATGGCGAGCCAGAGGCCACCGTCAGGTAGACCGATGAGTC
2780_14	2780	14	G	C	TGCAGGCTGACCTCGGTCGTCAGTTGAACGGTGTTTCCTCTGATACATTGGTGCAGCTGGCTTCCAGGTTAAGCGGGCGG
2790_33	2790	33	T	A	TGCAGGGAGACAGCGTGGCAAAGCTGGTCCAAGTTTGCTGGGTCTGTCATGGCCAGTTCGTACAATCATGACACAAGGTG
2791_47	2791	47	A	G	TGCAGGCACCCGGCCCGCCACAAGGAGTCACTAGAACACGATGAGCTAAGTAAAGCCCCCCTGGCCAAACCCTCCCCTAA
2803_7	2803	7	T	G	TGCAGGGTTGAAATATGTTCTCTCTTTTGTTTACGGAGGTGCTATCCTCAGGTAATTACATCGTTGACTTTCGCCTTTTT
2807_40	2807	40	G	A	TGCAGGTAAATGTGGAGTCATTTTTAAGGAATTAAGTACAGGTTAATTAATTAAGCCCTTATAACATTTCATCTGCTTTT
2808_23	2808	23	G	A	TGCAGGTTCACAGACATTTCTGGGGGGAATAGCCCTAGCCCTCACCCTCCAATCCAACACGTCCCAGACGTGCTCAATTG
2823_44	2823	44	C	T	TGCAGGAGACTTCCTCTGTCTTTGCCCACCAGAGCCTCCACCTCCGGTGGGCAGATGGCAGCCAGGACACCTCCAGGCTT
2825_18	2825	18	C	G	TGCAGGAGGCACATATTCCAATCCAAGTTTAGCTGGAATTGATATGCCTACCTCCTTATTTAGCTACTGAAATAAAAATA
2826_50	2826	50	C	T	TGCAGGCATCTGAAATACATTGATCAAGTAAGTTAAAACCCAACATCATACGAAGCAGTGTTTCACTACTTGAGCCCACT
2827_29	2827	29	A	G	TGCAGGACAGGGACGGAGAGAGAGGACAGAGAAGATGGGCGTCTTAAACTGTGAATTCCAAGGGAGGACAACCATTTTTC
2831_61	2831	61	T	A	TGCAGGGAACACGAGGACAGACCACCCGACCAGAAAGCTTCTGGTTTCTGACAATGGCAGCTCCTAACCAGTTAGTTAAC
2834_74	2834	74	G	C	TGCAGGCATGTTTACAGACGGCTAGGAGAGATGAGGGGCCCATCACACTGGGTTATGTGTTTCTGACTGGGGCCCTCTGC
2839_27	2839	27	T	A	TGCAGGATTTTAGTTTTTTTCTCTAAAAAGACTGTAAAATCACCAGGAATTTAGCCAAAAATGTGTTTAATTTAGGAAAT
2840_58	2840	58	G	A	TGCAGGAAATCTGATGCAACTCCACTGCCACTTGACCTACAACAACTATAGTTTACATACCTATTATGTTGGGAATAAAA
2851_15	2851	15	C	T	TGCAGGAGGGATTAGCATGTGAGAACATTTGCAATAGCAGCCTGAAGTGGAGCTGCCTGTCAGGGCATGTGCCCCCTGTT
2852_59	2852	59	C	A	TGCAGGGGCCTTTCCTTTCTCAAACATGGGGAAATATGCAAAGGGTTAAAGTGTGCTGTCTGGAAGGTGAAGAGGTAGAC
2854_39	2854	39	G	T	TGCAGGTAGTGAGAAAGGTGTGGATCCTATTGGACTTGGGCTAAAGTTTCTATCCGTGTTTGAGTAGACAGTTTGCACTA
2856_59	2856	59	G	A	TGCAGGAGAGCTTTAGTTCTGCTTCTATCTGAAATAGACTATCTGTTTTGAATGCATGCATTCGAGGGAAAGCTTAACAA
2860_6	2860	6	T	C	TGCAGGTAGAGAATAAATATCCTATAAATCATACTGGCTACACATGGCTTATCTGCAACGAACTTAAAACATTGTAGCAA
2870_10	2870	10	A	G	TGCAGGGGACAAGGGCTGTGATTAAAGGACAAAATACACATCACGACAAGAGACACCGCAACACTACTTGGAGCCCTAAG
2876_19	2876	19	A	T	TGCAGGTTAGCGCTGGATTACTTATTTCTTAACATGCTAAAAGAACAGCGGAAAACTAGTAGACCACCAGTCCTGACGTT
2883_44	2883	44	T	C	TGCAGGCTTTTGGAGGAGGAGGTGGAGCTATCTGACTCTGCCCATGGAGGGAAGGTGGAGTATCGCAAGACCCTTACCAC
2894_21	2894	21	T	G	TGCAGGGACATCATCACAGGGGGAGGTTGCAAATGACAGCTTGAGGATGCATTAAAGACACGCTTCAGAAATTTGGAGAC
2917_23	2917	23	A	T	TGCAGGAGCAGATAGAGCAGACATTTTAGTCATTTAGCAGATAGTCTTATCCAGAGCCACTTACAGGAACAATTAGTGTT
2918_9	2918	9	T	A	TGCAGGCCTAATCCAAATGAAGCCGCTGACTTAGCCATTAATAAAACGGATGGACCCCTTTTATTGCTTTTCTTTTGAGC
2924_15	2924	15	G	C	TGCAGGGTTGAAAAGGGTCTCTCTTTGTGTACGGAGGTGCTATCCTCAGATAATAGCATTGTTTGTTTTTGCTGAAAAGC
2929_19	2929	19	C	T	TGCAGGCAGTCACTGAGTCCGAGGTGCTAAAGGAGCTCCTTAAACTTGACCCCAAGAAACCATCTTGGTCTGATGGTTTA
2932_58	2932	58	G	T	TGCAGGAGGAGGCTCTGTTTACATTCTTTCTCATATTTGTTCTCTCTTTCTTGCCTTTTTGTTTTAATTCCAGTCTAATT
2939_58	2939	58	C	G	TGCAGGTTCATGCTCAACAACATCTGTAGAGTATGACCCTACCTCACACAGGACGTGGCGCAGGTCCTAATCCAGGCACT
2948_31	2948	31	C	T	TGCAGGGCTGCAATAGAGCACATGGGCAGCACTGTGGACTCTCAATCCTCTCTCTGGGAGGACAGGCGCACACTGAACCT
2950_17	2950	17	A	G	TGCAGGTGGCTACCATCACTCAGTCAGACTGCTCTATCAAATCATAGACTTAGTTATAACATAACACACAGAAATACGAG
2953_9	2953	9	T	A	TGCAGGGTATAATTACAGTGAGGACTTCAATCAAATTAGTCCCATGTAAAGCAATACAAGTTACTCGTACAAAACACGCA
2966_26	2966	26	T	C	TGCAGGATGGTCTGAGATGAGCCATCCGGACAGCTGATGAAACTGTGGGTTTGCACAACCAAAGAATTTCTGCACAAACT
2968_26	2968	26	A	T	TGCAGGTTCTTGCTCTACAACATCTGTAGAGTACGACCCTACCTCACACAGAAAGCCACGCAAGTCCTAGTCCAGGCACT
2998_52	2998	52	C	A	TGCAGGGAGCTCCTGCACCTCATCTCTAATCACACTGTCAGCTACCATTCACCAGCGTGATCACGTTTGTGCCCAATCCA
2999_10	2999	10	A	G	TGCAGGAAGGGTACCTCCTCCCATATTTGGGAGGAGGATGTCTTCTCTAACGCACAGCGTTAAGATTGCCTACAATGACA
3010_21	3010	21	G	T	TGCAGGCAACTTGTGCAATACGTTAAGAGAAAGATGGCGTTCTTCATTTCACCCGTCACATTATGAAGCTTACTGTAGTT
3018_68	3018	68	A	G	TGCAGGCAGGGACTGAGTCCGAGGTGCTAAAGGAGCTCCTTAACCTTGACCCCCAAAAAAACATCTGGGTCTGATGGTTT
3022_7	3022	7	C	G	TGCAGGACCAAGTCACTGCTTTGATGTTGGCAGAAAATGACAGGGTGTTGTCCAGGGTTATGCCAAGCTTCTTTGCACTC
3042_23	3042	23	A	G	TGCAGGCTGACTCACTGTCACCGGTTATCTGGCCTACCACCGTCGTTTCGTCAGCAAACTTGATGATGGTGTTGGAGTTG
3046_26	3046	26	C	T	TGCAGGCCTTACTGAGTCTATAGGAATATTAGCCTGCTGGTCTTACTGTGTGGATAGGAACATTAGCCTGCTGGCCTTAC
3048_42	3048	42	C	T	TGCAGGTGGCTCTTCACAAAGTGCCTCAGAGCAGCAACTGGACGGACAGTTGAAAACCACCTGGTTATTCCATCACATCT
3055_58	3055	58	T	G	TGCAGGGGAGAATGACAGTAATACAGGATAACTACAGTGCAGAGTAATGTCAGTGAATTAGCAGTATTATTAGAATCCCC
3072_25	3072	25	A	T	TGCAGGTTGAAAATATACTGATAATAATAAATATCCTATAAATCAAATTGGTGGGTCCAGCCTGAAACTCCTGCTAGCAA
3084_50	3084	50	A	G	TGCAGGCTGTATATTCTGTTTTAGGCTTTTCTATAAAGGGAACGTGTGCTGTGAGAAGCCGCTATGACTCAGGATCTCAT
3086_52	3086	52	C	T	TGCAGGCGCGACACAAGGCGCAGAAAGGTAACTGAGCTAAACGACTACCGCCCCGTAGCACTCACATCCGTCATCATGAA
3101_16	3101	16	T	G	TGCAGGAGGCTTCTTGGTTGAGGCTGAGTATTGAGGAGGAGGAGGAGGGCGAGGCTGGATTAATAAGTGTTTGTAGTTTT
3106_65	3106	65	G	T	TGCAGGCACTGGCCGATGTGAGGAACCATCCGGCGCAGCACCTCACGGCTCATGATCACGCCGGGGCCACCCATGCAGAA
3122_66	3122	66	G	T	TGCAGGGTATACTACAAAGCAAGCTAGATCTACTGAGGGTTTTCCAAAGCTCGCCAGCTTCAGTTAGCTTCCCATTCCAG
3135_11	3135	11	C	A	TGCAGGTGTCCACTGACACACAGATAGTTAATAAATGTTTCGGTTGACTTTTTGCACAGAGACTATGGGATTGCTTCCCC
3152_42	3152	42	G	A	TGCAGGGGACCACCGGCCTGAGGAGAGACACATGAAACGAGGAGATAATATGTTAATAGGAAGGGAGTTATAATCGATAA
3154_42	3154	42	A	T	TGCAGGAGGCCTTTTGCCTTCCGGTAGGCCGTCATTGTAAATAAGATTTATTTCTTAACTTACTTGCCTAGTTAAATAAA
3183_65	3183	65	A	G	TGCAGGTGTGTCTTGTGTCATTTTCCTGTTGAAAAACAAATGATAGTCCCACTAAGCGCAAACCAGATGGGATGGCGTAT
3191_39	3191	39	G	A	TGCAGGTGAACAAGTAGGATATGGAGGTCCTGGGCTGGCGTGGTTACATGTGGTCTAAGGTTGTGAGGCCGGTTAGACGT
3197_24	3197	24	A	G	TGCAGGTGTCTTTTGTTAGTGCTTGGATGTGATTGGATGGAGGAGTGTGGTCCATTTTGCTAATCTCCCAGAGGGCAAAG
3198_6	3198	6	T	A	TGCAGGTCCCCCTGCTCAAGAAAGCACATATATCCATGCCCGTCTGAAGTTTGCCAATGAACATCTGAATTATTCAGAGG
3210_64	3210	64	T	A	TGCAGGAGTGAGTCACTACTTTGATGTTTGAAGAGAATGACAGGGTGCTGTCCAGGGTCACGCCTGGGTTCTTTGCACTC
3219_45	3219	45	T	C	TGCAGGCTGACTTCGGTCGACAGTTGGACGGTGTTTCCTCTGAGATATTGGTGTGGCTGGCTTCTGAGTTAAACTTGGCG
3223_62	3223	62	T	C	TGCAGGTCAAAACTCACACACACACAGAGAGAGCGAGAGCGAAAAACAGAGGAGAGAGAAGACATATAATAGTGACTCAT
3229_35	3229	35	G	T	TGCAGGGAGAAACTTTATAGAGGGGCAGGGGAAAAGGAGGGAGAAGCATCAGGGAGAGTCACATTAAAAGGGAGATGAGG
3232_19	3232	19	G	A	TGCAGGCGTGACACAAAACGTAGAAACAAAAATATAAATCATGCCTTACCTTTGACACGAGCTTCTTCTGTTGGCACTCC
3233_73	3233	73	T	A	TGCAGGGAGATGTGCGGCGGAGGAAGCTCTTCTCCTTCCAGAAGTTCTTCCTGCGGATCGATACAAATGGCAGAGTTAAT
3235_11	3235	11	T	C	TGCAGGGCCTATCTGTGTAAGAAAATTAAAATCATGTCCATTCTAGTATTATAATTCCTTATTCTCTGTTGTAGCCTATC
3240_10	3240	10	T	G	TGCAGGAAACTAAGAAGATTTGGCATGGATCCTGAGATCCTCACAAGGTTCTACAGTTACAACATCGAGAGCACTGGTTG
3243_17	3243	17	A	G	TGCAGGAGACGGTGTCTGCAAGTCAGAGGAGCTTCGTGGCTAGAGAGCTGAAGTCAGGTACAGACTACCTGGTGACGGTC
3252_46	3252	46	A	C	TGCAGGGTTAAACACATATCCTACATTGAGTGAGAGAACAAGATGGAGGTATAAAGGAAAAGAGTCACACGCACTTATCG
3254_57	3254	57	C	T	TGCAGGGTAAACAAACTATCTGCTGCCTGGCTGTGCCCTAAAAGTCTGTTACATCACCGTCATTGTGGCTCCCTTCTAGC
3256_44	3256	44	G	A	TGCAGGCTTTCTCTAAGGATTTCAGGGCTTTATGTACCTGCACCGAGAATGGCAAAAAGCTGAAAGTTTGACCAGCTCTC
3260_53	3260	53	C	G	TGCAGGTGTTGGTGGTGTTAATAACATGCTGTACTGGTCTGACACCTCTGTGGCCTGGCAATATGTCAGAGCATGATGAA
3261_69	3261	69	C	A	TGCAGGGGTGTTTTCTCCCAATGCCAGGCGGAGGACATGACCTGTCAGTCTGGCCTCCTCCTCTCCAGCACTCCACACAC
3265_62	3265	62	T	C	TGCAGGTCAATGAGGCCTTTGTAAACTGGCAGCTGTGTTCATGAACTGCCTTTTTTTAATGGCGGAACAGGGTCAGAGGA
3269_70	3269	70	A	C	TGCAGGAAGAGGTTAGAAAATTGACTTTATAAACATGGCAGAGAACTCTACATATGGAGTTTTTTGGAGTAAATTACCTG
3275_60	3275	60	T	C	TGCAGGCGTTACACAAAACGCAGAAATAAAATACAAAACATGCATTACCGTCCATATATATCCAAATGTCAATTTATAAA
3285_8	3285	8	C	A	TGCAGGCACCCGGCCAGCCACAAGGAGTCGCTAGAGCGTGATGAGCCAAGTAAAGCTCCCTGGCCAAACCCTCCCCTTAC
3298_36	3298	36	G	A	TGCAGGGTTGAAATATGTTTTCTCTCTTTTGTTTACAGAGGTGCTACCCTCAGCTAATAGCATCTTATGCTTTCGCCGAA
3306_50	3306	50	C	T	TGCAGGGAGGAGGTCGGTGACCTGGCAGTGTGGGCCCCCATCCTCATTGATAGGGCTGCATTGGAGCTAGTCGAGAGCTT
3307_23	3307	23	G	A	TGCAGGTCAGGACAGACAGGGGAGACCAGGGTTAGTGTGTGTGTTGGCTCTGGTCTAAAGTAGTGCACAATATAAGGAAT
3321_66	3321	66	G	A	TGCAGGCGGTCACTGAGTCCGAGGTGCTAGAGGAGCTCCTTAACTTGACCCCCAAAAAACTTCTGGGTCAGAGGGTTTAG
3332_57	3332	57	C	A	TGCAGGTCCTAACCTTAAGGTCCTGAGCACCATGTCAGTGGGTTTTGACCACCTCTCCCTGGAGGAACTAAAGAAAAGGT
3337_18	3337	18	G	A	TGCAGGCTCTGCTTCACCGCAACCAGCGTGAGTAAAACATTTAAACGTGTTAACCCTCGCAAGGCTGCCGGCCCAGACGG
3340_47	3340	47	T	A	TGCAGGAGAACTGTGACTTTGTAAAATGCTATCGCTTTCAAAGCAGCATGTAGGCAACCCCAACCTCTTAAAAACACACA
3362_45	3362	45	T	G	TGCAGGTAGCACCTTGTCCTCCCGCATATAACAAACAAACGGAATGAATCCACCAAAGCCCATTATCAAACTTAATTTGA
3369_61	3369	61	T	C	TGCAGGGTTGAAATGTTTTCTCTCTTTTGTTTACTATGGTGCTATGCTCAGATAATAGCTACGTTTGCTTTTGCCGGAAT
3370_59	3370	59	C	T	TGCAGGTGCCCGGCCCGCCACAAGGAGTCACTAGATTGCGATGAGCCAACTAAAGCCACCCCGGCCAAACCCTCACCAAT
3374_39	3374	39	T	C	TGCAGGTGTAAAGCAGCACCCCACATCGTTAGCAATCTCCCCCAACGAGGAGAAACTTAAAAAGTAGAGAGAAAGTCATC
3375_9	3375	9	T	C	TGCAGGGACCGACATGTCCTTTCATTGTTGTAGAAAATACCTGAATACCAGGTTAGGAATAGAGAGACACACAACTCTAA
3376_73	3376	73	C	T	TGCAGGACATGATCCACATCGCAGACACCAAGGTGGCCCGCCGCTATGGAGACTTCTTCATCAGACAGATCCACAAGTTT
3399_25	3399	25	C	A	TGCAGGCCAGCTCAGGTACTACATCACACCAACCCACGCTGTGGTCAACATAGAACCACATTCTGCATATTTGTTCTATT
3412_10	3412	10	C	A	TGCAGGCATTCCTGTATTTATACTGAAAATCATATAAATGGTGCAGGCATTCCTGATAAATCATTTAAATGTCCTCGCCT
3425_17	3425	17	A	C	TGCAGGAGGAACCGCCCCTGCACTGCAGAGGAGGAGCCATGACAATTAGACACCCTGACTGATTCCCAAATGGGGCCCAT
3429_39	3429	39	C	A	TGCAGGCAGGAAGATGGAGGGGGGCCAGCCCCAGTGTTTCCCTGAGTCATTACCTCTCACCAGTCTGAGTCTCTGTAGTG
3441_25	3441	25	T	A	TGCAGGAATTGTCCTACAGGAAAGTTGCCCCAAAAATTCTGTGCAGGGTTCCTGTAGGACTTTTTGTCACGGCTAGTTCT
3454_39	3454	39	G	A	TGCAGGAAGATCCACAACCTTCAATGGGGACCCAGTTTGGACACTGGGTTGAACATTGGACTCCAAATCCCCTGATCATC
3465_20	3465	20	A	T	TGCAGGAAGGCTTGGAGCTTAGGATGTTGGTAAGACTCAATTCAACACGCACCAGCTGTATTATCAATGCTTTTGGTAGT
3471_32	3471	32	T	C	TGCAGGGGACCAGCTACCACGAGGGGTTAATACGATAATAGGAAGGGAGTTGTAATCGATAACACACCTCGTTTATTCTC
3487_72	3487	72	C	T	TGCAGGCCGGAGAAAGGGGTTGATCACGCTGTTATGGTGTTGTATAGCTGTGCAATGTGAGTGATGTAATTGTGTTGCAT
3496_28	3496	28	G	A	TGCAGGTTTGGCACCAGGATTCATTTGGGCGCTGTCAGCTGTATGGTTATGGATATTGCCATGTGCCCTCCAGCCCAGGC
3503_38	3503	38	G	A	TGCAGGAACGAGTCACTGCTTGGATGTTTGCAGAGAACGACAGGGTGTTGTCCAGGGTAAAGCCAAGGTTCTTTGCACTC
3504_33	3504	33	A	T	TGCAGGCGGTCACTGAGTCCGAGGTGCTGAAGAAGCTCCTTAAACTTGTCCTCAAAAAACCATCTGGGTCAGATGGTTTA
3514_50	3514	50	C	T	TGCAGGAGGCTCTAGACCAGACTGACCTTCTGAAGACTGAGAGGACCGACCTGGAGTACCAGCTGGAGAACATCCAGGTA
3518_59	3518	59	T	G	TGCAGGCTCATCCTGACATGACCCTGCACCATGACAATGCCACCAGCCATACTGCCAATGTTGTGCGTGAATTCCTGCAA
3534_51	3534	51	C	T	TGCAGGGATGGGGGCTGTGACTAAAATAAATATAGGGCAAAACACACATCACGACAAGAGAGACAACACTACATAAAGAG
3538_47	3538	47	G	A	TGCAGGTATAAACACAGTAGAGACAGAGAGGGGACATACAGGTACAAGTCTAGTGTCACCTGTAAACTATTCTGTTGTAA
3542_23	3542	23	T	A	TGCAGGCCGAATTCTGAAACAAGTGCTCAGTACAACCTGCTGCACTAAGGCTCTGGTTAACATGTCCTACTGAAGGACTG
3547_20	3547	20	G	T	TGCAGGGACACACAAAGGAAGAAATACTCTGTTACCGCATCCTGCACATTCCTTCTGTTGAAGTCATGACCTATCTGACT
3563_30	3563	30	T	C	TGCAGGAAGTGTACCACATGAGGGAGGAGGCGTTGAGATTGTGCTTGTTGTCATTGCAGGCAGTCTGATGATGCTGTGAC
3576_22	3576	22	C	G	TGCAGGCACATTCTAGAAAGACCTCTTCCCACTGTTCAGATAGCCATGAATGTTTCTCTTCTGTGAATTCTTACCAATGC
3585_46	3585	46	T	C	TGCAGGCGGTGCAGAGGGATGAGGAGCTGACTGTTGCCTATGGTTACGACCACGAGCCATCGGGGAAGAGCGGTCCAGAA
3592_73	3592	73	C	T	TGCAGGCTGACTTTGGTCAACAGTTGAACTGTGTTTCCTCCGACACATTGGTGCAGCTGGCTTCCAGGTTAAGCGAATGG
3601_13	3601	13	C	G	TGCAGGCACCCGGCCCGACACAAGCAGTCACCAGAGTGCGATGAGCCAAGTAAAGCCCCCACCAGCCAAACCTTCCCCTA
3614_44	3614	44	G	T	TGCAGGCGCCCGGCCCACCACAAGGAGTCAACAGATCGCGATGAGCCAAGTAAAGCCCACCTGGCCAAACCCTCCCTAAC
3617_12	3617	12	G	A	TGCAGGAAGGGTGCCACATGAGGGAGGAGGATGTCTTCCCTGTAACGTAGCGTGTTGAGATTGCCTGCAATGACAGCAAG
3620_70	3620	70	G	C	TGCAGGAACATCATAACATCTTAATACTACCTGTCAGTCAAAGGCAGCCCATGACCTCCACAATGACTAACTACAGTCGA
3621_66	3621	66	A	G	TGCAGGTGCCAGGCCCGCCACAAGGAACCGCTAGAGCGCGATGAGCCAAGTAAAGCCCCCCCGGCCAAACACTCCCCTAA
3625_66	3625	66	C	T	TGCAGGTACCACGTTCATCTGTACAAACAATAGTACGCAAGTATAAACACCATGGGACCATGGAGCCGTCATACTGCTCA
3627_59	3627	59	T	A	TGCAGGAGTAACCTGATTATGGGTTTTTTTCTTGCCAGAGCGACGCTTAGAACACTGCATATTCACCTAAGTGTGGACAT
3644_39	3644	39	G	T	TGCAGGATTATTTTATTGCTGTGGCAAACTGACTCAAATTATATAAGATCCTACATGTGTGTGAGCCTGTGTGGCGGGCC
3653_43	3653	43	C	T	TGCAGGAAGACCCAGTGCGCTGTGTATAGAGAGCCTAGGTACTCGGAACAGAGTGGATCCTGTATCTGCTATCTCTGTCA
3662_39	3662	39	G	A	TGCAGGCCTCCATCAGGACCGGTGGTAGTCTTATGAGAAGCCTGTTTTGTACTATATACTGGGGCCTGTGGAAGTCTTAG
3678_58	3678	58	T	C	TGCAGGTCAATGGTCAGTGGAGCTTCTCTCAATTAAATTATCTGTGTGTGTGTATGTATAATATAAGATGACGTTTTACA
3684_8	3684	8	A	G	TGCAGGCTGTGTGCAACACATTCCTCACATGCATTTACACCAGGGCCTCAAACTAGAGGCCGGCAGGCTATATGCAACAC
3711_44	3711	44	G	A	TGCAGGAAGGAGGAAGGGGATGTGGGTGGGACTTCCTGTCCACCATTCTTGCAGCGCAGGTAACCATAGAGATTAGCCCC
3719_62	3719	62	G	A	TGCAGGTTGATGCTCTACAACATCCGTAGAGTATGAACCAACCTCACACAGGAACAGGCGCAGGTCCTAATCCAGGAACT
3728_47	3728	47	A	C	TGCAGGATGATCAAGTAGAGGATAACAACAGCATACTCTATGCATTAAATTTTTTTTGACTCACATCCTGTCCTAGACCT
3734_23	3734	23	T	C	TGCAGGGAAGAGTTTAATTAAAACACAGCATATACATTTGAAGTCAGAAGTTTACATACACCTAGGCCAAATACCTTTAA
3771_46	3771	46	A	G	TGCAGGGTTGAAATATGCTACCCTGTTTGTTTACTATTGGGCTATCATCTGATAATAGCTTTTTATGCTTTCGCCGAAAA
3776_9	3776	9	G	A	TGCAGGAGCGCGTGCTATAGGTGGGTGTAGCTATGGTGACCAGTGAGCTGAGATAAGGCGGGGCTTTACCTGGCAAAGAC
3781_64	3781	64	A	T	TGCAGGTTGTCGCTCTAAATGTCTCTGTTTGGGACAGAATTAAGCACAACCTATCTCTGAAATATACCTAGCCATTTAAG
3784_30	3784	30	A	C	TGCAGGACACCCTTATTACTATCGAGGTAAATTGACACCATCAGAAAGCACACATTGTGTACTATCTGACAGATAGTTCC
3788_50	3788	50	T	C	TGCAGGAGAATGAAGCTGGCTCAATTTGACTATGGTCAGAAGTGCTCAGACATCGCTGAGCAGGCAGAGGGCATGTCGGG
3797_39	3797	39	G	T	TGCAGGCGTCCGGCCCGCCTCAAGGAGTCGCTAGAGCACTATGAGCCAAGTAAATTCCCCCCTGCCAAACCCTCCCCTAA
3813_50	3813	50	G	A	TGCAGGACTACCCCTTCCATGTATGAGGGTCCTCTGGTGCTGAATTAAACGAAACAGTTCAACTAAACCTTGAGGAGCGC
3828_27	3828	27	G	C	TGCAGGAATGAGGAAAAATGGTGCAGTCAGACCAGATGTGAATAGTAATGCTGCCCGGCACTGGAATACACCCTTTAGCT
3831_22	3831	22	T	G	TGCAGGTCAAGTCAATCAAGACGGAGAACTCAATAGTAAGACTGGATGTGACATTTTATTGTGTCATAACAGCTGCTTTT
3836_35	3836	35	A	G	TGCAGGGGAGCTCCCGTCTGGTCTGATCCACTTCTAATCTGCTGTGTCAACCTGCAGATACTGCAGCCTTACTGCCTCCT
3868_52	3868	52	T	G	TGCAGGTTCATGCCCTTCAACATCCGAGTAACACTACCTCACACAGGAAGAGGCGGAGGTCCTAATCCAGGCACTTGAAC
3875_58	3875	58	G	A	TGCAGGAGACAATCAGGACACCAGTCAGTAAATTGGGAAACATTTCAGGAAATTAAGTAGAGTGAAACAGCGCAAGAGTA
3883_42	3883	42	T	C	TGCAGGTAACCTGGAACCGAACAGAGGAGAAACCAGGGTCAGCTTATTGCTTTTCGAAGGAAGGTCATGTTCGTCAATGT
3902_40	3902	40	T	C	TGCAGGCTCATCCTGACATGACCCTCCAGCATGGCAGTGCCACAATTATTACTGCTCGTTCTGTGTGTGATTTCCTGCAA
3917_55	3917	55	T	A	TGCAGGAGGAACCACCCCCTGCACTGCAGAGGAGGAGCCGTGACACTACACAAATTGATTTAATTATTTATTTACTAGCT
3918_19	3918	19	T	G	TGCAGGGTTGAAATATTATTTATCTCTTTGTTTACTGCTGTGCTATCATCAGATAATAGCTTCTAATGCCTTCGCCGAAA
3920_54	3920	54	C	A	TGCAGGCGAGTCCCGTCACTGCAGACGTAGTACAAGCTGGGGCCAGAGAGCACTCGCTGTTTGCCTCCAGCAGAACAGTG
3941_11	3941	11	C	A	TGCAGGAAGGCCGTGTTGTTTCTCTCCTTGCACCTTAATTATCCTTCATGTGATTCTAGCAGGGTCAACACCATTCCACC
3947_8	3947	8	G	A	TGCAGGGTGAGGATGGCGTGGAGCTGACCTGAGCCCTGGCTTCCTTCAGGTCCTCGTCCTGGGCCTGTAGAGTGCTGTCC
3960_29	3960	29	T	C	TGCAGGACCTTGTATAGACAGGTGTGTTTCTTTCTAAATCATGTCCAAACAATTGAATTGGCCACAAGTTGTACTGGCAT
3968_24	3968	24	T	C	TGCAGGACACACACACGTTTAACATAAGTTTAACTTCCCCGCCTTATATCCTCTTCTTACCCTGGGACAACAGACATGTG
3971_68	3971	68	C	T	TGCAGGTTCATGCAGGGTAGTAACGTCATGAGTTGTGATTATGGTCATTGCTTAGCTAGCTATATGTCCTATGTCTATAT
3987_50	3987	50	A	C	TGCAGGTGCATGCAAATACACCTGTTCAAACAAATTGTGGTGTCTTGTAAACACATCCCCTAGAGAGGCACACACACACA
3989_6	3989	6	G	T	TGCAGGGGGAGCTATTGAGTTACCACAGGGTTCTTTTGGTTGAGCCGATCACCACTGAGAACAACGCAGTAAATCCACCT
3999_10	3999	10	G	T	TGCAGGCAGGGAGCATTGCTGATCAGATCATCATCACCGTCTACACAGCAGCAGCCCACCTGTCTGTCAGATAGAGGAGC
4014_36	4014	36	T	A	TGCAGGCGTCCTTGAACTGGATCTGCAAGACAAAACAAACTTAAAAGACATCTCAGACCTCCTCTGTACCCCTCTCTCTC
4015_53	4015	53	C	A	TGCAGGTGGATAGTCTCTCTCAGTAGTGCTGCCTGGGCGAGGTCCATACTTACATTTTTTCCCCCCAGCCATTTTAGTTG
4020_37	4020	37	C	T	TGCAGGTAACCATGACATCCACCAATCACTCCCGTAGCTTAATCATGAAGGCATTGTACATAGGACATGTGTCAAGTAGA
4021_21	4021	21	G	A	TGCAGGCCACGGTATGTAGACAGTGGTTGTTCCCCTGCTCAGTAGTTGCATGCATCAACCAATGGTAGCTTGCCACGTCA
4023_37	4023	37	G	A	TGCAGGTTACCCCACGAGGTACGGAGCCTGCTGGTCTGGAGCCTGCTGGTTACCCCACAAGGTATGGAGTCTGTTGGTTC
4025_33	4025	33	T	C	TGCAGGGTTGAAATATGCTTTCGTTCTTTTGTCTACGGAGGTGCTATCCTCAGATAATAGTATAGTCTGCTTTCGCTGAA
4026_55	4026	55	G	A	TGCAGGTGCTTCAATGCCCTCCCTCGGCCCCATGAAAGAAGAAAAACAGAGAGACACATACTTTTCTCACCTCCAGGATA
4030_9	4030	9	G	A	TGCAGGGACGGGGGCCTCGGATAAAAAAATAATAAACAAAATAAATACAATATAGGACAAAACACACATCACAACAAGAT
4037_74	4037	74	C	T	TGCAGGGCCGTGGGCGACCCCCACTACCTCACCTTTGATGGGGAGCGATTTGACTTCCAGGGCACCTGCTCTTACGTCAT
4046_61	4046	61	C	A	TGCAGGATCTCCTTCCTGGGTTACAGGGCAAAAGTCAGAGGTCAGGGCCGTATTATTCAATACTGGTCTGGGGACCCACT
4047_36	4047	36	T	C	TGCAGGTTTTGTCTTGTTCCCGGTTTGTTCCAGGAACGTCCCCAAGAAAATGTTTAGAACGCTTTTAGAACCTGGAGGTT
4064_74	4064	74	T	C	TGCAGGGAGCGAATATCACCGATCATACAGACAGTGAAAACACAGGGAGATGTACAGGATAGTAAACAGTAGTGTATCTA
4065_71	4065	71	A	G	TGCAGGCGCGACACAGAACGCAGAAATGAAAATATAAATCATGCCTTACCTTTGACGAGCTTCTTCTGTTGACACTCCAA
4066_56	4066	56	G	A	TGCAGGAAGAAATAACCAGCCAACAAGTTAAACTGTTTTATAGCCACACCTTAATCGTTTAACTTTCCCTAAAATACAAA
4067_22	4067	22	T	C	TGCAGGCTGGCAGCAGCTCGGCTGTTACCCAGGGTAACAGTTACAGATAATTATCATAAACTCCCTCCTCCTTTCCTCCT
4073_15	4073	15	G	A	TGCAGGTGGTGGGACGATTATTAAAAGGCTACAAGGTCAGCGTTCGGAAACCCACTAGGGATTACAGGGTTAAAAATGTT
4088_41	4088	41	T	C	TGCAGGATAACAGCCAGTCACATGCAGGAACCAATTCATGTTCTGTAGATTTGAGTTTAGCCGTATATAGGACAACTGCT
4091_47	4091	47	A	T	TGCAGGCGAAGAAGCCGGATGTGGAGGTCCTGGGCTGGCATGGTTACACGGTTGTGACGCCGGTTGGACATGCTACCAAA
4092_20	4092	20	T	G	TGCAGGGAGCAATTCCTGTGTGTGATCAAAGAAAACCCAAAGTACCCTAATACTGTCATAAGATATCCTTACTACCCCAA
4099_63	4099	63	T	G	TGCAGGTCCACACATATCACAACATGCTGCTCTGTACACCCTTGTGTTAAACTAAGGAAATTGTGTTTCTATAGCTAGGG
4113_61	4113	61	T	C	TGCAGGCTAGTCAGACTGAATTGCATGTCCTCATTCGTCCGTTGGCACTCTCCTCTTTCCGTCTCTCGCTCTCTCTGACA
4114_59	4114	59	C	G	TGCAGGGAGTCGAAGGGGGCCGTCTCTGGAGCCTGGTCAGCATCCCGGATGATCTCACAGAGGTAGCGGGCCAGGTCCTG
4116_59	4116	59	C	T	TGCAGGTTGCAGAAAGCAATAGATGTCACCTTCAATGTTGTGCACATGTAACATTCATGTCTGAATGAGAAGCCTTGTTA
4122_23	4122	23	A	G	TGCAGGGGGAGGGGGAGAGAGAGAGAAGGAGTGAAGGGGCTGATAATGTTGTCACCAGGCAGAAAGGCAGGCATGGTTCC
4125_38	4125	38	C	T	TGCAGGTAAAGAAGCCGGATGTGGAGGTCCTGGCTTGGCGTGGGTACACGTGGTCTGCATTTGAGGCCAGTTGGACGTAC
4128_54	4128	54	T	A	TGCAGGAAGGGTACCACATAAGGAGGAGGATGTTGTCCCTGTAACACACAGCGTTGAGATTGCCTGCAATGACAACAAGA
4136_21	4136	21	C	T	TGCAGGACGGTTGAGCTAACGCAGGCTAATGTGATTAGCATGAGATTGTATGGCAATTGCTCAGTCTCTGACCTCAAGGC
4139_21	4139	21	C	T	TGCAGGCCATATTTCCAATGGCAAAAACAATGCCATATTTTCAATGAAGTACTATTGTAATAGCAGAGTTTTCAACTTAA
4144_34	4144	34	A	G	TGCAGGGTTGAAATGTTCTCTTGTTTATGGAGGTACTATCCTCAGATAATAGCATTGTTTGCTTTCGCCTTTAAGAAATC
4149_61	4149	61	G	T	TGCAGGACGGTAGTTCTCCAGGAACAGGGTTTGAAAACACTGATCTATGTTATTTCCATAGGTTAAGTTTAGATCGGTGG
4154_74	4154	74	A	C	TGCAGGTAATTGGGTTCCATGAACAGAGAGCCCTTGTCCTTCCTCTCAGTCATCTGCTTGTAGCCATTCATGAGCTGCCT
4169_23	4169	23	T	A	TGCAGGCGGGCAGCTCCCTGGTCTTCATACCAGCGCTTCCTCCACCGTAGGCACTGTGCTGAGTAAACAGTACTGGTAAC
4173_56	4173	56	T	C	TGCAGGTACAGTAGAGCACACCTGAATCTCTCAATATCCCTATAACGTACAGAGCTCTGCCCAGTTCTATCGGATGACAT
4176_48	4176	48	G	A	TGCAGGGTTCAGACAAAGAAAAAATGTGAGGGTGTCAGATACATTCTCGGAGTGCTGAGTAATTGTTTACCGTGGTTATA
4178_17	4178	17	A	T	TGCAGGTCTGCCAATGCTGCTTTTTTTCTCTTCAGGGCCTGAGTATGGCCTCGATCGCCTGTGGTCTCAACTATTGTCGG
4184_33	4184	33	C	A	TGCAGGCTGGATCAGGCCCTTGAGCCCATTCAACATTCCAAATCCAATAGTTAAAGGACAATTGCTTAGCAGATTTTGAC
4190_9	4190	9	A	G	TGCAGGGCCGGTGGCATACTCCTCAGCTTTCTCTGTGAAGGGTTAGCATGCAGCACCAGCCAGCAGCATGGGTTTGGCCT
4196_62	4196	62	T	C	TGCAGGTGGTCCTGTAGCTGACTGAACAATCTGACTGTGGAACTGTCTGTATGAAAAGCGTGTGTTTATATTGTGGGTTT
4202_51	4202	51	A	T	TGCAGGGGGCAGCGCTGCCCCTGCTACTCCAACCGCAAGGTGAGTTACTATTTATATACTATGGCTTGGTCTGAAATCCG
4203_61	4203	61	A	G	TGCAGGACATGCTTTTTGGAGTGTGGTGTCAAAAACAGATCTTTTGAGGTTGACAGGTTTAGTATTGGGACACAGAAATG
4204_8	4204	8	T	C	TGCAGGGCTGGAGAAGGTAGGTCTGATGTCACTAGCGTATGGTTGAAGAGATACAGAGCAGAGGCAAACTCTTCATCTGA
4206_33	4206	33	G	C	TGCAGGCTGCCGTCTGTAAGGTGAGCTGAGGCCGGGGTGTGATTAATGGGATGTGACCGGCTGGCATGCCAACCTATAAC
4209_74	4209	74	A	C	TGCAGGTGCTGCAGCTGGTTGAGGACCTGAGGCTGGCCCTGGAGCTGCAGCCCAGAGAGGAGGAGAGGGACACCCTGAGG
4213_26	4213	26	C	G	TGCAGGCTCTAGTTTTGTCTTATCTTGATTATTGTGGACAAGTGCTGCAAAGAAAGACCTAGTTAAGTTGCAGCTGGCCC
4222_68	4222	68	T	C	TGCAGGCCAGGGAGAGATATGGTGGACCACGGGCCCTAGCTGTATGTGTACATGGAGGAAAACATTCCTGAGGTGTGTTT
4237_54	4237	54	A	G	TGCAGGTCATGCACAAGATGACCGAGGGGGAGAAGGAGCTGGAAGAGCTGGAGCGAGAGCTTCAACACTCCTTCCCGTGT
4238_59	4238	59	T	C	TGCAGGTGGCTCTAACACACATCCCATCTCCTTCCTCTGTTAGTCAGCCCGAACACGTGTGCAGACACACACATACGGCA
4248_74	4248	74	G	A	TGCAGGTTCTTGTTCTCCCTTTGAATGGTCTCCAGGTGATCCAAGGACTCCTCATAGGCATTCTTCAATTTGAAGAGCTC
4257_63	4257	63	T	C	TGCAGGTAGTTTTTTCCCCTGGTGATGTGTTGGGCAGACCGCACCACCCTTTGGAGAGCTCTGTGGTTGTGAGCAGTGCA
4258_27	4258	27	G	A	TGCAGGATTAAACATACGCACACTCAAGCTGTCGCTAAACAATGGATTTACTAATTCCCTCTGTCTGATTTTTCTCATTC
4260_57	4260	57	T	C	TGCAGGCTGGATTGTGTTACTTTGCTGTACATTTTGATAATGTATTGACTACTGCTGCCTTCTTGGCCAGATCACCCTTG
4262_9	4262	9	T	G	TGCAGGAAGTGATCTGATGGCATTTCCCAGTAGGTGACTCCATCACAGCTTCTCAGTCCAACAGCAGGGCAACCTTTAAT
4265_11	4265	11	A	G	TGCAGGAAAGTGTGAAGAGCGTTATAAACGCCACAGAACCCAGGGTAGAACGAGAACATGTCTCTTACCGAAGTCGGCCA
4288_27	4288	27	G	A	TGCAGGGCTCAGGGAGCCGAGGGAGGGGTGGAGAAAGGGCTCACTTCGTCCACCACCAGGCTGGGAGCGCCAGGAGCTGC
4301_39	4301	39	C	G	TGCAGGATCGTCTGAGACCAGCCAGCTGATGAAACGGAGCAGTATTTCTGTCTGTAATAAAGCTCTATGTCGAGAAAACG
4305_49	4305	49	A	G	TGCAGGAGGGTAGCTCTCCAGGAACAGGGATGGAGAGGCCTGCTATGTAAATTGACAATAGCGAGCCCACGCTAGGCTAG
4306_45	4306	45	G	A	TGCAGGAAGGGTAGCAATGAGGATGTCTTCCCTGTAACGCACAGCGTTGAGATTGCCTGCAATGACAACAAGCTCAGTCT
4316_46	4316	46	G	T	TGCAGGAGCGGGTCCCTGCTTTGATATTTGCAGAGAACAACAGGGTGTTGTCCAGGGTCACACCAAGGTTCTTTGCACTC
4335_28	4335	28	T	A	TGCAGGGACAGGGGCTAGGATAAAATAATTAATTAATAAAACCGTTTAAAAATAGGAAAAAACACACATCCCGACAAGAG
4343_52	4343	52	A	G	TGCAGGCACAGAGATTGTGTGTGTGTGTGTGTGCGTGTGCGCGTGTGCGTGCGCGTGTGTGTGCAGGCATTCGTGCCGGT
4347_9	4347	9	C	A	TGCAGGGACCATCACTGTTTACATTGAATTAATGTCAGTTATGCCTTTTTAAAGTAAAGTATTCTCAATTACATTTGATA
4353_31	4353	31	T	C	TGCAGGATGTTGTTCCCATTAATTACTACATTGATGTATTAGGAGCTAAACTAACTCACACTGCACTCCATAAGCGTTCC
4357_34	4357	34	G	A	TGCAGGATTAAAAAGGGGCGGGCTCATGGCAGGAAGCTGTGCAGTTGACTGACAGATTCATCATCTATGTGTTGATGACC
4372_31	4372	31	A	G	TGCAGGCTACAGTCCTACAGCCCAACAGGATACTCTCAATTGTGCATCTGTAAGAGTTTGTGAGGGTCTTAGGGACCAAG
4376_68	4376	68	C	T	TGCAGGCTGATTTGGTAGCCTAAGGAGACAGCCCTCTGATGAAATTGGCACTTCTCAGCTTTGACGAACAGGTGGCAAGC
4388_68	4388	68	A	G	TGCAGGCAGCAATGTTTTTATTTGTTGGTTTTATAGGGTATTTTTACATAGTTGGCAATGGAAATAAAGTTACTTTTCAG
4391_21	4391	21	C	A	TGCAGGTACTTATGATCAGGACTATTGTCTGTGGGGCTGACGCCAATTAGTCGACCTGTCGATTGTTTGGTAGTTAGGCT
4392_59	4392	59	C	T	TGCAGGGCACCTACGGTACAACAACTCTCCTCTCATTAATCTACCTGAGAGTTGTCCTTCTGCGTCAGTCTTTCTGAACT
4393_61	4393	61	A	T	TGCAGGTGAGACTCAATGGGATAATTGTGATGATGATGTGATGGATTCTTAAAATTGATGGATAATTATAATAAGCTATT
4395_9	4395	9	G	A	TGCAGGAGCGGACTCTAGTAAAGATGAGGTCAAGCGTATTGCCTACCTTGTAAGTTGTTGGGGATTGGGTAAGGGTGAAG
4407_27	4407	27	C	T	TGCAGGGCTGGGGGAGGAAGAGGGGAACGTTAGCCTTGGTGGAACTGATCCAACAACACCTGTAGGGCTGGGAGATGGAA
4421_62	4421	62	G	A	TGCAGGCTGAACCATGGGGCTCTATTCAAACAAGGAACTGTGGCACACTGTCGGCCCAACATGCAGATCTGTCAGGGTGA
4431_48	4431	48	A	T	TGCAGGTACTATTGCACCTTCTCCACTACATGTTTGGGTTCTTGGATCTGGCTCAGAAATATGTCCTGATTGAATGATTG
4435_11	4435	11	A	C	TGCAGGATGAGAGAGTGATAGAAATAGGGGTAACACTTTACCTAAAGCCGGCAGGCAGGTATAATGCATTATGATGCGGT
4437_13	4437	13	G	A	TGCAGGCACCACGACATGGCCACCAATTAGCTGCAGCAATGTGAAAGAAGTCGAAAAATGTCTCAATTAGACACATTTCT
4443_51	4443	51	A	C	TGCAGGTGGATTTGAAACAGAACGGGAAGAAAGAATCCCAGAGAGAGACCCCGAGGCTCACCGACATTCCTAAAAGGCAA
4454_55	4454	55	G	C	TGCAGGCGCCACAAGGAGGCGCTAGAGCGAGATGAGCCAAGTAAAGCCCCCCCTCCGCCAAACTCTCCGCTAACCCGGAC
4461_58	4461	58	A	G	TGCAGGGGGGTGAAAGAGATAAGAGACTAGTCAAACATACCACTATAGAGCAACTTGGGGAGTTGAAAATTACTGCTGAG
4462_53	4462	53	G	A	TGCAGGCTGTAAGTAAAGTGATATGATTACATTTACTAGAACAGGGACAATGTGCAACACATCATAAGTCTAAGTAGATT
4466_69	4466	69	C	T	TGCAGGAGCCCGGCCCGCCACAAGGGGTCGCTAGAGCACGATGAGCCAAGTAAAGCCCCCCTGGCCAAACCCTCCCCTAA
4472_39	4472	39	A	G	TGCAGGAGCTTTGTTTCATGTGATTGAGTGGGGGGAAATAGCTGCGGGCAAGGTTCTGACAGATTGGTGTGACTTGGTGG
4474_23	4474	23	T	C	TGCAGGTTGACATATCCAGGCCATGTTGTAGCTACTAAAGGTCCCTTACAGGAGAGGCTGAGAGGTTCTGAAGGCTTTTT
4479_32	4479	32	T	C	TGCAGGGCTGTTTCCATTCGCTGGACCAGACTCCTCCCCTCCAGGACCTGCTGCTGCAGAGCGCTGTAGTCGTCCACGTG
4481_31	4481	31	T	C	TGCAGGACTTTGCAGTCTTGCTGAAGTCTTCCCTGTTGCTAATTTAGCATTTCAAATTCAGAGTAAATTGAGGTGAATAT
4482_7	4482	7	T	C	TGCAGGACTTTTTTGGTCGAATGTGGTGTAAAAAAAGCAGAGCATCTCTCTATCACAGACAGACCTCTCCCCATCTTTAC
4498_61	4498	61	T	A	TGCAGGCCCAGGTATGGATCAAAGCTGGCGAGACATTCAATAATGTAATCTTGACATACAAAACAACCGTGGACCAATTT
4504_57	4504	57	T	C	TGCAGGCAAGAATAGGAATGTGTCTGTTTCTGTCCTGGGAGACTGGCGGACAATGAGCGTGGGTGTGTATCCATATGCTT
4511_52	4511	52	A	C	TGCAGGCGTCCGGCCCGCCACAAGCAGTTGCTAGAACCCAGGCCAAACCCCCCCCTAACCCAGACGATGCTGGGCCAATT
4516_56	4516	56	G	A	TGCAGGTGAGCGGTCAGCTCACGGTACTTCTTGATGGTCTGTTGATAGTCAGCTACAGTCTCCTGAGCAGCTTCCACCCG
4518_38	4518	38	A	C	TGCAGGCTGTGTCTGGCATACGGGGGCGCTGATGTCACACGCTGTTTCTTCTGGCTCCTGCAGAGGGCAGGCTTCCCCTA
4525_45	4525	45	T	G	TGCAGGCCCGGGATAGACAGAGACAGGTAAGTGGAGAGAGCTTGGGTCCTCTTCTCACCTTCGTCATGCTTTAGTCGTCA
4528_8	4528	8	G	A	TGCAGGGAGGAGAGGAGGGAAGGGAAGGAGAGGAGGAAAGGGAAGGAGAGGAGGGGAGGGGAAGAGGAGGGAAGGAGAGG
4532_27	4532	27	C	G	TGCAGGTGCCTCATTCCTGTAGTATAGCAGCTGGCCGTGCAGGTGCCTCCTTCCTGTAGTATAGGAGCTGGCCGTGCAGG
4539_71	4539	71	T	C	TGCAGGAGGCAGGGAGATAGAAAGCAGGAGGCAGGGCGATAGAAGGCACAAGGCATGGAGATAGAATACGTTAGGCAGGG
4546_42	4546	42	C	T	TGCAGGATGTAGCAAGAGTCAGGACTGTGGCCTCCCCTTCATTAGTCTGTGAGAGCAGATACCGGTTGGAGGACAGGTAC
4563_63	4563	63	T	G	TGCAGGGTGTGTAGAATCAGGCGGCAGACTTTCTCTCTAGAGGAGGCCCTCTTCCTTGAGACTTGAGGATACATTCCACA
4567_14	4567	14	A	T	TGCAGGTACTGGCCTCCATGAGTCTGGTTCTAGAGGATGACTGGATGAGTAACATCCCAGAGGCTTCATGGTGCCCTAGA
4574_63	4574	63	G	A	TGCAGGTGCCCATCCTGCCACATGTAGTCACTGGAGCACGATGAGCCAAGTAAGGCCCCCCTGGCCAAACCCTTCCCTAA
4576_70	4576	70	T	A	TGCAGGCTAGCTGACATGGAGCTAGCACATTGGAGATTTAGTATGGACCTTGCAGGCTCCCGAGTGGCGCTGTGGTCTAA
4582_37	4582	37	T	C	TGCAGGTGTTTTGAGGGAATTCAGGTATTCTATGATGCTTTTCCACAAGTATGGCATCTTTAACCATATAATTACATATA
4583_67	4583	67	T	C	TGCAGGAAGAGGTTACAAAATAGACTTCACAAACATGGCAGAGAACATTCTACATATGGATTTTTATTGTCAATTACCTG
4596_31	4596	31	A	G	TGCAGGAGGCAGCCTATGCCTTTTGGTAGGCGGTCATTGTAAATAACAAGTTATTCTTAATTGAATTGCCTAGTTAATTA
4599_20	4599	20	C	T	TGCAGGTTCATGCTCTACAATTTCCGTAGAGTACGACCCTGCCTCACACAGGAAGCGGCGCAGGTCCTAATCCAGTCATC
4600_46	4600	46	G	C	TGCAGGCAGGCAGACGGCAGTAGTCTGCCTGTGTCACTCAAATGCTCCCTGGCTCTCTCTCTCTCTCACGGTAGTGTGTG
4614_23	4614	23	A	C	TGCAGGCATATGATGAGCATGAGCTTCTGCGTCTGGTGTACTATGGTGGTGTGGCTCCTACAATACGCAAGGAGGTCTGG
4617_74	4617	74	G	C	TGCAGGCTGACTTTGGTCGTCAAGTTGAAAGGTGTTTCCTCTGACACTATGGTGCGGCTGGCTTCCGGGAGTGGGTGTTA
4634_39	4634	39	T	C	TGCAGGTTTGAAATATGCTACCCTCTTTATTGACAGTGCTATCATCAGATAATAGCTTCTTAATGCTTTCGCCGCAAAGC
4638_37	4638	37	T	C	TGCAGGATCGTTTGAGATCAGCCACCCGTACAGCTGATGAAACTGTGGGATTGCACAACCGAAGAACTTCTGCAAAACTG
4650_74	4650	74	A	T	TGCAGGAACTTCAGGCTGCCCTGGAACTGCATGCTCTGCCAAAACATCCATCAATCAATCAATCAATCAATCAAAGTTAT
4652_66	4652	66	G	A	TGCAGGTGGTTGGCTGGAGGCCAACAGAGGAGACTGGGTGGCCATCTTGGATTCCCAGAGCCAGACAGGTGCAGTCAATG
4654_51	4654	51	G	A	TGCAGGGTAACACAGGTGAGCCTGCATACCACAGTACTGTGTCATGTTGGAGACAGATCTGATAATAAAACCGCCCGCTA
4660_10	4660	10	A	G	TGCAGGGATGAGATAAAAATAAATGAAATGCATATATATACAACATGGTTACTACCTAAGACGACAACACTGCATGGTAG
4666_67	4666	67	A	T	TGCAGGGCGAGGTTAAACGGCCACCGCCGCCCCATGCACACGCACACACACACCAACCCGACCGTCCTGTGATGCTGCTC
4670_37	4670	37	C	T	TGCAGGTCCTGAGGGAGGTGTGTATGTTGATGAACCACAGTACTTACAGTATAATAACCTGATATGTTACTTACATTAAG
4672_7	4672	7	A	T	TGCAGGAAGGGTACCACATGAGGGAGGAGGATGTCAGTTCCCAACTCCTCCGTACTCCTAGTTCCCGCAGCTATGCTCGC
4678_22	4678	22	G	A	TGCAGGAGCCAGTCACAGCTTTGATGTCTGCAGAGAACGACAGCGCGTTGTTCAGGATCACGCCAAGGTACTTTGCACTC
4682_71	4682	71	C	A	TGCAGGACTCCAGTGTCTTGTACCCAGAACACGGGGTCCCAGAGTCAGGTAGCAGAGCCGGCCACAGGGGGCTAACCTCC
4684_46	4684	46	G	A	TGCAGGAGAAGCTGACTGACTTCCTACCCAAGTTACTTGACTGCTCGACAGAGATAAAAAGCTTCCACGACCCTCCAAAG
4686_43	4686	43	G	C	TGCAGGATTCCAGTGATGGTGACCCTCATCTGACTGTGCAGGCGGAGAGAGGAGGTGCTGCCGCTCTCTTTCATGCTCTT
4694_42	4694	42	A	C	TGCAGGCAAATGACCTAGTGGCCTCATGAGTGGAATGTTATTCATATTTTTCATAATTTCATAATTCTTCAACTTTTTTT
4723_57	4723	57	T	C	TGCAGGGTCTACACTGAGGATGGGCCCACCCCAGAGACACCCCAACATGTGCAGACACGAACAGGCACTAATACACATAT
4725_67	4725	67	C	A	TGCAGGGAGAAACTTTGTAGCGGGGCAGGGGAAAAAGAGGGAGGAGCATCGGGGCTCGACGCATTAGAAGGGGTGGGAGA
4731_8	4731	8	T	A	TGCAGGTCTGCCTGCAGAGCATAACTGTAACTTCTCTTAACCATGAAAAGTGACACTGCAGTTCAAAGTAACTTCTTGCT
4737_55	4737	55	T	C	TGCAGGAGGAGAAATATGGATGTCAAAAAATTGTGAAATTGAATGGTCTTCTTGCTGAAGGAATGATCCACATCGCATTG
4741_27	4741	27	G	T	TGCAGGTCCACCCGAGGCTATAAGATATCAGAACATGTAGTGATATCAATCTCTCTCATAAATAACCATCCATAACTTAT
4746_63	4746	63	T	C	TGCAGGTGGCAGTATGCACATGACCAGCCGTAGCAGCAGTACTGAGAGGCAGAAGCATAACTGCATAAGGAGAGTCACAT
4749_10	4749	10	A	G	TGCAGGAAGGGTACCACATGAGGGAGGAGGTTGACTTCCCTGTAACGCACAGCGTTGAGACCGGCTGCAATGACAGCAAG
4750_67	4750	67	A	G	TGCAGGGAGCCAGAGGACCCTGGGAAATGAACATGTGTCCCATTGACCTCAGAGAGTTGATTCAATCATGGAGCTTTTTA
4755_62	4755	62	G	A	TGCAGGTTTTCACTCCAACCCTAATCTAGCTCACCTGATTCTAATAATTAGCTGGTTGATAAGCTGAACGAGGTTAGTTA
4756_71	4756	71	A	G	TGCAGGCTGACTTTGGTTGTCAGTAGGACGGTGTTTCCTCTGACACATTGGTGTGGCTGGGTAAAGTGGGCGGGTGTTAA
4765_35	4765	35	T	A	TGCAGGGGGCCAGAGAGGTTCATGAGAGAGAGATATAATGAGGGAGAGAGAGAGAGAGAGATAATGAGGGAGAGAGAGAG
4767_41	4767	41	T	A	TGCAGGTCTGGGCCTGGGTCTGGGTGTGACTGCTGGGTGATTTCCAGAAAGTTCCTTCTCACAGCTGAAGTCTCTCTACC
4786_28	4786	28	G	A	TGCAGGTGACCGAACTCCAGACTCTGATAGGGAACTTGATACCCTGGGCCGCATGGGGTGTATGTTGATTCTGGATTGTT
4795_18	4795	18	T	C	TGCAGGCAGCCCCCAGAGCCTTGGCAGCTCCCGAAATTAGTTTAGAACGTCCATGGCCCAATCATGTGAGCAATAAAAAC
4799_38	4799	38	T	G	TGCAGGATCCGGATCGTCTGAGACCAGCCACCCAGACATCTGATGGAACTCTGGGTTTGCATACCTGAAGAATGTATGCA
4802_25	4802	25	T	C	TGCAGGGTCAGTTATCTGAACGCTCTACTTTCCTCAGGATCTGTAACGTCTGCCCCACAGCCCGCCAGACCGAGACCACG
4808_41	4808	41	C	A	TGCAGGTTCTGTACCTTGCCACTCCACACTGGATTATTGACCCCTGCCTGCTCTGAACCTGAGACTGCCTGCCGTTCTGG
4814_62	4814	62	C	T	TGCAGGGTTGAAATATGGTTTCTAGCTTTGTTTATGGATGTGCTATCCTCAGATAATAGCATCGTTTGCTTTCTCCGAAA
4821_42	4821	42	A	C	TGCAGGTGGCGGCTCCCGCAGGAGGCTGCTTATGGTATAGAAATTAACATTAAATTCTCTGGCAGCAGCTTTTGTGGACA
4825_46	4825	46	A	G	TGCAGGACTCCCAAACAGCTCGGGGCCTTGTCAAAGAAGCTAGTCCGTTGTTCTGCCATCTCAGGGATTTCGGGGAGATC
4826_25	4826	25	A	G	TGCAGGGGGAGACAGAGAGCACCTTGCTTAGCTACACAGTTGGTCAATGTTTTTTGTTGTTGAGCTACATTAGCCTATAA
4827_49	4827	49	A	G	TGCAGGCTGAGCTCGGTCGTCAGTTGAACAGTGTTTCCTTCGACACATTGGTGCGGCTGGCTTCCGGGTTAAGCGGTCAG
4837_56	4837	56	C	A	TGCAGGGAGAAATTTTGTAGTGGGGCAATGGAAAAAGAGGGAGAAGCATCGGGGAGCGTCGCATTTAAAGGGGTGGGAGA
4840_31	4840	31	A	C	TGCAGGACCTGCCTTGGTGATAGGGCTGTTAAGGTAGAGGAGTGCTTTATTATTGACATACTTCTCCCCATCTTAGCAAC
4842_67	4842	67	C	G	TGCAGGTGAAGTGGGAGGCCGATGAAAATCAGCCGCCATGCCTCCTCAATATAACTGTTCATGGCTGCAGTCTCTGGACC
4849_62	4849	62	T	A	TGCAGGCCCAGGCATGGATCAAAGCTGGCCAGACATTCAATAACATCTTCACAGACGGACCGTGACCCTTCAGCAATTTG
4862_45	4862	45	C	T	TGCAGGACAAGGTAATACACACACACACACACTCTCGCAAACCTACCTTTGTATCCCATATATTAGTTAGCCTATGTCTT
4865_67	4865	67	T	C	TGCAGGCGGATCTGGTCCTCTGGGTGCTCCTTGGTCTCCACGCGCCTCTTCAGGAGTCCTCGGGCTGCGCTGGGCTCCTC
4870_49	4870	49	C	A	TGCAGGATCGTATGAGGCCAGCCACCCAGACAGCTGATGAAACTGAAGTATTTCTCCACAAACTGTCAGAAACCGTCTCA
4885_26	4885	26	C	T	TGCAGGATCGTATGCGACCAGACACCCGGACAGCTGATGAAACCAAAGAATTTCTACACTGAAACCATCTCAGGAAAGCA
4886_28	4886	28	T	G	TGCAGGATATTAGGCCCTGAAGAGTAGGGATATCCCAGCTCTCACTAGTTACCTTAGATGCAGCTCACTACTATTGACTG
4892_65	4892	65	T	C	TGCAGGGCCACGCCCAGCAACGACAGCAGGGGACTGTGGGGCATGACTACCAGCCGCAGGCACGACAGGTAGCTGAAGAT
4900_30	4900	30	G	C	TGCAGGAGGGAGTCACTGCTTTGATGTTTGCAGAGAATGACAGGGTGTTGTCCAGGGTCACACCAAGTTTCTTTGCACTC
4923_41	4923	41	G	A	TGCAGGAGATATTCCAGAACCTGAACTAATGCAAAACATACGTTCTTAGAAAACTCATTAACTACAGATGTATTCATAAA
4927_33	4927	33	A	G	TGCAGGTGATGTCCGGATGTACCGATCCTGTGCATGTGTTGTTACACGTGGTCTGCCACTGCGAGGACGATCAGCTGTCC
4932_19	4932	19	T	C	TGCAGGCTCAACAAACACATTGGTGCGCCTGGCTTCCGGATTAAGTGGGCGTGTGTTAAGAAGCCCGGTTTGACAGATTA
4936_49	4936	49	C	T	TGCAGGTAGGTTTTGGCATTGGCGTGTAAGATGTCTATTTCACCAGCCACGGTGGCTGGTGTTCAGGGCTTCAGTGAGCC
4941_6	4941	6	G	C	TGCAGGCCTGTAGTGTCTCTCAGGCAGAGTCATGTTGTGGGACAGAAGACTGTAGCAGGGCCACTTACAGATGCTCCAGG
4942_54	4942	54	C	T	TGCAGGATGAATTCATTTGTCAGTAAGATGGTGTTGTTTCCTCCAACACATTGGCGCAGCTGGCTTACGGGTTAGGCGGG
4957_42	4957	42	T	G	TGCAGGGACAACAATTGTTATACACCACGACATTATACACAAGGCACTTTAGACTTGAATGTCTCTGATAAAGGCTTGCT
4962_48	4962	48	A	T	TGCAGGGCCTCGCTTCTTTCTGCTGCCTCTTCCTCCCGGAGAACTCATTCACCCGACGACGTGTTATCGTATCCATTACA
4963_8	4963	8	A	G	TGCAGGCCGTCTCGTCGTTGTTGGTGATTAATCAAGCCTACCACTGTAGTGTCGTCTGCAAACTTGATGATTGAGTTGGA
4973_37	4973	37	C	T	TGCAGGAGTGGGGACCTGCTTGGATGTTTGCAGAGAACGACAGGATGTTGTCCATGGTCACGCCAAGATTCTTTGCACTC
4978_59	4978	59	C	A	TGCAGGATCGTCTGACACCAGCCAGCCAGATAGCTGATGAAGCTAAATATCTAAAAAAACAAAAAAGCATTGTTTTTGGG
4985_12	4985	12	A	T	TGCAGGAGCGGGTCACTGCTTTAATGTTTGCACAGAACGACAGGGTGTTGTCCAGGGTCACGCCAAGGTTCTTTGCACTC
5000_53	5000	53	A	C	TGCAGGTGTGGCAGACCGGTAACGAGGTCGGCCACTCCACGGCTGGTGACGGCAGTGCGGTCCAGACACAGCTCCAGCAG
5006_13	5006	13	C	G	TGCAGGTCTGTCCGGCCAGCGTGGGTGTGCTGCTCCATGGAGTGGAAGTCACACCCGGCGCCAGGATAAAGTGACTAAGG
5010_15	5010	15	C	T	TGCAGGCACATCCGGCGGAGCGTACGGCCACTCATAGATTAATTCCCTCACCTGCCTGTAGCGTCTCTGTGTCTTTAGTC
5036_52	5036	52	G	A	TGCAGGCTTTTGTGACCGAAAACAATATTTCTCTCTATCTCCCTCTATTCAAGCCGACCCAGGTGAGAACAGCTTGTGCT
5050_40	5050	40	T	A	TGCAGGCAGCCCAACCAGTGTGTGTGTGTGTGTGTGTGTGTGAGAGAGAAACAGCCAGTCAGCTACTCATCCAGATGTCA
5054_15	5054	15	C	A	TGCAGGTTTTGGTAGCGGGCAGTGTCAGTGGCACTGTATTGTCTTTAAAGCGAGCAAAGAAGTTGTTTAGTTTGTCTGGG
5055_65	5055	65	A	T	TGCAGGCGCCATAATAATTTGCAAATAAATTCATTAAAAATCCTACAATGTGATTTTCTGGATTTATTTTCCTCATTTTG
5061_60	5061	60	C	G	TGCAGGTGCTTCGGGGCGGGGCGGACTGGCCGTCGGGAAGTGCGGAACTATTCCCGGTAGGCCTGTCTGATCGGACCTGT
5069_41	5069	41	G	T	TGCAGGAAGGGTACCACATGAGGGAGGAGGATGTCTTCCCTGTATTGCACATCGTTGAGATTGTGCTCTCCTCCCAGAAA
5077_19	5077	19	T	C	TGCAGGAATATATGTGTTCCTTCAGGCCAGCTCTTGTGTAGTATAGATCTCCTAGGCAACAGAAAATAAACAAATACAGC
5079_71	5079	71	T	C	TGCAGGTAGGTTTTGATGTGAGAGAGGAAGCCAGTCCCGTCAGTGCCTCCTCACCCGCTCTTAAGATAAGATAACCTTCG
5087_30	5087	30	A	T	TGCAGGACGTTTTGCCATATTCCACATAAAAAACTCCACACACAGGCCAATTATGTGTCTAAAGGCAAGTCTGTTTGTGA
5096_27	5096	27	G	A	TGCAGGAGTGAATGTGTGTGTCTGTGTGCACGCGGGCATGCATGCGTGTTTAAAGGGAAGAGGCCCCCAAGGGCCCATCT
5109_6	5109	6	A	G	TGCAGGGTTTGTTTGGGAATATATGAGACTTCACAGCTGGCCTGATCATCTGTGCACATCTGACTATAAAACTTTACAGA
5115_43	5115	43	C	T	TGCAGGAGTAAACAATGTGTATCTACCTGACCTATTATATAATTGGATCGCTTCAAGAGATTCATGTGATTAACGATCAC
5119_67	5119	67	G	A	TGCAGGATTCAGGAGTGAAGGTGCTCTCTGATGGACTGGGGAATCCACACTGTCAACTAGAGAAACTGAGGTTGGTATTT
5122_26	5122	26	A	T	TGCAGGCTCTCTCATTGTTGTTGGTAATCAGGTCTACCACTGTTGAGTCGTCAGCAATCTTGATGATTAAGTTGTAGATG
5126_55	5126	55	A	T	TGCAGGTGTGTGTGGTGTTGAAAACAGATCCTCCAGGTGCTTTATCATGAACCTGTTAGCAGAAGATACTCATTAAATTG
5127_19	5127	19	T	C	TGCAGGTGCTACACCCACATACAATATTACTCAAATGTTCACTTATCTAAATCTGTTACGTATTCATAAGTGTAGACTGT
5142_44	5142	44	G	A	TGCAGGGGGAATGCAGGTGCATGTCCCACAAACAACGCAACAAAGCTCCTATGCAAAAACCCGTACTAATCTTAGCATAG
5148_31	5148	31	C	T	TGCAGGATTAACGACTAAACTAGTCCCTGTCTACCCAATGGCAGTTCCGTTATTTCTTGCCCCTCCACTGAGCTAGGGAC
5158_24	5158	24	T	A	TGCAGGCATATCCAGATAAAAATCTACCCTATAGGATTACCTGCATCATACTTATGCAATAAGGCAGGAGGGGGTGTGGT
5178_45	5178	45	A	C	TGCAGGCTCATCCTAACCTAAACACTCCAGCATGACAATGCCACCCGCTATACTACTCGTTCTGTGCGTGATTTCCTACA
5182_43	5182	43	T	C	TGCAGGAGAAGATCTCCTCTCTGGAGAGACGTCTGCATGGTAACCTGAGTGAAGACGAGCTCCTCCAGGAGCTTCTCAAA
5191_6	5191	6	A	G	TGCAGGGTTGAAATATGTTACACTCTTTGTTTACTGTTGTGCTATCATCATATTCGCCGAAAAGCCTTTTTAAAATCTGA
5210_16	5210	16	T	A	TGCAGGAAAAGTCTGCTAAGGCCTGCATTTCCTGTTTTTCGGGCCCCTGGTTGGTTTAAACGAGGCTGCTCATGCAGTAC
5217_62	5217	62	A	G	TGCAGGTTCACCTCGGCTAGCAGCCAACACATTAAAAAGGCGACTGGGTCTCCAGCCTCATTGCATATGCATCGAGTCAG
5223_32	5223	32	C	G	TGCAGGTAATACTGTTTTGTTTGGTCAACTTACAGCGATGTGTGCCATTTTACCTTGAAGAGGGGCCTCCCGGGGGCGCC
5226_55	5226	55	C	G	TGCAGGAGGCGACAAAGAGGGAGCGCAGGAATGATGCCTTTGCTTGAATGGGGTACAATTCTATGAGCTCTTGTAACAGA
5242_69	5242	69	T	C	TGCAGGCTATTCCATAGGCAAGGAGGGTAACAGGAAAAGGCAGCCATATACAACTCTGTTCATGCTTCGTCTATTCCTCT
5244_44	5244	44	A	T	TGCAGGGAGAAACTTTGTAGAGGGGCAGGGGAAATAGAGGGAGGTGCACCGTGGCTAGTCACATTAGAAGGGGTGGGAGA
5254_8	5254	8	A	G	TGCAGGTCAGAGAGGACTGAGGAGAGGCATCAGGAAAAGGGCTGACGCAGGCTGCAGCCTAGTGGCAAGGCATCAGCCTA
5265_22	5265	22	G	C	TGCAGGAAGGGTACCACATGAGGGAGGGGGATGTCTTCCCTGTAACACAGCGTTGCGATTGCCTGTCATCGACAGGTACA
5273_42	5273	42	C	A	TGCAGGCTCAATCGGAAAGCCTTTATTCCGATACAAGCCCAGCGAAGAGAGAATCCAGGGCCCATGAGAGAATCCAGGGC
5274_48	5274	48	G	T	TGCAGGCTACTACCTCAATGAGGAGACACGCATCTGCGAGGGTAAGAGGGCAAAGGTCGCAGAAGGGTCAGATGTCAATA
5278_6	5278	6	T	C	TGCAGGCTTTGTAGCCGAGCAGTTTCTGCACAGCACGGCCACCCAGCTGACGTACCCCGGTCTGTGTGAGCTCACGTCCA
5283_24	5283	24	C	T	TGCAGGTTACTGGTGAAATTATAGCGTTGGAATCCCCATGGGGCGCATATTAATGAGTCTACACCGACGTGCTAACAATT
5288_32	5288	32	A	G	TGCAGGGGATTGTTCTGCGCATGGTAATACACGGTAATACTCTTGACTGTTCATAGCTCCACCATCTGACTCCCGGCAAA
5289_42	5289	42	C	T	TGCAGGGATGGGCACTCTCAAATGTCTTAATTATAGGCCACCCCGACTTTCTCTAATTCCTATCATGTTAAATATTAGTC
5291_41	5291	41	T	C	TGCAGGGCCGCTACCTCAGCAGGCACAGCCTGGATGTGGTTCTTGGACAGGTCCAGGACGTCCAGGTGTCGTAGGGAGCC
5298_53	5298	53	C	T	TGCAGGATTCCATTGTATGTTTATAGAGAACAAAGTAAATACTAGATTGGGCTTCATTCAAATTGCTTGTCAATGTTAAA
5308_40	5308	40	C	T	TGCAGGAGATCGACCTGAAGGACAACAATCTCAAGACCATCGAGGAGATCATCAGCTTCCAGCACCTGCACCGGCTAGTA
5317_53	5317	53	C	A	TGCAGGTGTGTCTTTACACAACACAACCCTACCACAAGCATCAACAGCACACTCTAAGTGAAATCAGTTTACTCATTGTT
5329_44	5329	44	A	G	TGCAGGCTCATCCTGACATGACAATCCCACCAGCCATACTGCTCGTTCTGTGCGTGATTTCCAGCAAGACAGGACTGTCA
5343_60	5343	60	A	G	TGCAGGATTGGTTATGAATCACAGTTGCATATCTTCCATCTGATCAAAACATGTTGATCTATGGTGACTCACCTCCAAAA
5350_11	5350	11	G	A	TGCAGGGGGGCAAGGATCCCCAGTTAAAGGGACTGTTAATTATTTGGTTGTAATATCATCACCTCTTTAAGAGCATACAC
5354_41	5354	41	A	G	TGCAGGACCTCAAGTAAGTATTGTGTGTGTGTCTACAGGGGAAAAAAATGTTGATATATCCTTTTGGTGTTCAACCCTGG
5360_42	5360	42	A	G	TGCAGGTTTTCAAGCTGTTATTTGAGCTTGACCAGAGATGGAGGGATTGCAGAAGAGAAGGGAGCGAAAACAAGAGCAAG
5361_7	5361	7	A	T	TGCAGGTAGAAAATGTCCTGATAAAAATAAATATCCTATCAATCACATTGGCTACCCATGGCCTATATGCAATGAACTTG
5367_72	5367	72	G	A	TGCAGGCAGTTGGTTTTCATTTAGGCAACACAAAATGTGCTATCTAGTTCCCTAAAATGGAGTCACATGTAAGTACTTGG
5381_53	5381	53	G	A	TGCAGGCGTGCCGACATCCTGGTGAGATTAAGATGAAGAGAATATCGTCCCTCACTCCCCTCCGTTCTATTGGCAAATGC
5384_6	5384	6	T	C	TGCAGGCGGTTACTGAGTCTGAGGTGCTAAAGGAGCTCCTTAAACTTTACAGAGTTAGATGATTTAGACCCTTTCTTCTT
5390_12	5390	12	C	T	TGCAGGGTATTGCGGGGATCCTCCTCGGTCAGGTTGTAGGCCTGCCACAGGGAGATCTCCTCACTCTCCACAGAATCCAT
5393_69	5393	69	G	A	TGCAGGTTTGAATAAGATATTACATAGGGTTGAGATGGGGAGAAGACAGAGTTCTATTTCTCATAAATTAGGCAATAAAG
5401_31	5401	31	G	T	TGCAGGTGCATCTCACACAAACAAAAAAGATGTTCATAGAGACAGATGCATGCAAAATTCACAACTGTTTCACACACGTT
5404_12	5404	12	A	G	TGCAGGGAGAAAGACTGAAGAGCATCGGGGATAGACGCATTAGAAGGACTGGGGGATGAGGAAATGTTGGACAGGCAAGG
5408_9	5408	9	C	T	TGCAGGTGGCTTCTGAAACTAATTCATATTGAGTCTAAGGAGGGTTTACTCGCAGGAAACCTTATCTTTTCCTTTTCCTC
5411_26	5411	26	C	A	TGCAGGTAGGTTTCCATGCAAATATTCAAAAATCTGCATATGTGCATATACCCAAAAGTGTTTCTACCAAACAGACTTTT
5426_9	5426	9	T	C	TGCAGGACTTGGAGTATGGTTGTATCTACTGTATCTCCACCAGGCTACTGGAAATCAGACGAGAAACCTGCATAGATTAA
5431_16	5431	16	T	G	TGCAGGAGTCTGTCCCTATAGACTAAGACTCAACAGTGATTACTAAAGGCACTCCAGCATCCTCACACATCAAAGGCATG
5437_34	5437	34	T	G	TGCAGGCTGTTTTGGAGCATGGAGCACATATCACGGGGGTGGGACTGGGACCGCATGGGAAGGAGAAGTGTGTAAAGCCT
5441_37	5441	37	C	A	TGCAGGTCCAGGAGAGGTTGTAGAGGAAATGTAAAGTCTCCCGTTACATAACGTTGTGTATGAGGTAGCTGAGCTCATTT
5443_63	5443	63	G	C	TGCAGGGCCCAGTGTGGCATTGATTGGCTTGGTCCATTATTTATTTATTCATGTGTTTACATGCACATGAGAAATGGTCT
5455_7	5455	7	A	G	TGCAGGTGTGGTGGGTTACCCCACGCTGATGTGTTTAATTGTGTACAAGTCCCATGACTCGCTGGCGACTGTCCCTCCCC
5460_70	5460	70	A	G	TGCAGGAATACAAATATGGTAAACACACAATACACATTCTAACATTAAGGGGAGCTAACTACCATCTGTGAGGGAGAAGC
5461_10	5461	10	T	A	TGCAGGTTTCTATATGAAGGCTCAGTAGACACATCTCACTGGCACCACCCGTATACAGTAAGCTCGACTGTTGGTGTTTG
5463_63	5463	63	C	T	TGCAGGAAGGGAACCACATGAAGGAGGAGGATGTCTTCCCTATAATGCACAGCATTGAGATTGCCTGCAATGACAATAAG
5471_44	5471	44	G	T	TGCAGGTGCCCGGCCTGCCACAAGGAGTCGCTAGAACGTGATAAGCCAAGTAAAGCTTTCCCAGCCAAACCCTCCCGTAA
5476_61	5476	61	G	A	TGCAGGCTCAGGCCCTCCTCACCGCCATGGCTGCCATGATGGTTGAGTTCACCAAACTGGAAGGGGAGGTGGTCCTGCTG
5499_9	5499	9	G	T	TGCAGGCAGGGAGACAGGTAGGGAGGAACTGAGACAGGCAGGGAGACAGGCAAGAAGACAGGCAGGGAGGGACTAAGACA
5504_60	5504	60	T	C	TGCAGGGAGTTCTACTGCAGAAGTAGTCAGAGCGCATTAGACAGAAACAATTGATCAAAACATACTAATTAATCTATGTG
5519_11	5519	11	C	G	TGCAGGCAGAACATGGGCAACATTTCTGTAAAGGATCATGTGTCACTGTTGTTCAAAAGGTGACTGCAGCATTCAGTCTG
5537_67	5537	67	A	G	TGCAGGCAGGATTAGTTCCACACACTCTAAAATAAGATGAAATGTTTTCTAACTCTGAAAATAGAAGGAACATATTAGGA
5541_36	5541	36	T	C	TGCAGGCAGAATTGAGCCATTTCTCCTTAAATAGGCCAGCTGCAAGGTCAAAATTGTTTATTGTAAACATTTATGAAAAG
5546_29	5546	29	C	T	TGCAGGTTAAAATATTGTTGAAAAACAACTAATTGATTAGTTGTGTTTGGGAATAGCATTGTGTGACTGATATGAGAGTT
5548_42	5548	42	G	T	TGCAGGCAGAATTCAGTCCCAATTTTCTGAAGTGACCTTTACGATTGAACTCCAGTGAAGTTGTCTTTCATTTCTCGCCA
5561_38	5561	38	G	C	TGCAGGTGGAGCAGATCAGAGCAGACATTCAGGACTTCCGGCATTCAAGCGGCGTGGACAAGGTCATCGTTTTGTGGACG
5563_10	5563	10	A	G	TGCAGGACCTGGTGGACTGGCGGAAGCCCCTGGCTTGGCAGGTGGGCAACCTGGGAGAGAAATACGAGACCTGGGTGCAC
5577_29	5577	29	A	G	TGCAGGAAGCTGAGCCCCAGGTTTGTGGGGCCCTTCAAGGTCCTCCGGAGGGTCAAGGGGGTAACCTATTGTCTTATACT
5578_65	5578	65	A	T	TGCAGGGAGAAATCTATCAGGTCAGGGGAAAAAGAGGGAGAAGCATCGGGAATGTTCGCATTAGAAGGGGTGGGAGATGA
5584_52	5584	52	T	C	TGCAGGCTTGGCTGGAGTTGAGCCTGTTTTAGGTGAAGCTCAGCCCATTGTATAGTTACAGGATAGATATAACTTGCTCC
5585_44	5585	44	G	A	TGCAGGTAGGTTTTGGCGGGTAAGATGTGTATTTCACCAGCCACATTGGAGGTTGGTCAGGGCTCCATAGTGCACGCATT
5590_71	5590	71	A	G	TGCAGGGTTACAACTGTAAAACGATTGGACACGTGGCAAGTGTTTGTTGAAGGAATAAATATGTAGTAATTGAAGATGTT
5596_37	5596	37	C	T	TGCAGGCGCCTGGCCCGCCACAAGGAGTCGCTAGAGTCCGATGGGACAAGGAAATCCCGGACGGCCTAACCCAGATTGTG
5599_61	5599	61	A	G	TGCAGGGTTGAAATATGCTACTCTTTGTTTACTCTTCAACCTCAGGAGGCTGAAGAAATTCGGCTTGTCACCAAAAGCAC
5604_49	5604	49	G	T	TGCAGGCTCATCCTGACATGACCCTGCCACCAGCCATACTGCTCATTCTGGGCATGATTTCCTGCAAGACAGGAATGTCA
5613_63	5613	63	G	A	TGCAGGGTTGAAATATGGTTTCTCTCTTTGTTTACGGAGGTGCTATCCTCAGATAATAGCATCGGTTGCTTTCTCCGAAA
5627_34	5627	34	C	T	TGCAGGAACACAAATAATTATCACAAGACCACTTCGGGTTACTTTCACCGATTCCACAGCACCCAACTCTGTTTTCACCC
5642_24	5642	24	C	A	TGCAGGGCATCCTTTCATGCCTTCCAGCTTCATGTAGCCTGGACAGCACTCATAGACAACCATCCTGGAGAAAAGACGAG
5645_49	5645	49	T	C	TGCAGGGAGAACAGGTCAAGGGCAGAATGTTTCCAGCTTTTATGCTCGTTCTACTGAGGGGCTTTGTGTTGTCACATTCC
5646_23	5646	23	G	A	TGCAGGAAGGGTACCACATGAGGAAGGAGGATGTCATTGCACAGTATTGAGATTCTCTGCAATGACAACAAGCTCAGTCC
5652_41	5652	41	T	A	TGCAGGGATTATCAACGGGGATCTTCATATAGAGACTAGAGAGTACTGCAGGGATTATCAACGGGGATCTTCATATAGAG
5653_6	5653	6	G	C	TGCAGGGAGTCACTGAGTCCGAGGTGCTAGAGGAGCTCCTGAAACTTGCTGCCCCTATCATCACCAAGCCTATCTCTGAC
5657_43	5657	43	G	A	TGCAGGATGTTTGTTTGTTGTGATTGAGTGTGGGGAAACAGCTACGGGCAAGATTCTGACAGATGGGTGTGTCTTGGTGG
5659_47	5659	47	G	A	TGCAGGAAAGGTATCACATGAGGGAGGAGGATGTCTTCCCTGTATGCGACGTTCTTGCCGGTGATGTCTGGTGTCTGCCT
5661_33	5661	33	C	T	TGCAGGTTCATGCTCTACAACATCTGAAGAGTACGATTCTAACTCACACAGGAAGCAGTGCATGTCCTAATCCAGGCACT
5662_28	5662	28	G	T	TGCAGGCCAGGGCAGTGACTTCACAGTGGTCAGGTCAATTTATGTGTGACTTATGACTTCCTCACTCCCAACTGCTAATT
5676_11	5676	11	G	A	TGCAGGTCACAAAGGAGGACTGAAGGCACTATAATCCAGACAGTAGTGCAGCAACAGCAGTCTGTTATCTACAGTGCAGC
5678_10	5678	10	A	T	TGCAGGTAACAGTTCTGGCCACGCCAATGATTGGGTGATTCGCTGCAGCGGGCGGTGACACATAGGTACAGTATTTCAAC
5684_19	5684	19	C	A	TGCAGGTGCTGATTCGGGGCAAAGGGAGGATAAGATTAGATGACATTCCTGCCGTCGGTTTCATCCCTCAGTCACAGTGA
5690_57	5690	57	G	C	TGCAGGGTCAAACTACATATGTACTGACTTTACCAGGCAACATGTGAACAAGGGGGAGTTGGATCAGTCTGTGGATGATG
5696_74	5696	74	A	C	TGCAGGAAGGGTACCACATGAGGGAGGTGAATGTCTTCCCTGTAATGCACAGCATTGAGATTGCCAGCAATGACAACAAG
5702_54	5702	54	T	G	TGCAGGACCAGTGACCAGCAGACAGTGTGTCTATCTATAGACTAACTAACCATAGAGATGACAGTGTGTCTATCTATAGA
5705_53	5705	53	C	T	TGCAGGGGAGTGAAAGAGATAAGAGACTAGTCAGACATTCCACTATAAATCAACTTGGAGAATGGACATTTACTGCTGAG
5721_67	5721	67	C	G	TGCAGGGGGGGAGAGACATAACATTATAAAGCTGCTAATGGCCATCTGAACCTGGGCTCAAAGGTAACTAAGTAGACTTC
5722_68	5722	68	T	C	TGCAGGTCCCGGGAAATGGAACAGGTTCCATCTTAGCCCCCCAGTAAAGGAAATGGAACAGGTTCCATTTTAGCTCCCCA
5724_53	5724	53	G	A	TGCAGGAAGGGTACCACATGAGGGAGGAGGATGTCTTCCCTGTAATTCACAGCGTTGAGATTGTTATTGCAGCCAATCTC
5726_34	5726	34	A	G	TGCAGGTGTAGAGAAACAAACATAATATACACCTGACTTGGTCTCACCGTATCTATCTTAGTCTTTCCAGCTGACCAGTT
5730_30	5730	30	G	A	TGCAGGAGGACTTTTGCCTTTTGGTAGGCCGTCATTGTAAATAAGAATTTGTTCTTAACCTTTATTTAACTAGGCAAGTC
5731_25	5731	25	A	G	TGCAGGAGCTGCAAAGCTCCACAGCGGAGATTGCGGTATCAGTCCATAGGACCACTTTAAGCCGTACACTCCACAGAGCT
5733_28	5733	28	A	T	TGCAGGCGCAACACAAAACGCAGAAAAAAATATATAATTCATGCCTTACCTTTGACGAGCTTCTTCCAACATGTCCCATA
5741_35	5741	35	A	G	TGCAGGGTACACTGAGAATATCATGCTGGCCTGCTGGGTGAAAGCAATGCACAGTGTCTTTTGCAGGTCTCAAACAAGCC
5748_22	5748	22	G	C	TGCAGGCTCATCCTGCATGACCCTCCAGCATGACAATGCCACCAGCCATACCGCCCATTCTGTGCGTGATTTTCTGCAAG
5750_31	5750	31	G	T	TGCAGGCTCTGGAAAAGCTTAGGATTTTTCAGCCATTTCCGCGGAGTACCAGGACCACCTGGAGGTTTTCAGCAAGGCTC
5770_55	5770	55	A	G	TGCAGGGTCAAAGGTTAGCATCCCTGATAGTGGGAAGAGTGGGAAGAGTGGGAGTAGCCAGAGGAGGAGGAAGCTCAAGC
5779_52	5779	52	C	T	TGCAGGGCAAGAGGACCAACCTGCGGAAGGTCGGCTCGGAGCGCATAGATCACGGCATGCGGGTCAAGTTTAACCCCCTG
5793_62	5793	62	T	C	TGCAGGAAGAGACGTGGCTGCCAAATTATCCCCAGTCAACACATGGCGTCATTAGGGGTAAGCCAAGACAATCACCCTCC
5795_72	5795	72	C	T	TGCAGGATGGACAGATCTCTGTGGCCATTCCTGTCACCATACTGGATGTAAGAGCACCACCAGGGCTGTGCTCAATGCCT
5796_42	5796	42	A	C	TGCAGGGGCTGTGTGGTAATACAAATGAATCACATCACTAACCCCTCGAAACCTGCGCACTCATTTTAACTCCCTCCTTC
5812_62	5812	62	T	G	TGCAGGTGAAGAAAACGGATGTTGATGTCCTGGACTGGTGTGATTCAACCTGGTCTGCAGTTGTGAGGCCGGTTGGATGC
5822_16	5822	16	A	G	TGCAGGTGAAAGGGAGGGGTGCTTTTTATAGCAGCAAGTTAGAGAAACAATTTAAGAAGATACTGTAACATGGAGGTGAG
5845_16	5845	16	T	C	TGCAGGTTCTGCACTCTTGTGCACAGTCAGTACACAACACTATACTCATCATGTCTTAGCAGGATCATATGGTGACAGGG
5846_54	5846	54	A	C	TGCAGGATGAACTGACATGTTGTCCACCCAATCAAAGGATCAGAGAATGACTCTAGTACTAAAAGCATAAGCTACAGCTA
5851_10	5851	10	G	A	TGCAGGTGAAGAAGCCGGACGTGAAGGTTCTTGGCTGACGTGGTTACGTGGTCTGCCATTGTGAGGCCGGTTGGACATAC
5853_48	5853	48	T	C	TGCAGGACAGGATAGCATAGAGTGGGTTAGATGGGATGCCTGATAGTCTTTACACTGCGCTTTGTAATGTCCTTAAAACT
5858_17	5858	17	C	T	TGCAGGGGGACAGGTCCCCTCGCCCAGTTGGGCACCAAATCTCGGATTCCTTCAGCTGTGCTGTTGGTTGCTCCTTTACA
5870_16	5870	16	C	T	TGCAGGCTCAACAGAACGGCAGAATATGGCCACAAGCAGCAGCACATTAAAGGGTCTATTGTAATTGGACTTCAGAGCAT
5881_53	5881	53	T	G	TGCAGGAAGGGTATCACATGAGGGAGGGGGATGTCTTCTCTGTAACGCACAGCGTTGAGATTGCCTGCAATGACGAGTCG
5894_57	5894	57	A	G	TGCAGGGGTCTGTATCTATTTTAGTCTTGAGGTGCTTTCTCACAGACACCCTGTTTTGACTGCAATGGCTCACACGTCGG
5898_64	5898	64	C	T	TGCAGGCTCATCCTGACATGACCCTCCAACATGACAATGCACTAGCCATACTGTTTGTTCTGTGTGTGATTTCCTGCAAG
5904_52	5904	52	A	T	TGCAGGGGATCTCCCCTCCTCCGTCAGGACCACCCCCGCCTGGGTAGCCCCCAAGCCCAGCCCACTCCACCCCGTCTGAT
5910_70	5910	70	T	C	TGCAGGCTGTGTCGACCACACCCACCTCCGTCACCCTCAGCTGGGACACGCCCCTCACTGGTAACGGAGACGTCCTCACC
5912_61	5912	61	A	T	TGCAGGAGGCTTTTTGGTAGGCCGTCATTATAAATAAGAATATGTTCATAACGGACTTGCCTGGTTAAATAAAGGTTAAA
5920_56	5920	56	C	A	TGCAGGAGCCCGGACCACCACAAGGAGTCACTAAAGCGTGATGAGCCAAACCCTCCCCTAACACAGGCAGCGTTGGGCCA
5927_45	5927	45	C	A	TGCAGGCTGACCCCGGTTGCCAGTTGAACTGTGTTTCATCTGACACCTTAGTTCCGGGTTAAGTGGGCGTAGTTTAGTGG
5929_52	5929	52	C	T	TGCAGGCCGTCACTGAGTCTTGAGGTGCTAAAGAGCTCCTAAAATTTGACCCCGAAAAACCATTGGTCAGATGGTTTAGA
5940_25	5940	25	A	C	TGCAGGCTCATCCTGACATGACCCACCAGCATGACAATGCCACCAGCCATACTCGTTCTGTGCGTGATTTCGTGCAAGAC
5947_44	5947	44	T	C	TGCAGGTGGTCACTGGCTGCGGTCCAAACACTTAAAAGACACACCCTCGTCCACTTATGGCCTTGGGGGAATCCCTGTCG
5956_22	5956	22	T	A	TGCAGGGTCTACTCCCCATGATAAAAAAAAGCACACTGTGGTGCACCATGGGTATCAGATTGTCTGTATTACCAGTTACA
5965_28	5965	28	G	T	TGCAGGGAGAAAGACATGGCCCAAGTCTGCTGGGTCTGTCATGGCCAGTTTGCACTATCATGACACTAGGCGAGACCCAA
5970_57	5970	57	T	C	TGCAGGTTGCCGCTGGATTTATTGACATGCTACTAAACGGGAGATTACACGTAGCTCCGAGCTAAAATAACTCTGTTTGC
5972_43	5972	43	T	G	TGCAGGACAAAATAAAGTATTAATCCAGCTCTCCAATGTGAATGACTGAATAGACTTCCTTGACCCCCAGGGGGGCCATT
5976_58	5976	58	C	T	TGCAGGAGCCCGTCCCGCCACAAGCAGTCACTAGAGCGCGATCAGTTAAGTAAAGCACCCCCCCGCCCGGCCAAACCCTC
5980_20	5980	20	G	A	TGCAGGTGGTCACTGAGTCCGAGGTGCTAAAGGAGCTCCTTAAACTTGACCCCAAAAAAAGCATCTGAGTCAGATGGTTT
5994_47	5994	47	A	T	TGCAGGCAGAACAGTTAAAACTGGAGCAGCAGCACGGCCAGGTGGCCAGGGGACAACAAGGAGTCATCATGCCAGGTAAC
5995_68	5995	68	G	T	TGCAGGTGAAAAACATCCCCACAGCATGATGCTGCACCACCATGCTTCACCGTAGGGATGGTGCAAGGTGTCCTCCAGAT
6001_44	6001	44	A	C	TGCAGGAAGGGTACCACATGAGGGAGTAGGAGTCTTCCCTGTAACACACAGTGTTGAGATTGCCTGCAATGACAACAAGC
6008_7	6008	7	A	C	TGCAGGGCCCCGCCCAGTCACTGTCATGCTTGGGGCATCTGCCTTTCTTTCTCAGGGGGCTGTAGACCCAGACCAGCTCC
6019_39	6019	39	A	G	TGCAGGTGATGGCCAGGTTGACTTTGACGAATTTGTTGCACTGCTTGGACCAAAACTTATTGCTGCTGGGATGCCTGATA
6035_66	6035	66	A	G	TGCAGGACTTTGAATATGTCAACATTGATGTACGACCGTCCACAATGACTGTTTTCAACAGCCTACAGTGGTGACAACAC
6036_72	6036	72	T	C	TGCAGGTAAGACCCATCTCAGGCTATTCTCGGATTCAACACATCCGTTAGCGTTGGAGTAGAACTGAATCTATAAGTCTA
6045_25	6045	25	C	T	TGCAGGATTGTCTGAGACCAGCCTCCCGGACAGCTGATGAAACTGAGGAGTTTTTCTGTCTGTCATAAAGCCCTTTAGTG
6057_63	6057	63	G	A	TGCAGGGTCTCGATGCGCCCGTGGTCCTGCACGCCCGGACGGTCTGGAGGGGAGAGAAAGGAGGGAGAGGGGCAAGGAGA
6060_21	6060	21	A	G	TGCAGGATCATCCGAAGGGGTGCTGATGAGTATTTCTGTCTGTAATAAAGCCCTTTTGTGGGGAAAAACGAATTCTGGCC
6061_54	6061	54	G	A	TGCAGGAGCACTGAGCTTTGAACTGCTCAGAAGAACGCACAGGGGCCTATGGACACACACACAAATTTACACACACACTG
6066_38	6066	38	A	G	TGCAGGCTCTGGTTCTAACACATCTTAACGATTACCTGATTATAAGGTCAAGTGCTGCAAAAAAGGACCTAGGAAAGCTG
6076_70	6076	70	G	A	TGCAGGTATGCACCTGAAATGAGAACACACACATACATACGCATTCACACACTTCCCACCTGTAACCAGTGGGGTATTGA
6077_68	6077	68	T	A	TGCAGGTCTCCTCCTACCAGCCAGTCTCCACTCTCCATTACCATCTGGACCAGACAGAGAGACAACACTCTGACCATTAA
6082_63	6082	63	G	A	TGCAGGCGCCCGGCCCGCTACAAGGAGTCGCTAGAGCATGATGAGTAACCTAAGACAAGGCTAGGCCAATTGCTCCCCTA
6084_59	6084	59	C	T	TGCAGGCTCCCCCTGACATGACACTCCAGCATGACAATGCCACCAGCAATACTGCTCGTCCTGTGTGTTTTACTGCAAGA
6088_13	6088	13	A	T	TGCAGGGAGAAACATTGTTGCAGGGCAGGGGAAAAAAGAGGGAGAAGCATCGGATGAGGAAATGTTGGACGGGCAAGGAG
6089_25	6089	25	C	T	TGCAGGATCGTCTGAGACCGGCCACCCGGACAGCCGATGAAACTGTGCGTTTGCACAACCAAATAATCTGCACAAACTGT
6091_64	6091	64	A	C	TGCAGGGTCTCCAACCGAGCCGGAGAGATCAATGCCACCTATAAAGTGGAGGTCATACGTAAGTATCAGAGAGTCACAGA
6101_30	6101	30	C	T	TGCAGGGAAGGTAGTTTGCCCCCGGTAATGTGTTGGGCAGACTGCACCACCCTCTGGAGAGCCCTGCGATTGCGGGCAGT
6115_52	6115	52	T	A	TGCAGGTTTATGGACCAAAAAAGCAGCAGATTAGGAGCAGCATGCAGAGGCGTGCACAGTATTGTCTCTTATCCATGGCA
6130_25	6130	25	A	G	TGCAGGAGTGGGGCCGTACCCCTGTGGAAACAACAACAATTAGAATAACAATATCAAGGCTAGGATTCAATCCCAACACC
6141_62	6141	62	A	C	TGCAGGACGGTTGAGCTAACGAAGGCTAAAGTGATTAGCATAAGGTTGAAAGTAACAAAAACAATTCACAGGACATAGTC
6151_61	6151	61	A	C	TGCAGGATGGTCTGATGAAACTGTGGGTTTGCACAACCAAATCATTTCTACACAACCAAATCATTTCTACACAAACTGTC
6155_54	6155	54	T	G	TGCAGGCATATTATGAACCCACACACACAATATCAGCATTGACTGTAGTTTAACTGGATATTGTTGTGTTTTATGTGTAA
6159_49	6159	49	T	G	TGCAGGAGCAGGTCACTGCTTTGATGTTTGCAGAGAACAACCAGGTGTTGTCCAGGGTCACGCCAAGATTCGTTTCACTC
6175_22	6175	22	T	C	TGCAGGGGTCAGTCTACTTCTGTGCAATAGTGGTGGGGAGATATCCATACAGCCATCAGGCCATACAGCGCACTCTGATC
6179_29	6179	29	G	C	TGCAGGTCAGTTTGTCTTGTAGTAGTTATGTTGCTATCTGGTTGGGAGTTCGTTATGACTTAGCTATTCCCTCCATGTCT
6181_62	6181	62	C	G	TGCAGGATGAGGAAGGCTTCACCCCCCTGATGTGGGCTGCAGCACATGGACAGATTGCAGTCGTAGAATTCCTGCTTCAG
6184_21	6184	21	A	G	TGCAGGGCTGGGTCCCCAGGCGTGGTGTGTCTTGGGAAGGGGCCCCGACACCAGAGGGTAGGCTAAGTCGGAGCGGCGTT
6220_9	6220	9	A	G	TGCAGGTGTGGTGCTTAACCTAGGGATCTCCATGGTTACCCACTGAGCTGTTCATACACACACACATCGTACTTGCACAC
6234_16	6234	16	T	C	TGCAGGCAACGACCACCGCTCTTGAGGAAAAGGTTGAATCGCTTACCTCTAAACCAGTTGATTTGGAGGGCCGCAGCAGG
6236_38	6236	38	A	C	TGCAGGCTGACCTGGTCGTCAGTTGAACGGCGTTTCCTCCAACACGTTGGTGCGGCTGGCTTCCGGGTTAAACAGGCGGG
6244_49	6244	49	G	C	TGCAGGGGAGGGGGTCCCAGTTTAAAGACAGGTAATAAATGTTTGCAGCCTACTTTAGCAAAACAGACCTGATGCCTATG
6248_53	6248	53	G	A	TGCAGGCGGTCACTGAGTCCGATGTGCTGATGGAGCTCCTTAAACTTCACCTCAAAAAAATGATATGGGTCAGATGGTTT
6260_55	6260	55	C	A	TGCAGGCAGTCACTCAGTCTAAGGTGCTATAAGAACTCCTTAACCTTGACCCCCCCAAAAAATATTTGGGTCAGATGGTT
6278_34	6278	34	T	A	TGCAGGAGGCTGTCTTAATCCAGAAGGCTGGGGCAGAGCATGCTGCCGCTCTCCCTCCACCAGGATAGACAGCGCCTGCT
6330_70	6330	70	A	T	TGCAGGCTATATGTTTAGCATTACCAATAATTTATATGGCTCTTATATAATGGGTTGACTTTCATTGCATATAAGGGCAA
6333_59	6333	59	A	G	TGCAGGCTGGAGCTGGGAGGATGAGTGGGCTGTGGATGACAACAGGGCTGTGGATGAGAAAGGTCTGCTTTCACACACTG
6348_37	6348	37	T	G	TGCAGGCCTTTTTAGCTAGTCTGTTACTCATTTAAACTTTGTCTTACATTGTTCTACCTCAAAGTATATCTGAGTGCTTC
6366_8	6366	8	A	G	TGCAGGAAGTATTCACACATCTTTGACTTTTTCCACATTTTGTTGTGTTACTGCCTGAATTTTTTTGATTTGTCACTGGC
6381_59	6381	59	C	T	TGCAGGATGGTCTGAGACCAGCCACCCGGACAGCTGATGAAACTGTGGGTTTCCACAACCGAAGACTGTCTGTCCAAACC
6386_18	6386	18	C	T	TGCAGGTGAAGTGGACGGCCGAATAAAACCAGCCACCAGCGCCTGACTGCAGTCTCTTAACCTGAGAGAGAATACAGCCC
6394_65	6394	65	A	T	TGCAGGTCTGGGATGCTGACCACTTCTCCGCTGATGACTTTCTAGGTACTGTAGGCCTACACTGCAGGAGCTCTCTAGAA
6396_51	6396	51	A	C	TGCAGGGGTCTGTGTCTATGTATCTCTTTTAGTCTTGAGGCGCTTTATCACAGACACCCTGTTTTGACCGCAATGGCTCT
6402_74	6402	74	A	G	TGCAGGACCTTCATAGTCTCGGCATCGTAGAACGCCAACTTTCCCTTCTCGTAGTGCACCCACACGCCCACCCTGCCTGG
6419_68	6419	68	T	C	TGCAGGTGCTCCTGTGGAGTGTCACACTCTTCCTCAGGCTGTTTGATGAGGAAACCATGGTTAGTGCACTTCTTCAGCTC
6440_35	6440	35	A	T	TGCAGGGACTGAACAGCACACCACAACAAAACCAAAGCCCTAGACAGGTCATCCCAGGCCAGCCACACAGAACCAGTCAG
6445_54	6445	54	T	C	TGCAGGAGTCTAACCTGATCTAAGCCAATGTTTTGACCATTAAACCAAGAGGGACGACACTGGGTTTCTCTTCCAAGGTA
6452_27	6452	27	T	G	TGCAGGCTCAGGCATGGATCAAAGCTGTCGAGAGTATTTATATTATCATTTTATTAACGAAAGCATAAAGATGTTGATGA
6473_9	6473	9	A	G	TGCAGGTGAGATACAAGAGATTAGGAAGTAGAAGTTGAGAAAGTTTGCAATGTAACTTAATTCACAACAAGCTGCCCCTT
6474_74	6474	74	C	G	TGCAGGTGTGTGTCTGTCCGTGCAGGTGGGTTGACACTTGTCTAGTGTATGAATGGTAACACTTCCACATCTCTCTCTCT
6479_66	6479	66	C	T	TGCAGGTTACTGCTGGATTTCTTAAAACACTACTGACAGGAGATGAAATGCACCTGCGAAAACCCCCACAAGGATGAACC
6495_31	6495	31	A	G	TGCAGGTGTCACAAAGTGAGTTTGTGCACTGAAACCTCACTCATTGCTAGTTTCAGTATTTGTGACTTGTGTCCATAAAT
6505_13	6505	13	T	A	TGCAGGGTCAGACAGCCAGGGAAGGCCAGTCTACGGAGCTCAGTTTTATAGTATATTATAACAATCAGTGAACGGATATA
6506_13	6506	13	T	C	TGCAGGTAACATTCGAGCAATACAAAAATAAATCCAAGTAATATTTATACATTTACTGAAACACATGACAACTTGTTTTT
6511_24	6511	24	C	T	TGCAGGACAATGACCCGAAGCATACTGCTAAAGCAACACTCGAGGGGTTCAATGGGAAACATTTAAATGTCTTGGGATGT
6515_49	6515	49	C	T	TGCAGGCTCATTATGACATGACCCTCCAGCATGACAATGCCACCAGCCACACTGCTCATTCTGTGTGTGTGATTTCCTGC
6521_49	6521	49	C	A	TGCAGGCCAAACAATTGGTTGAGTAGCTGATGCCCTTTTCACACTATTAAAGCTAAGCCAAAGCCAAGCTGTACCGTGTT
6525_70	6525	70	C	T	TGCAGGCCTGTTCTAGTGATTCTATTTCTAAGGTAATTACCTCAGATCATGTGCAGATCAGTATGATCATTCGATGGCAC
6529_42	6529	42	T	A	TGCAGGAGAGCTACAGCAGCAGATGGGGCATAGGCTCTTCTGTGAGAGATCATACCAAGGTGGGTCTGCCGTCAAACGTC
6532_21	6532	21	A	C	TGCAGGCTCATGCTGTCCTGACCCTCCAGCATGACAATGCTACCAGCCATACTGCTCGTTCTGTGCGTGATTTCCTGCAA
6546_40	6546	40	G	C	TGCAGGAAATGTGAATTATTATGTGGATTATAATTAATGGCCACTTTTTTTTGTAGGGGTTGATCTTTTTTTATATATAT
6556_33	6556	33	A	C	TGCAGGGTACAACGCCTGGGTGGAGGAACTGGTCAGTGAATCATCTCTCTCGTGGTAGCTTCTCTGTCTCGTTCTCTTTT
6574_23	6574	23	A	G	TGCAGGGGTGTGGTGGGAACACCGAGGCCCCCAGACTCATCCTCATGACCAGGCAGGAACAAAGGACTATCATACATCCC
6579_19	6579	19	A	G	TGCAGGAAGGGTACCACATAAGGGAAGAGGATGTCTTTCCTGTAACGCACAGTGTTGAGATTGCCTGCAATGAGAACAAG
6584_70	6584	70	G	A	TGCAGGGTTGAAATGTTCTCCCTTTTGTTTATGGAGGTGCCATCCTCAGATAATAGCATTGTTTACTTTCGCCGAAAAGC
6609_74	6609	74	C	G	TGCAGGGTTGACCTGCTCCCATTTTAATAGGTTTATACATGGGTTGTTTTAACTGTATTTTATATATAACCCATGGCATA
6617_9	6617	9	C	T	TGCAGGGAACAATAAAACGTTTTGCCTCGAAAAAGAAAAAATTAGCATTTTATTATTGTACAAGTTCAGGTACACCCAGC
6640_28	6640	28	T	A	TGCAGGTGGCACTGTAGCAGTGTGTGAGACTGTGTGGGTGAGATAATATAATCCTATTTGACTGCATTGATTCCCAAATG
6649_56	6649	56	T	G	TGCAGGTGAAGAAGTCGGATGTGGAGGTCCTGGGCTGGCATGGTTACACTTGATCTGCAGTTGTGAGGTCGGTTGTACGT
6654_51	6654	51	C	T	TGCAGGAGAGACAGAGAAGACGATTTGTTGAGGGGCCCTAGGGATTGAGTTCCCTTTGAAAACAGGTAGTACCACAGCGT
6670_42	6670	42	G	A	TGCAGGAGCACCCCGTCACAACTTACCCAAAGACCTGGGTACAAAAATATAGTCGAGCCTCCGCTCAACCCCCCTGGAGT
6673_71	6673	71	C	T	TGCAGGACAATGATCCCAAGCATACTGCTAAAGAAACACACAAGTGGTTTACGGGGAAACATTTAAATGTCTTGGAATGG
6680_71	6680	71	C	G	TGCAGGGAGAAACTTTGTAGCGGGGCAGGGGAAAAGAGGGAGGAGCATCGGGGGATAGTCCCATTAGAAGAGTTGGGAGA
6686_72	6686	72	T	C	TGCAGGTTTGACAGTACTATGTTTATATTACAACCCTGCAATGTGTTTATGTCCTTTCACAAACATGGCACGTCTCCTAT
6687_44	6687	44	C	T	TGCAGGCTGAGTCCATCCAGAGTGGCTGTGGTGGCTGAGCTCCCCGCTGAGACTGGAGTGATTAGATTGCTACTGGGCAC
6698_20	6698	20	G	A	TGCAGGACCTTGTCTCCAATGCGGTAACCGTTGAGGCTGGCGATGGCCATGGCGGCCTCCTCGTAGTTGGTCATGGTGAC
6727_17	6727	17	A	C	TGCAGGGTTCAACTGGTCTAGATTATCTTGACGTAAATGGTTTGGGTCTACGAGTTACCTTTGCGCGATCGCCTTGTCTC
6728_38	6728	38	G	A	TGCAGGTGCTGGGTCTGTAGAAGGGAGGAAGGACAACTGGAGGAGCAAGCGGACACACAAGCGAGCCCTAGACCCAGAGG
6735_29	6735	29	G	A	TGCAGGCACCAGGCCCACCACAAGGAGTCGCTAGAGTACGATGAGCTCAGTAAAGCCCCCCCAGCCAAACCCGGACGGCG
6739_63	6739	63	T	G	TGCAGGCACCAAACAAAATGCAGAAATAAAATATAAAATCATGCCTTACCTTTGACGAGCTTCTTTTGTGGGCACTCCAA
6750_19	6750	19	A	G	TGCAGGCGCGACACAAAACGCAGAAATAAACATATAAATCATGCCTTGACGAGCTTCTTTTGTTGGCACTCCAATATGTC
6759_46	6759	46	T	C	TGCAGGGTAGGCCTTTTCCACTTGTTCTTGATGTCATGGCCCTGTTCGAATACCTTTCAAATGTATCTCACTTCCTTGGA
6762_9	6762	9	A	G	TGCAGGGAAGAATTGCGACGTTGGTGATCAAGAGCTCCTGGTGGTGAAGTTGATATTAGAGGAGTGGAGACACGTGCTGG
6765_64	6765	64	C	A	TGCAGGGTTGGGCTCAATTCAAATCGAAGGCAGTCAACAATCGAAGGCAGTTAAATAGCTTCTACTTCTCAGTTTATTGA
6766_39	6766	39	A	T	TGCAGGCATATGTGTTCAAAGCTCTCGCTCCCATTTTTTTAAATTCAATTTTCTGCTTGTTGTCCATATTATGTTTGAAA
6776_9	6776	9	G	C	TGCAGGTCTGCGGCCAGCCGCACGATGAGCTCCTCGGGCCAGGCAGACACCATGTCAGCGCTGCGGTACTTCCCCTGCAT
6784_62	6784	62	C	T	TGCAGGGACAGAGCCTTGTCATTGCTGATGTCACAGTACTCCACAAACTTCTTCACACACTTCTTGGGCTTGGACTTCTT
6787_30	6787	30	C	A	TGCAGGGCAGCAGACTTCTCCTCGTGGCGGAGAGCTGCAGATCCAGTCCCGGTCCTCGTGTCCATCCTCATGAAGTTATG
6789_45	6789	45	C	T	TGCAGGAAGGGTATCACATGAGGGAGGAGGATGTCTTCCCTGTAACGCACAATATTGAGATTGCCTGACCATGACGGACC
6794_17	6794	17	C	A	TGCAGGTCACTTCATTACTTCCTCCTTTTTTACAAAGCTCTGCTCCACAAGCTTCCAACATACCCCACTTCCCTGTTGAA
6813_14	6813	14	G	A	TGCAGGAGGTTGGGGTTGGACTTGCTCTTGCTGACCTGCAGCGTCTCGAAGGAGGCTATGGCAGAGCGTGGCCGGTTGAC
6814_26	6814	26	T	C	TGCAGGGGCGGAATCATTGGTGTCCCCTCCCCCTTTGGCTGCTCAAAACACCCCTCTTAAGGGCTCAGATAGTGCCTCCT
6820_73	6820	73	T	C	TGCAGGCTAATGTACCATTAGTACATCAGTACTGAGTGTGCCCTCATTTGAGCTTCACTTGCTGATGAAGGAGCTTATTT
6830_16	6830	16	C	A	TGCAGGCGTACTGTACATCCTCCCACCCACACCACTGCTCTCTGAAGGAACCGACTGTCTGAAAACACACACACAGAATG
6840_26	6840	26	G	A	TGCAGGGGGTGCGGAGCTGTTGGCCGGGGTAGGGGTAGCCAGGATGAAAGCATGGCAAGCCGTAGAGAAATGCTTATTGA
6853_26	6853	26	T	C	TGCAGGCTCATCCTGACATGACCCTCCAGCTATCATGACACAAGGTGAGACCCAGAAGCAGACAGAGTCCAAAAGGTACC
6859_29	6859	29	T	C	TGCAGGGTGCCTTTTTCCTTTTGGTAGGCCGTCATTGTGAATACGAATGTGTTCTTAAACTGACTTGCCTAGTTAAATAA
6862_10	6862	10	C	A	TGCAGGGCACCAATAGCCACAGCTAATGGACGGAATAGAGAAAGGGGATGAGGAGGAGAAGGAGAGGGAGAGGAGGAGCT
6881_34	6881	34	T	A	TGCAGGACTTGCTTTTTGAAATGTCGTGTCAAAATATCTGAGCATCTCTTCATTATGGACAGACACTCCCCATTTTAACA
6883_28	6883	28	C	T	TGCAGGCTGACCTCAGTCGTCAGGTGAATGGTGTTTCCTCTGACACATTGGTGCGGCTGGCTTCCGGTTTAAGCGGGCGG
6888_28	6888	28	T	A	TGCAGGACTATGGAGTGTGATGTCAAAATATCTGAGCATCTGACAGACCTCTCCCAATCTTTACAACCATTGAATCTATA
6903_43	6903	43	A	G	TGCAGGATTTGGGTTTGTTTACACACATTCACCATTTTCTCCCGCATCCCCACTGTCCTCTTCAGCATCACTACCCACCA
6913_11	6913	11	C	T	TGCAGGGGACACATAGGGAAGCTATAGTCCATTGAGAATACGTCCTCTGCCACCCGACCAAACTGCATCACAATGTAGTC
6914_42	6914	42	C	T	TGCAGGAATTGAACCCATGACCTTGGAGATGAAGGACCTTTGCTAACAGTCAATGGAGTGGTCTAGTTTCTTATTAATAG
6915_47	6915	47	G	A	TGCAGGAAGGGACACGCTGAGGTCACATCCTCCCTGCAGTAAGAGACGCGCTGAGGTCACATCCTCCCTGCTAAACATTC
6916_62	6916	62	G	A	TGCAGGTACCAAACAGTAAATCCTCATTCTACCCCTTTTAATGAAATAACAACCAGGAGAAAATGGTCACATTATGCTTC
6917_29	6917	29	C	A	TGCAGGAGCGGGTCACTGCTTTGATGTTTACAGAGAAGGACAGGGTGTTGTCCAGGGTCACACCAAGGTTCTTTGCACTC
6922_71	6922	71	C	T	TGCAGGCGCCCGGCCCGCCACAAGGAGTCGCTAGAGCGCGATTAGCCAAGTAAAGCCACTCCGGCCAAACCCTCACCAAA
6928_72	6928	72	G	T	TGCAGGTAGAGAGGACTATTTTATTATAGTAGGAGCGTTCCCTGGGGCTAGGTGCATCTAATGAGCAGTGATTCCAACTT
6933_40	6933	40	C	T	TGCAGGGCTCTCATGGGCATATTAGTTTTGTGTCACACTCCTGTTGCCATGCGGATTCTGTGGCCTGTGTGAATGTCGTC
6937_74	6937	74	C	A	TGCAGGCAGAGGACACTCTGTTTCTGTCTCAGTCCTCTGTCTCTCTATCTCTATTTATTATGGCTTTTTTATCTATTACT
6941_69	6941	69	T	A	TGCAGGAAGAGGAACCATTACAGTGAGTCATTTACATGTTTGTAGTTTATCATGTTTGTCGTTGTCTTTTTTAAATTTGA
6951_56	6951	56	G	A	TGCAGGTATAATGCTTTATAACTTGTTTTCGTGTATAAGCCTTTATAATGTCCTATGGTATTTGCTGGTGTGGTATGATC
6960_48	6960	48	T	A	TGCAGGCCCATCCTGACATGACCCTCCAGCGTGGCAATGCCACCAGCCATACTGCTCGTTCTGTGCAAGACAGGAATGTC
6965_46	6965	46	A	G	TGCAGGCAGAGGAGGGTCGTTAGTGATTGGAGTCACCTGGGCTCAGGGTATTTAATTATCCTCTTGGAACACTAGGGGCA
6968_56	6968	56	G	A	TGCAGGGCTCTTTGTTTATCTTTGAAATGCTTTCTCACAGACCATTTCTTAATAAGGGGCAGAGACTTAGAAAAGACTGT
6976_65	6976	65	A	G	TGCAGGGAAAACACACACCATCTGTATTAGAGTGTGTGTTTAAGAGTGTGTGTGTGTGTGCGCGCGTGCATCTTCGTTAC
6994_16	6994	16	A	C	TGCAGGTAGAAGCTGCCTTGCTGGCTCAACCTCTCCCAACTGGTAGGTGTTTGTTTGAGTGGGCTCATTCACATTCATTT
6995_58	6995	58	G	A	TGCAGGTGAAGAAGCCGGATGTGGAGGTCCTGGGTTGGCGTGGTTACACGTGGTCTGCGTTTGTGAGGCCAGTTGGACGT
6996_37	6996	37	A	G	TGCAGGCTCTAATTTTGTCTGTTCTTGATTATTGTCCAGTTGTGTGGTCGAGTGCTGCAAGGAAAGACCTATTTAAGATG
6998_53	6998	53	C	T	TGCAGGCATCTGGCTACAAGAAATTGCTAGAGCGTAATGAGCCAAGTAAAGCCCCCGGCCAAACCCTCCCCTAACCCGGA
7001_61	7001	61	T	G	TGCAGGAGAACGGAAGAGAGGAATTCCAGGCTTAGATTGGGAAGATCGTTTTGGGCTGGTGTATCCTAGAGCATCCGGGA
7004_31	7004	31	T	C	TGCAGGTGGCCGTGGAGATTTGTGAAGTATACATACTGTTTATTCATCAGCTATTGGACTATCTATATTTACAGTCAAGA
7008_51	7008	51	G	A	TGCAGGCCAAGGGAGGAGGTAGACACTGACATATTTAGCTTTGTGTTTTGTGGCTGTTAACTTCTGGGATCAGCAGGTGT
7035_21	7035	21	T	A	TGCAGGATTTTGCCTATGCTTAGCTCCATTCCGTTTCTTTTTTATCCTGAAAAGCTCCCTAGTCCTTAAGGATTACAAGC
7055_56	7055	56	C	T	TGCAGGTCTCCGGTTAACATGGTGAACAAAAGCCCAGAGTGAATATCCCACCCGACCTCATTCAGCTCTGTAGTAAGGCC
7063_56	7063	56	T	C	TGCAGGAAGAAGCATATGAATGTGATTTATTTGTTTGTTTATTATCAGGGACCAGGCACAATGTAAGTAGAGCACAAGAG
7084_6	7084	6	G	T	TGCAGGGGGACACCAGGCCACCTCTGTGTCCACCTCCCTCCAGAGCGCCATCTGGATTGTCTATGGAGCTTTTGTGCAGC
7113_43	7113	43	C	A	TGCAGGAAGAGGTTACAAAATAGACTTCACAAACATGGCAGAGAATTCTACCATTCTCCATATCTAGAGTTTTGAGTCAA
7127_52	7127	52	T	G	TGCAGGACAGGTACAGGATGGCAACAACAACTGCCCGAGTTACACCAGGAACTCACAATCCCTCCATACTGTCCACAATA
7146_47	7146	47	C	T	TGCAGGGGTGTACCGTAGAGTTGTGGAGTTGGGGCTAAATTGTTAGGCGGCATACAGGGGCATTTTAGGTGGAAAGGGGG
7152_59	7152	59	G	T	TGCAGGCACTGGGGATATTGAACATTATTTCAATTACTCTCCCAGAAGGATTCAGAGAGTGGTCAAAATCAAATGAGAAA
7160_51	7160	51	A	G	TGCAGGGCCTGGGAAACAAATAGAAAATCACTCACAGCCGACAAAGACAAGGACACACACTCAAAGAGTAAATCCTAATG
7164_49	7164	49	G	A	TGCAGGATGACTGGAAGATGGAGATTCAGGAGATGTTCGACCAGCTCAGGGTCAAGGAGAAGGTAGTGGGATTCTCAGTC
7166_41	7166	41	C	T	TGCAGGCTAGACATACACCATACATAAGGCATAGTGCCGAGCGGTTAACCAAAATGTTGGTTATTAAACAACTAATTGAC
7177_71	7177	71	G	A	TGCAGGCTCTAGTTAGATCTTATTTAGATTATTGTCCAGTCATATGGTCAATTGCTGCAAAGAAGGACCCAGTTGAGTTG
7178_57	7178	57	G	A	TGCAGGCTCATCCTGACATGACCCTCCAGCATGACAATACCACCAGCCATGCTGCTCGTTCTGTGTAAGAATTCCTGCAA
7186_67	7186	67	C	T	TGCAGGGTCAGACAGCCAGGGAAGACCAGTCTATGGAGCTCAGGTGAATTTTGCAGTATATTTGTCACGCCCTGACTGTA
7198_13	7198	13	T	C	TGCAGGGATGTAACGTTTTGGGCTCCTGAGTGGCGCAGCGGTCTAAGGCACTGCATCTCAGTGCTAGAGGCATCACTACA
7206_26	7206	26	T	G	TGCAGGTGAAGAACCCGAATGTAGAGTTTCTAGGCTGGCGTGGTTACACGTGGTCTGCGGTTGTGAGGCTGGTTGGACGT
7209_22	7209	22	T	C	TGCAGGTACATGGTTCACCCAGCGAGTAGCAAACAAAGAGACTGTCCCAAACTCTCTCAGGGTCTCTAATCATTTCAGTG
7210_23	7210	23	C	T	TGCAGGCTCATCCTGACATGACCCCGCAGCAAGACAATGTCACCAGCCATACTGCTCGTTCTGTGCATGATTTCCTGTAA
7224_37	7224	37	C	A	TGCAGGGAAAAGAGAATTGTAAACAACAAAACAAGGTAATTTCTCTTCCCGTGGTAGACAGAGAGGATGGATGAGTCCAT
7234_65	7234	65	C	A	TGCAGGTTTGTGCTCTACAACAGGGTTCCCCAACGGGCGGCCCGCGGGTGCTTTTATTTGGCAACCCAAGTTTTCTGAGC
7239_62	7239	62	C	G	TGCAGGGAGAGGCAGGAGAAAGCAAGGGGAGGCAGGAGAATGCAGGGGGAGGCAGGATAATGGAGGGGGAGGCAGGAGAA
7243_69	7243	69	C	A	TGCAGGTGACAGCATTTCCTCCCCCATATGCCCCCCAAGGCACAACTATGACAACATAACCAATAAAAACGGGTCACAAC
7252_31	7252	31	G	A	TGCAGGGAGAAACTTTGTAGCGGGGCAGGGGAAAATGAGGGAGGAGCAACTGAGCTAGTCACATTTGAAAGGGTGGGAGA
7263_27	7263	27	T	G	TGCAGGATATATACAGTGTCCTGGTGTGGATCCAGGGAACCACACATCTGAGGCTCCCCAGCCTTCTGCCATTAATCACA
7265_29	7265	29	A	G	TGCAGGTTCTACCAGTTATGTAGAGATTCATTTAAAGGTATCACATCCCTATACCTTAGTTTCAATGTCATTGGGACATT
7266_61	7266	61	T	C	TGCAGGGTTGAAATGTTTTCTCTCTTTTGTTTACTATGGTGCTATGCTCAGATAATAACATCGTTTGCTTTCACTGAAAA
7272_6	7272	6	C	A	TGCAGGCACAGAGATCTTTTGAAGCCTCCGCCAGCCAACAAGCTGATCTCCAGAGAAACAGCCTGCCAATAGTTTAAGCC
7273_74	7273	74	G	A	TGCAGGCTGACAAAGGTCACCAGTTAAACAGTGTTTCCTCCAACACATTGGTGCAGCTGGGTTCCGGTTTAAGCGAGAGT
7274_50	7274	50	T	A	TGCAGGCTCTAGTTTTATCTTAACTTGATTATTGTCCAGGTATATGGTCAAATGCTACAAAGAAGGACCTAGTAAAGCTG
7275_43	7275	43	G	A	TGCAGGCGCCACAAGGAGTCGCTAGAGTAGTAAAGCCCCCCCCGGCCAAACCCTCCCCTAACCTGGGCAACGCTTGGACT
7300_31	7300	31	G	T	TGCAGGAAGCTTCTGCCTTTCATCTCTAGCTTACAAAGCTACCGTTCACCAGCGTGATTAAAGACCTTTGCCCAATCCAT
7302_34	7302	34	A	G	TGCAGGCGCGTGAGATAATAAGAACATTAGTCACGATGCACTCTGGAGCTGACAGGGAAATGTTTGTGATTGTGTGTGTA
7325_56	7325	56	C	A	TGCAGGTGTCCTTCCTGTAGTCTCCAGGCATTGTGATAGGGTGGAACTCTCTCTGCATCCACTTCATCATCCTCTGAACT
7328_73	7328	73	G	A	TGCAGGTGAAGAAGCCAGAAATAGAGGTTCTGGGCTGACGTGGTTACACAGTCTGTGGTTGTGAGGCCGGTTGGACGTAC
7336_52	7336	52	C	T	TGCAGGGCAATTCCTGCCCTGGTTTAACGGGAACAGATAAGTGGTAGTGTAGTGCAGTGTGTGTGTGTAGGGAAGGGCCG
7339_67	7339	67	A	G	TGCAGGAGAAATTCAGCTCAAAATATCCGCGTGTGATCTGTGTGTTGGATAAATAAGATACATGACGACTAACAAAAATA
7352_24	7352	24	G	A	TGCAGGGGGACTCCGGTGCCCTGCATAGTTGCTCAGCCAGCCCTGTTTAAGGTGTGCTTATTTGGGATTTATCCCTGACT
7365_15	7365	15	A	G	TGCAGGTAGATGGCAATTTTTTTTTTTCACCTTTATTTTCACCAGGTAGGCTAGTTGAGAACAAGTTCTCATTTACAACT
7372_28	7372	28	C	T	TGCAGGTGCCCTTTCATTTTGAGCACTTTCCCCTGATAGGTCTGTGCAAGGCCCTGCCTGATACAAATTTAAGGCCAACC
7375_48	7375	48	C	A	TGCAGGCTGACTTCAACAGTGTTTCCTCCGACACATTGATGCAGCTGGCATTTGGCATAAGCGGGCTGGTGTTAAGAAGC
7377_57	7377	57	C	G	TGCAGGCTACATCTTCCTTTATCGTCAGATCCTTTATATAGCACTTCACCAACAAGACAGTATCCGAGTCCCAATCAGCA
7386_19	7386	19	A	C	TGCAGGCAGTCACTGAGTCCGAGGTGCAAAAGGTGCTCCTGAAACTTGACTCCAAAAAAACATCTGGGTGAGATGGGTTA
7403_66	7403	66	T	C	TGCAGGCCTCTTGTAGCTACTCAAGCAGAAAGATGCTGTGCGGGGAGAGGGTCTCTCTCTCTCTCTTTCTTGCTCTTTCT
7416_59	7416	59	T	A	TGCAGGCTCAGTATTTGTATTGTTTATTTTTTCTCAATGTGTGTAAATTTGTGTTTTTATTTGTATTTCTTTATTATAAT
7421_32	7421	32	G	A	TGCAGGCAGGTGTTTGTCCCCCTGTGTGCTGAGGGTGTCAGGTTCTTGTCCAGTTTTGGCATTTTGGTCGCCACAGACTA
7422_30	7422	30	A	C	TGCAGGAAAGGTCTCATGCAACAGGGTAATAAAATTAAGATCCTACAGCTGTAACGTCAAAAGACAGCACAATTGACAGA
7424_60	7424	60	A	T	TGCAGGACAGAAGCAGACCGACAGTTTCAGAATTTGTTGCCATAGCAGCGACACTCACACACACACACACACACACACAC
7426_61	7426	61	C	T	TGCAGGTAGGTACCACATTGGAATGGATAGGAGAGACTTAAAAATGCAACATTTTAACTAACTTACAGACAGCATCATTT
7440_69	7440	69	C	T	TGCAGGCTGACCTTGGTCGCCAGTTGAACTGTGTTTCCTCCAACACATTGGTGCGGGTGTTAAGAAGCACGGTTTGGCGG
7446_44	7446	44	G	A	TGCAGGGCAATAGCAAGAGGCTCAATAGCCATATCAAATAGGAAGGGGGAAAAACAGCGACCCTGCCTGGCCCCCCTGTG
7453_8	7453	8	G	C	TGCAGGCAGTGCTGCTCCATCACCTGCAGCCTGTTGGAGGAAAGGTCCAGGTGGCGGAGGCTGGAGGCATTGTGGAAGAC
7460_40	7460	40	A	G	TGCAGGCAGCATGCCAATTGCACGCTCCCTCAAAACTTGAGACATCTGTGGAATTGTGCTGGGTGAAAGAAATTCACATT
7461_74	7461	74	A	G	TGCAGGCTATGAAAGCGTGCATTCTCAGGGAAATATCCACTTCCACCGGCCCGGAGCACTGGCATATCAACACAGCAGTT
7462_30	7462	30	C	T	TGCAGGCTGACTAGGATGTCAGTTGAATGGCGCTTCCTCCGAAACATTGGTGCGGCTGGCTTCTTGATTAAGCAGACGGG
7481_60	7481	60	T	C	TGCAGGCTCCTCCTGACATGACTCTCCAGCATGACAGTGCCACCAGCCAAACTGCTCGTTCTGTGCGTGATTTCCTGCAA
7482_29	7482	29	C	A	TGCAGGGGGGCGGAGACAAGCACAAAGACAGGTGAAACAGATCAGGGTGTGACAAAAATCCATAGACTAGGGCCTAATTT
7484_24	7484	24	A	G	TGCAGGTTTTGAATGTTCCCTCTCGATGTCAAATAATTGATTTAAAAGGTCCCTCGAATCACATAAAATGACCGTCGCAG
7488_27	7488	27	G	A	TGCAGGTTTATCAGCACAGCTGCCTCAGGTTCAGCCAGGAACCAGGGCAGACGGGGAGGAACAGGACGGGAAGCCCCAAA
7490_18	7490	18	C	T	TGCAGGGCAGAATTAGACCGATACCCGCTAATGATCCAAATCCAGAAAAGAGACGTTAAATTCTACAACCACCTAAAATT
7493_61	7493	61	T	G	TGCAGGTTGCAATGTTTTTATTTGTTGGCTTTATGTGGGCTATTTTTACATATTGGCAATAGAAATTACTTTTAGATTTC
7495_69	7495	69	C	G	TGCAGGGCTAGTTTGCAGCCTAGGTTGAAAATAAGTCATTATTTTTAACCTAGTTAACCTAGGTTGCAGCTAGGAACTTT
7502_16	7502	16	G	T	TGCAGGACTTGCTTTGTAGAGTATGGTGTCAAAAAATGCAGATCATCTCTTTATTACGGACAGACCTCTCCCCATCTTTA
7507_67	7507	67	C	T	TGCAGGGTTGAAAAATGCTACTCTCTTTGTTTACTGTTGTGCTATCCACAGATAATAGCATCTTATGCCTTTTTTAAATC
7521_13	7521	13	T	C	TGCAGGAAGGGTACCACATGAGGGAGGAGGATGTCTTCCCTGTAACGCACAGCGTTACATTGCCTGCAATGACAACAAGC
7523_12	7523	12	G	T	TGCAGGCGCCCGGCCCGCCACAAGAACGCGATGAGCCAAGTAAAGCCCCCCGGCTAAACCCTCCCCTAACCCAGACAACG
7531_20	7531	20	A	C	TGCAGGCGCCCGGCCCGCCACAAGGAGTCGCTAAAGCGCGATGAGCCAACTAAAGCGAACCCCAGGCTGTAGTGATGCTG
7537_10	7537	10	G	A	TGCAGGCCCCGGGCCCACCACAAGAAGTCACTAGAGCACCAGGAGCCAAGTAAACAATGCTGGGCCAATTGTGCACAGTC
7542_49	7542	49	A	G	TGCAGGGGTGGGAGGGCAAAGAGACCAGAGGTGGCAGATGAGAGTAATCAGGTTGGGGTGTAGGGTTTGAGCATAGCCTG
7543_14	7543	14	G	C	TGCAGGCCAGGACTGGTGATATGTAGCCTACAGATGGGTTATTCCACCAATTCGGTGCCTTTTGAGAAGTGCAACTTGGT
7547_40	7547	40	T	G	TGCAGGGTAGAAATATGCTACCCTCTTTGTTTACTATTGGGCTATCATCAAATAATAGCTTCTTATGCTTATGCCGAAAA
7559_54	7559	54	T	A	TGCAGGCAATTGTTGCATCTTATTTCAATGTATACTTTCTAAATGTAAAAAAATTAATCAATGGACAAGTTCATGGAAAC
7570_12	7570	12	C	A	TGCAGGAAAAAAACACAATTTGAATAGGATACAATTTGAATGTACTACTGCTAGGAACTGTCTAATGAATTCGTAATTTT
7573_8	7573	8	A	T	TGCAGGGTATTCTGTTCTACCTGATAATGAATTGCACCCACCTGGTGTCCCAGGTCTAAATCAGTCCCTGTGTTTTCCAC
7579_71	7579	71	C	T	TGCAGGCAAATCTGAAATGGCACCCTATATTGTGCACTACAAAAGTAGTAATAGAGTGCCATTTCAGACAATGGACAGTT
7581_41	7581	41	G	C	TGCAGGTCCGTCAACCCTCCAAAGTCAGGGGCCACTGCCTCCACCTCCCTTGCAGTCCATATATCATCAGCTGCCATGAG
7589_13	7589	13	C	G	TGCAGGCCATCTGGAGCAGGGTTTCATTGGGGAAAAGCACCTGCCCTTTTTCTGTTACACTGGCTAAGCCATTCAGAGGC
7590_30	7590	30	C	A	TGCAGGGGAGGTTGATTGTGGTCATGGCCCCGCGGTGAGTCCCCTAGGCGGGAGCAGCGCCTCTCTCATTACTGGGCCTA
7596_40	7596	40	C	T	TGCAGGTTGAGAATGGACAGATACTAGTGGCCTATAAAGACGGTTCCCTGGCCCATCTACTTAGCTCAGATCCAGTGCTA
7599_48	7599	48	C	T	TGCAGGCTGACTTCAATAGTCAGTTGAGCAGTGCTTCCTCCGTCACATCGGTGCATTTGGCTTCTGGGTTAAGCGAGATG
7608_10	7608	10	G	A	TGCAGGCTCTGACTTGCAGTAAACACCATTATCCCTTTATAAAAGAGAGGTTTATGTGTGGCTCTCATTGGAGACTCTGT
7613_67	7613	67	C	G	TGCAGGTCAGATGTGGAGCTGCAGTTTAAATGCTACCATCACGAGGACCGACAGACGAACACCAACTGGCCTGCCTCGGT
7618_8	7618	8	G	A	TGCAGGCTACTGTCTCAGAGGTCACACGCACCACAATCCCACCTCATTAACAGCCCTCTAAGAGCCGGAGGAAACAACGT
7620_14	7620	14	C	T	TGCAGGGCGCCCAGCCCTGGGCAGACAGCCTGGGACGGACCCTGGAACAGCTGGACAACACAGAGAAACACATGAAATAC
7647_72	7647	72	C	G	TGCAGGTCAGGAATACAGGTGAGACGCTCGGATGACGCAGTATGGACCACTCATCTAAGACACAAACAACTGGCGAAAGC
7648_46	7648	46	C	G	TGCAGGCCATCAGGAAGACCATCTGTGATTGGGAGACAGGGCGTGAGCCCCACAATGACCCTGCCCTGCGAGGAGAGAAA
7653_29	7653	29	G	A	TGCAGGAAATGTGCTGAGTCTTGGTCAGTGGACACACTGAAGCCCTGGAACTTGTACTTCTTGACCAGACAAGGTGCCTG
7656_46	7656	46	C	T	TGCAGGACATGGACAGGAAGGGCGTGACAGACTTCTGGATCGGTCATGTGCACAGAGGCGCGCCACCGATCCGCCAGAAG
7660_17	7660	17	G	A	TGCAGGATACAGCGGACGCTCTGACACAGCAGCTCCGGCGTGTCCAGGTTCTCCAGGATGGACTGCAGGCTACTCATCAC
7669_42	7669	42	C	T	TGCAGGAAGACATCTGGATGCTGTTGAGTCACAACAATGGGACGTGGGAACGGGGCATTTGCGAACACATCGCCTGCCTC
7685_47	7685	47	A	G	TGCAGGTCTTCTCTTGACAACGTTTATATTTTGGTTGCCAGCATAGTGGATTCCACTGCGACAGCGAAAGCAAGCTGCTG
7692_37	7692	37	C	A	TGCAGGGATTTCCTGCACATTCAAAGGAAGTTTTTCTCTATAATGTTTCAAGATCAATGGGACGCCTCCTAAGCACACAG
7694_68	7694	68	A	C	TGCAGGTGCCTGGCCTGCCACAAGGAGTCACTAAAGCGTGATGAGCAATGTAAAGCCCCCTGGCCAAACCCTTCCCTAGC
7695_43	7695	43	T	C	TGCAGGCTGTCAAGCGGGAAGATAGACAAGTCATAAACAAAGACTTCAAAGTTAACACACCAGACTGACCTCCAAACATC
7701_36	7701	36	T	A	TGCAGGCCACCAAACATCCTCAACCACAGCTCCACTTGTCACCCTGTAGTCAAACCATTGTTATGCTGAAAATCTGTTTC
7706_66	7706	66	A	T	TGCAGGCACCCAGCCCGCCACAAGCAGTCACTAGAGCACAATGAGCCAAGTAAAGCCCCCCTGGCCAAACCCTTCCTATC
7718_38	7718	38	G	C	TGCAGGTGCTGCCATAGAAGTAAAATGAATAAAACAGGCATCCCCATTCAAGCCAATGATGGCATAGTGGGGAGTCATGG
7731_48	7731	48	C	T	TGCAGGATCAGCTGTCCCTGACCTTTTGTCCATTACAGAAACACAATGTTGAGGTAGATGTTGACTGACAACTCTAACAA
7734_7	7734	7	C	T	TGCAGGCCGCATGAATCAATATTTCTTACTTTTCCTCTCTCCCTCCCTCCAAAACACTTTTCTCAAACATAAAGACACAC
7739_67	7739	67	C	T	TGCAGGCCATCGCCCAGCAGGAGCAGGCCCTGGGTAATAACACTTCTGTCTCTCTTCTCTCTAGCATCCCGCCCAGGCCG
7743_18	7743	18	A	G	TGCAGGCCTGCTCTGCACACCTTGCCTGACCCACAACATCCCAGACACATTTTCTGTGTACACCCTTTACTTTTTATTTA
7750_26	7750	26	C	T	TGCAGGGCTGAGAGTTTACAGCTAGACGTGTGTGTGTCTCTGTCCCATCATCAAGACTTATGTTACATTGTTGTCATCCT
7769_28	7769	28	T	A	TGCAGGGAATACATTTAGGGTGATTTTCACTTGACCGAAAGAGTCTTTAGAGAAGGAATGGCCAGACCAAGGATTTCTTC
7774_30	7774	30	G	A	TGCAGGAATGAGTATAATCCTGGGGGTGGCGGAGGGAGAGGTGTTTGTCAACGATGCAGAGATCCAGAAGTCAGCGCTCC
7786_62	7786	62	A	C	TGCAGGTTACAACAGAAACACCAAGGTTAAAAAAAAGAGGCTTATAACTCTGGTGGTGAGAGACTGGAGAACAAGCCATT
7793_29	7793	29	A	T	TGCAGGCTGAATTTGGTTGTCAGTTGAACTGTGTTTCCTCCGGCACATTCGTGTAGCTGGCTTCTGGGTTAAGAAGGCGG
7798_49	7798	49	T	G	TGCAGGACATGCATTCCACTGTTAGGACGTAGCCACTGTGTTTTTTGGGTGGCTCCTTATGCCATGGTGATCATTCTGAG
7804_40	7804	40	C	A	TGCAGGCTTACCTGAAGACTTGGGACAAACACAGAGAGATCTGGGAGATCAACAAGGACCCCTTCATCAGGAGATACCAG
7808_28	7808	28	C	A	TGCAGGTGAGGATGCCCCCTAACACTCACCACCATAGCATTACTACATCTCATATTGATATTAAAGGAACGGGAATGTAA
7816_66	7816	66	C	T	TGCAGGTTGAACATAGAAGAGTGGCCAGAAAAAAAGCCATTGCTTAAAGAAAAAAATAAGCTACCCCGTTTGGTGTTCGC
7827_21	7827	21	A	G	TGCAGGGCTGGCTGTAAACATGCCTGAGTCAAATGTTGCCAGGCAGTGTGTGGGCAGCTATTCAACCCAGGCCCCCTGGT
7839_12	7839	12	C	T	TGCAGGTTCATGCTCTTCAACATCCGTAGGGTAGGACCCTACCTCACACAGGAAGCAGTGCAGGTCCTAATCCAGTCACA
7840_16	7840	16	C	T	TGCAGGTGTGTTGGGTCATTGTCCTGTTGAAAACAAATGATAGTCCCACTAAGCGCAAACCAGATTGGAATGGTGTATCG
7841_72	7841	72	G	C	TGCAGGACTTGCTTTGTGGAGTGTGGTGTCAAAAAAATCAGAGCATCTCTTTATTACGGAGAGACCTCTCCCGATCTTTA
7843_7	7843	7	G	T	TGCAGGAGCTGCAAAGCTCCACAGCAGAGATTGGAGTATCTGTCCATAGGACCACGAAGCAGTACACTCCACAGAGCTGG
7855_19	7855	19	G	C	TGCAGGTAGAAAATATCCTGATAAAAATAAATATCCTATAAATCCCATTGGCTACACATGGCCTGTCTGCAACAAACTTG
7861_47	7861	47	T	A	TGCAGGTCTGGGAGAGTGTCTTGCTGGTCTGGGCGGGGTGTCTACATAGATCTGTTGCTCCTGTGTGAAGTGTTTGAGAG
7869_17	7869	17	A	C	TGCAGGATTAACAAGAACAATATTAGTCAAGAATGACAACACTTTTAAATACTTTGTTTTAAATAAAGTGCAGGTTTACT
7876_36	7876	36	C	T	TGCAGGGCTATAATGTTGTCTTGGGTTCCAGAGATGCGTACCTCAGCCTGAGAGATTTGAACAGCACATTCTTTGCCTAC
7883_55	7883	55	A	C	TGCAGGCAGTCACTGAGTCCAAGGTACTAGAGTAGCACCTGAAACTTGACACCCCAAAAAAATCTGGGTCAGATAGTTTA
7884_26	7884	26	G	C	TGCAGGAAGGGTACCACATGAGGGAGGAGGAAGTCTTCCCTGTAACGCACAGCAACAAGCTCAGTCCATTGAGCACGTTA
7886_56	7886	56	T	C	TGCAGGAATGTTGTCCCACTCATCTTCAATGGCTGTGCGAACTTGCTGGATATTGTCGGGAACTGAAACACGCTGTCGTA
7897_6	7897	6	C	T	TGCAGGCGGCCACTGAGTCCGAAGTGCTAAAGGAGCTCCTTAAACTTGACCCCCAAAAAACTTCTGGGTCTGATGGTTTA
7900_8	7900	8	T	A	TGCAGGAGAAAATCTGTTACAAATATTTACCATGGGGGAATGCAAAGGCATGGCCCCATGCCAGCCAGACTGAGGAGCTA
7906_19	7906	19	C	A	TGCAGGGACACCACCCTTACCTTTGACCAGCTGGTGGACCTATCCAACAGGCTGGATAACCTGTTGGCCTCCTACGGACG
7913_62	7913	62	C	T	TGCAGGCACCACAAGGAGTCTCTAGAGCGCGATGAGCCAAGCAAAGTCCCCCCGGGCCAAACCCTCCCCTAGCCCAGACG
7916_74	7916	74	T	C	TGCAGGAATCTGGCAGCACACAACAGCGCAGTGCAGTGAGCACACAGCAGGGCGACGTGCCAAATGGCCTATTCTCTAAT
7934_59	7934	59	C	A	TGCAGGCTGACTTCGGTCGTCAGTGGAATGTGTTTCCTCTGACACATTGGTATAGCTGGCTTCCGGGTTAAGCAAGCGAG
7941_21	7941	21	A	G	TGCAGGTGAAGAAGCAGGGACGTGGAGATCCTGGGCTGGCGTGGTTACACGTGGCCTGCGGTTGTACCGACAAATTCTCT
7943_46	7943	46	C	T	TGCAGGTCTTCACTGTTATTTCAGGTGTGTGCTGGGACTCAGTTGGCACTGGCTGGGTAATTCTTCTAAAGGGAGATCCA
7954_29	7954	29	C	A	TGCAGGGAACACGAGACCACCCAACCAGACAGCTTCTGGTTTCTGACAATGGCAGCTCCTAACCAGTTAGTTAACCCGCC
7958_70	7958	70	C	T	TGCAGGAGGCCAGTAAGTACGTCACTCCAGTGGTGTTTGTAGTCAGAGATGCGCGTCAGTCCCACGTAGACGGACATTGC
7964_72	7964	72	C	T	TGCAGGGACACCACCCTTACTCTCGACCAGCTGGTGGATTTAGCTATCTGGCTGGATAACCTGTTGGCCACCCGCGGACG
7969_29	7969	29	C	A	TGCAGGATTGTCTGAGACCAGCCACTCGGACAGCTGGTGAAACTCTGGGTATGCACGACCAAAGAACTTCTGCCAAACTG
7985_61	7985	61	A	C	TGCAGGATTTCATCAAACCACAATCAGTCCACAATTGGGCCACAATCAGCCCAGGGACATTCTATGGTATGAGGGGGAAA
7991_11	7991	11	C	T	TGCAGGTACCACGTTCATCTGTACAAACAATAGCATGCAAGTATAAACACCATGGGACTCCGCAGCCATCATACCACTCA
7998_73	7998	73	T	A	TGCAGGTTCATGCTCGACAACATACACTACCAGGCAAAAGTTTTAGAACACCTTCTCATTCAAGGGTTTTTCTATATTTT
8004_72	8004	72	C	T	TGCAGGGTTGAAATATGGTTTCTCGCTTTGTTTACTGAGGTGCTATACTCAGATAATTGCATCGTTTGCTTTTGTCGAAA
8028_25	8028	25	C	T	TGCAGGTCCTTCCTCTTTCCTGGCCTGCTCTTCGTAAGGGGAGTGAGGTTGGGAGGGAGGGATGGCTGGAGAGAGGGATG
8034_19	8034	19	A	C	TGCAGGCTCTAATCCAGGGATGGGCAATTTTGATGGGAGTGGGGGGAGAGCAATGTTATAACTAATTTCTTGCAATGCTA
8040_43	8040	43	C	T	TGCAGGTCAAATTGCTTCAATTAAGAAAGGAAAAATAAAATATCTTCTAACCTTTTTACAGTTGTCCAGACTGGACAAAT
8042_47	8042	47	G	T	TGCAGGATCGTCTAGACCAGCCACCCGAACAGCTGATAAAACTGTGGGTTTGCACAACTGTAGAATTTCTGCACAAACTG
8045_22	8045	22	G	T	TGCAGGTGAAGAAGCCGGATGTGAAGGTCCTGGGCTGGCATGGTTACACATGGTCTGTGGTTGGACGTACTGTGAGGCCG
8053_29	8053	29	A	C	TGCAGGCACACAGAGCCAACACCAGAGGGCAGCATGAACACCACTTTCATATGAAACGTCCGCACTGCAAACCGTAGATT
8070_11	8070	11	C	A	TGCAGGCAGAGCGCTACAGAGAACTATCTTCACGTGGACAGATTTTGGGGTGGAATCAGCCCTCTCGCTTTGCCTGTTCC
8081_46	8081	46	A	G	TGCAGGTATGTCATAGGAGAGCTTTTACGAGAGAACTTGACTAAATGTTGTGACACACCAAGTGAACAACCCCTACATTA
8096_19	8096	19	A	G	TGCAGGCACTACACAAAACACAGAAATAAAATATAAAACATACCTTATCTTTGCGAGCTTCTTTTGTTGGCACTCCAATA
8101_50	8101	50	A	G	TGCAGGTGAGGAATGATTATGCATTGAGAGAAGGTAGCTTTTCAAGCATTGTGACACTCGTCCCAATTTCGATGTCTACA
8103_29	8103	29	A	G	TGCAGGCCTAGCTCCACTCCTATTCCCCAGGCGCTCTCTTTTGATGACTTCTGTAACCGTAATAGCCTTGGCTTTCATGC
8110_32	8110	32	G	T	TGCAGGTACATTGTTTAACCAGCCAGCTGTATGTTGATATTGTCGTCTTTCAGCCACAACTCCGTGAAGCATAAGATGTT
8128_19	8128	19	G	C	TGCAGGGAGAAACTTTGTAGCGGGGCAGGGGAAAAAAGAGGGAGGAGCGTTGGGGCTAGTCGCATTAGAAGGTGTGGGAG
8134_37	8134	37	A	G	TGCAGGCCAACTCCCGATGGACGTCCTCGCGCAAACTGCAGCAATAGTGGTTGATCAGGGCCAGAGATGTATTACGCAAA
8135_14	8135	14	G	A	TGCAGGCTTTAAGTAAAGTGTTTCTCCGGGTGAAGTTTCCCCTACGTAAATATGAAGGATCAGCTTCCCCTTCCCCAATC
8136_43	8136	43	T	A	TGCAGGAAAGTTACCACATGAGGGAGGAGGGTGTCTTCCCTGTAACGCACAGCATTAAGATTGCCTGCAATGACAACAAG
8148_10	8148	10	T	C	TGCAGGAAAATTACTGAACAAAAATATAAACGCAACAATTTCAACAATTTTACTGAGTTATAGTTCATGTAAGGAAACCA
8150_19	8150	19	G	T	TGCAGGAGAGTGATCAAATTAAGGTCCTATATCTTTAGCATTTACAGTATATATAAAGGTGATGAGGCCCTAACTGATGA
8164_72	8164	72	C	T	TGCAGGAGGGGGTCGAGCACCAGGTCTGGGAAGGGCCTAGGGAGAGGCTTGTCACAGTAGTACCCACACGGCTGGGGTTG
8172_32	8172	32	G	T	TGCAGGCAGCGGTACAAGTTCTGTCCTTCTCTGCCTTCATTTACTCTCCTCCACGGATCTGATAGAACTGGGTAAATGCA
8179_20	8179	20	A	G	TGCAGGTGAATGAGGCCCACAGGGCCTTGGGTAACTGCAGAGGTTGTTTGTCTACAACACTGCACTCTATTGATCTCTTC
8180_69	8180	69	A	G	TGCAGGTCGAAAAATATCCTGATTGAAATGAATCACATTGGCTACACATGGCTCGTCTGCAAGGAACTTAAAACACTGCA
8191_51	8191	51	A	G	TGCAGGTTTCCAGTCCAAACCTCACCTAACATACCTGATTCAGCTAGTTAGATCTTGGTGAACGGCTAACAAGTAGAATA
8202_13	8202	13	G	A	TGCAGGTTCTGGAGGCCCTGCATTAGATGGTATAAATAGAATAAACACATGTTTATCATTTTGAAAAAGTAGAGTCCTAG
8203_46	8203	46	A	G	TGCAGGTTCCTCTGTTGTCTATTAGTCTCCAGCCATGTGACTTCTAGACGGTGGAGGGAGGAGCCATCGTAAAGCTCCTC
8205_16	8205	16	T	A	TGCAGGTGCAGGACATTTAGTACAGCCTGGGTCTCTGTCTCAGTGCACTCAATCCCTCTGCCAGTTGTCCAGACCAGTCC
8212_49	8212	49	T	C	TGCAGGCACGACACAAAACACAAAAATATAAATCATGCCTTACCTTTGACGAGCTTCTTCTGCTGGCACTCCAATATGTC
8214_30	8214	30	A	T	TGCAGGCTGCACTGTTTTTATATGTTGGCATTTTTTTTTTACATAGTTGGCAATGGCAATAAAAGTTACTTTTAGATTTG
8216_62	8216	62	A	C	TGCAGGGTTTTAGAGATTGCTACCAGTTAAAGACTAGAATCAACATGGTACATAGATTAGCCAAAAAAATGACAAATTGC
8220_8	8220	8	T	C	TGCAGGAACATTTGCAGCAAACTAAAAAGTGAACAAATTATGATCCTACTGTATGCAAAGTGTAAAAATGGCTACGAGAG
8225_16	8225	16	T	C	TGCAGGTCTGCGTCTGTGTGGGAGACCTTCTGTACGGGGCTGGAGGAGTTCCTGGCCAGGGCACAGGAGAGGAGGGCACA
8243_74	8243	74	G	C	TGCAGGACTTGCTTTGTGGAGTGTGGTGTCAAAACAAATCTGAGCTCTCTTTATCAGAGATCTCTTTATCTCGACAGACC
8244_18	8244	18	T	C	TGCAGGCACCACACAAAATGCAGAAATAAAATATAAATCATCCCTTACATTTGACAAGCTTCTTTTGTTGGCCAATATGT
8249_39	8249	39	A	C	TGCAGGTTCATGCTCTACAACAGGTGTATTCAACTCTTAACCTACAAGGTCCGGAGCCTGCTGGTTTCTGTTATACCTGA
8250_67	8250	67	G	A	TGCAGGGCCCCCACGTTGAGGGTCAGCATGGTGGATGTGTTGTTGCCTGGGGGCAGCCCATCAGTAAATCCAGGATCCAG
8259_34	8259	34	A	C	TGCAGGCATTTGGAAATTGCTTCCAAGGACGAACCAGACTTGTGGAGGTCTACAATTTGCCTATCAGAAGTTTCTGAAGC
8263_27	8263	27	T	A	TGCAGGCCTGGGTCTGTAAAAAAAAAATGTGTTATCAAAAAGCCATGCAACAACTGAGACTCAATACCGAGCAGCCCTCG
8266_74	8266	74	A	G	TGCAGGATGCCCATATATGGGCATACACACCTGACCCATAATGTAGGGTCATAAATCACACGTTGACTTGTGCCATCTAC
8273_26	8273	26	C	G	TGCAGGGTAGAGTGGTACAGACAGCACACTGACTAACAGACACAGGATGTCACCACCATAGATATATAATGATCTATTAC
8282_14	8282	14	C	A	TGCAGGCAGACAGACTCTGGCCTCTGTTATGGCCACGTTGGCTGACCACTGATTGACAGACAGAGCTATGGGGCACAGTG
8287_57	8287	57	G	A	TGCAGGCATGATGACACAAGTACCCGGTCCCTATTTGCCTTGTATTTTAGAAGTCATGTGTGTGGGGGTAAGCTTACATT
8289_68	8289	68	A	C	TGCAGGAAGGGTACCACATGACCCTCTAGCATGACAATGCCACCTGCCATACTGCTCATTCTATGCGTAATTTCCTGCAA
8296_18	8296	18	C	T	TGCAGGATCGTCTGAGACCGGACAGCTGATGAAACTGTAGGCTTGCACCACCAAAGAATTTCAACACAAACGGTCAAAAA
8300_45	8300	45	A	C	TGCAGGTCTAGAACAAACAACACCATCACACACAGACCCCAAAACACTGACCCAAAAATACACATGCAGCAAACACATCG
8308_66	8308	66	T	C	TGCAGGGAGGGAGGAACAACAAGAGAGTGGGAGGAGAGAGCATGAGGGGGAGGGGGGACAAGAATGTAGGAGGGGTGTGG
8315_34	8315	34	A	G	TGCAGGGTCAGACAGCCAGGGAAGACCAGTCTACGGAGCTCATGTGATTTTTTTTGTTTGTTTGCAGTATATTATAGCAA
8318_15	8318	15	G	T	TGCAGGCAGCTTGAGGGGTGATGAGAGAGAAAAGGTCCAGTTCCCAGGACCACAAATACAAATTCCATATAGACACCGTT
8325_16	8325	16	G	C	TGCAGGAAGGGTACCACATGAGGGAGGAGGATGTCTTCCCTGTAACACACAGCGTTGGGTTTGCCTTCAATAACAACAAG
8330_49	8330	49	T	G	TGCAGGTGCCTTGCCGTTATGAGTCTGTGTGAGAGAGGAGGCAGAGCAGGGAGCATATATTTAACAACCTGCTCATTGAG
8334_60	8334	60	C	T	TGCAGGGAGGAGATCAACCTCTGATCCCCAGCAACTTACTGTTCCACTCATCCCTCTCTTCCTCTCTCTTTGTCTTTCTC
8338_32	8338	32	A	G	TGCAGGGTTGTTTGACTCTACACTGCTTCGAAGAACCACCACCACCCTCTAAGATTGGGCCTGAATCAGACTGCCAAAGA
8341_58	8341	58	T	C	TGCAGGTTCATGCTCAACAACATCCGTAGAGTACGACCCTACTTCACACAGGAAGAGGTGCAGGTCCTAATCCAAGCACT
8345_62	8345	62	C	G	TGCAGGGGAGAGATCAATGGCCATCCCAGAGGCACCTGCAGAATCGAATTGCACATGTGGAGCAGAAAGCAGTGATCTCC
8347_39	8347	39	G	C	TGCAGGCTCATCCTGACATGACCCTCCAGCATGACAATGCCACCAGCCATACTGCTCGTTCAGTGTGAGATGTCCTTCAA
8356_8	8356	8	A	G	TGCAGGACAGAAAATCCACAGGGACAAACAGAGTAGCTAACACCCTCACTCTGACAATGACCCTCATTTCACCTATTGAC
8357_62	8357	62	A	G	TGCAGGGCTCTGTTTGTGTTGTTGATCTCCGATCTGCTTTGCAAGCCATACGGAAAGGCCAGAGCTTACTGTGACACCGT
8359_27	8359	27	G	C	TGCAGGACTTGCTTTGTGGAGTGTGGTCTCAAACAAAACAGAGCATATCTTTATTATGGACAGAGACTGAAAAACAGCAT
8366_31	8366	31	T	C	TGCAGGCGAGGGCAGACTTCAACTTAATCTACCACTACCCCCAAACCCCCATCCCACCCTGCCTTACAGCAGAATAGCTG
8371_20	8371	20	C	T	TGCAGGAGGTTAAGTTCTGCCTGTTCATTGCAAAGCAGGTTAAGTTCTGCCTCTTCATTGCAATCAAGCCTCAGAGGTGT
8375_24	8375	24	T	A	TGCAGGAAGGGTACCACATGAGGGAGGAGGATGTCCTCCCTGTAGTTGAGTTGAGATTGCCTGCAATGACAACAAGCAAA
8378_45	8378	45	C	T	TGCAGGAAGCTTATGTTCCACTATTCTCAGCCAGTGGACTGTTGCCGCTAGAGAATATACAGACTGTGTTGTTGTGTTTG
8381_48	8381	48	A	C	TGCAGGAGATGCTGGCCAACACAGAGGAGAAGGCAGAAGGGGTGAGTAAACAGCAAGACATACCTATCTACGTATATATC
8382_37	8382	37	T	C	TGCAGGAGTGGGTCACCGCTTTGATGTTTGTGGAGAATGACAGGGTGTTGCCATGGTCACGCTAAGGTTTTTGCACTCTG
8386_38	8386	38	C	A	TGCAGGTGAAGAAGCCGGATGTGGAGGTCCTGAGCTGGCGTGGTTATACATGGTCTGCAATTGTGAGGCCGGTTGGATGT
8388_28	8388	28	T	C	TGCAGGCCGTATTTATTAATGGTGTTTCCTGTTCCTCTCCTTGGCTCTCTTGTTCCTCTGGTACTCCTTCGAGACAAACA
8404_59	8404	59	A	G	TGCAGGGTGGGAGCCACAGCCCAATACAGCGAGCCCCATCATGCACTGACTGAGCTCAAGTTCAAAGTTCACAATGCTTT
8428_6	8428	6	G	T	TGCAGGTGCCCAGCCCACCCCAAGGAGATGCTAGAGCGTGATGAGCCGAGTAAATCCCCCCCCGGCCAAACCCAGACGAC
8432_70	8432	70	G	A	TGCAGGTGAAGAAGCTGGATGTGGAGGTCCTGGGCTGGCGTGGTTAAACGTGGTCTGTGGTTGTGAGATCGGTTGGACAT
8436_16	8436	16	C	T	TGCAGGGTGATAATGCTAGGACATTAGGTGATACTACTACTGCCAGGGTGATAATGCTAGGACATTAGGTAATGCTCCTA
8437_6	8437	6	C	G	TGCAGGGTCCATACCCACTTTCCACTCCCTTTTCCAATGACCAAATAGCCCCACACCTAAAACAGGACTCTGTCTCCCTA
8439_26	8439	26	A	G	TGCAGGCATAAATTCCCATTCAAGTGGCAATTAAAATTGAGAAATTCAGTTGATCAGCTTTTATTACTTTGTAATACGGA
8442_60	8442	60	C	T	TGCAGGAAGGGTACCACATGAGGGAGGAGGATGTCTGTGACACACCACCCCAGACCATGATGGACCCTCCACCTCCAAAT
8455_17	8455	17	G	A	TGCAGGGCTGTAGCGTAGCACAGGCTTTTGTTTCCGGCCTAGCACTAACACACCTGACTAAAGACCATGATGTGGATTAC
8498_54	8498	54	C	G	TGCAGGATATGAGGACACAATTCACATCCCTGTGTGCATGATGAAAATGGTGTCCACCCCTCTCCTGTTCATGCCTAGCT
8507_46	8507	46	T	C	TGCAGGATCGTCCCAAGTAGGTGGCCTGGCTGCCAAGTGGGTGGGCCTATGCCCTCCAAGGCCCACCCATGGCTGCTCCC
8513_56	8513	56	G	A	TGCAGGACTTGCTTTGTGGAGAGTGGTGTCAAAAAAGCAGAGCATCTCTTTATTACGGACAAACCTTGACCCTTCTTTAA
8517_14	8517	14	G	A	TGCAGGCCCAGGTTACATGCATGGAGTGTAAAGTGTGTGCGTGCGTGCGTACATGTGTGTATATGCGTGCATGCAAGTGT
8540_20	8540	20	A	C	TGCAGGTGCTCGGCCCGCCAAATGAAGTCGCTAGAGGGCAATGAGCCATGTAAAGCCCCCCGGCCAAACCATCCCCGAAC
8542_54	8542	54	T	G	TGCAGGATTGTCTGAGACAAGCCACCCGGACAGCTGTTGAAACTGAGGAGTATCTCTCTCTGTAATAAAGCCCTTTTGTG
8543_62	8543	62	A	G	TGCAGGTATACGTATATGACCATCATAAAATGGACAACTTCACCACCCTCTCCCCCTCTGCAGGAGATAAATAGCGCTTT
8545_25	8545	25	A	C	TGCAGGTTTCCTCACGGTTCTATTTAAAGTCATGTTCTCAAATTGTTCCAAGAACGTTAAGAAACAATGTTTTCTGTGAG
8546_73	8546	73	C	A	TGCAGGGGTTTAACCGCCATCAGACAATATCAGATTATTATGTTAGGTCATGCTCTGCTGTTGCGAGGCCTTAATTAAAT
8552_72	8552	72	A	G	TGCAGGTCAAGAATGTCAGTGTTCTGCCATGGCCAGCGAAGAGCCTGAATCTCAATCCCATTGAGCACGTCTAGGACCAG
8561_25	8561	25	T	C	TGCAGGTTCGTCTGAGACCAGCCACCCAGACAGCTGATGAAACTGTGTGTTTGCACAACCAAATGATTTCTGTACAAACT
8567_35	8567	35	A	C	TGCAGGGGAATATGTGTTCCCAGCTGTCCCAGTAGAATCACAGCTAGCATAGCGATTGGCTAAGTTAGCGTCGCTATTAT
8586_46	8586	46	A	C	TGCAGGCCTTCAGATGGGGCTGTATGCTAGAGGAAGGGTTACTGTGATGCTCAGCTGGATATCTTGGGGTCTGGTGGAAT
8587_37	8587	37	A	G	TGCAGGAAAGGGTTTACAGACTCATACCACTCGAGCAGTTCAAGTATTGCCTTCACAAAAGGGTTGCTACCTCATTATAT
8604_72	8604	72	C	A	TGCAGGCCTAAAACCTATGGGTGCAAACAATGTTTCCATGATGGGCTATTATCAGGACAATAGTCTCTTCAAACTTTACA
8616_30	8616	30	A	G	TGCAGGAGGCATTTTGCCTTTTGGTAGACCGTTATGGTAAATAAGAATTTGTTCTTACCTAGTTAAATAAAGGCTAAATA
8617_68	8617	68	T	C	TGCAGGATAATACTAAGTCCTCTCCTTCTGTGTTGAACTTAGCATGTAATTGTGTTGAGTCATTGATCTACAAGTCGTTC
8629_6	8629	6	G	A	TGCAGGGAGTAAGCACAGCAAAACCCAGTGGACAGAGCAGGGAGGGGCCGTCACACTAGTAACAGATGACATTCATGTTC
8630_12	8630	12	A	G	TGCAGGAAGTAAGCACAGCAAAACCTAATAGACAGAGCAGAGAGGGGCCGTCACACCCCCACCCAAGAACAGGTTAAGTG
8632_60	8632	60	A	C	TGCAGGTTAACCACTCGAGAATCCAACAATACAAAGTATGTAGCCAAGTGAATAAAAAGTCATTCAAATAAAAGCACAAT
8638_52	8638	52	T	C	TGCAGGAACTCTGCAGGCACCTCCAGCTTAACCAGGAAGCGAGCCAGGTAAGCTCTCTTCTTCAGCTCTGTGATCCTCTG
8639_52	8639	52	C	T	TGCAGGCTCATCCAGACATGACAATGCCACCAGCCATAATGCTTGTTCTGTGCGTGATTTCCTGCAAGACAGGAATGTCA
8640_20	8640	20	T	C	TGCAGGGATCCTTCTCAAGACAGTTCCCACAGTGCAGATGGTGAGCATCAGAGGAAGGGATAGAGGGATTGGACAGTAGA
8645_73	8645	73	A	G	TGCAGGACGGATCGCCACTGTCATCGAGTTCATCTGACTCTGTAAGTTAAAAAAATAAGAATGGCTTAATGGCGAAGGCG
8653_73	8653	73	G	C	TGCAGGGGAATATCCTGGCTTTCATTGGAGATCCCAGAAGAATGAGATCAAGTTAAATCTAAACATAGCTGAACCGCTGC
8656_73	8656	73	C	T	TGCAGGTACATTAGTCGACCAACAATGATGAAGTATAATCAGACTGATTGCATCTCTCTCTGTCTCTTCTCTTCTCTTCC
8671_29	8671	29	C	T	TGCAGGTGAAGAATCCGGATGTGGAGGTCTTGGGCTGGCGGGGTTACACATGAAGTCAGTTGGATTTATAGCCAACTTCT
8672_42	8672	42	A	G	TGCAGGCCAACTACTGACGGACGTCCTCACGCAAACTGCAGCGATAGTGGTTGATCAGGGGCCCTGCCGTTCCATCCCGC
8674_21	8674	21	T	A	TGCAGGAGATTAATCAATCAATCATCAGTCCTTTACTTAATTAAAGCTCATCATCAAGCAGACTGCATCCAGATCAAAAG
8680_48	8680	48	A	G	TGCAGGCACCCGGCCCACCACAAGGAGTTGCTAGAGCGCGATGAGTTAAGTGAAGTAAAGTCCCCCCCAGCTAAACCCTC
8686_64	8686	64	T	C	TGCAGGATGAGTTCTGTACGTACATGCAGTTGGAGTACACAGAGAAGGAGGAGTCAGTGTTGCGCGGCAAACAGGTGGCG
8688_31	8688	31	C	T	TGCAGGCTATGGGCTGGTCCATGCCCGAGGTCGGCTCCATGCACGTGCAGTGTGGCGCGTAAGTTAACCTCTATTATTCA
8699_65	8699	65	C	T	TGCAGGCTTGCGAGGGTTGGCACGTTTAAACGTTTTGCTCATGTCGGCTGCAGTGAAGGAAAGTCCGCAGGTTTTGGTAG
8713_36	8713	36	C	T	TGCAGGCTGAGGATGGTTGTCAGTTGAACGGTGTTTCCTCTGACACATTGGTGCAGCTGGCCTGCGGGTTAAGTGGGCGG
8725_62	8725	62	C	A	TGCAGGCTATAAAAGGTGTCCACACATCAGCCAAAACTTCTCTTCCTTGACTGGCAGGTTGGCTTCCAGCGCCTTTTTTT
8731_55	8731	55	A	G	TGCAGGGGGCGGCGATGTGAAGATCGAGTCCCAGAAAGTGAACTTCAAGGATAAGGCTAAGTCCAAAGTGGGTTCAATGG
8733_31	8733	31	C	A	TGCAGGCAGAGCAGAGCAGAGTAACATTGGCCTCTGTGAAAAGAGCATGTTGTTGTGGAGAGAGAATGTGATGAGTCAGA
8736_40	8736	40	T	C	TGCAGGCTGACCTCGATCGTCAGGTGAACAGTGTTTCCTCCGACACATTGGTGCAGCTGGCTTCCGGGTTAAGCGGGTGG
8745_53	8745	53	C	T	TGCAGGCTGATTTGGTAGCCTAAAAAGGAAACAGCCTTCTGATGAAATTGGCACTTCTCAGCCTTGAAGAACAGGTGGTT
8753_62	8753	62	A	C	TGCAGGCCTCCCGAAGAAGAACAGTGGAGACTACAGGTACTCACCCAGGATTCACAGGAGATAGTGTGTTTGTCTATCAG
8758_7	8758	7	G	A	TGCAGGGAGACAGCATGGTGGAGCTGGTCCAAATCTGCTGGGTGTGTCATGGCCAGTTCGTACTATAAGGACACAAAGCG
8763_58	8763	58	C	T	TGCAGGGTTGAAATATGCCTTCTCTTTGTTTACGGAGGTGCTATCCTCATAATAGCATCGTTTGCTTTCGCCGAAAAGCC
8764_51	8764	51	A	T	TGCAGGACAATGATCCAGAGCACACCCCAAAATCAACACAAAAATGGTTCATTGACCAAAGAATCAAGGTGTTGCCATGG
8774_50	8774	50	A	T	TGCAGGCTCTGTGTGACTGGCAGGGAAGGACAAGACTCAGCAGGGTTTTGACAAACACTTCTAGCTAGAGAGAGTGAAAA
8790_46	8790	46	A	C	TGCAGGTGCTACGCAGAAATAAAATATAAAACATACCTTACCTTTGACGAGCTTCTTTTATTGGCACTCCAATATGTCCC
8804_46	8804	46	G	A	TGCAGGAAGGGTACCACATGAGGGAGGAGGATGTCTTCCCTGTAATGAACAGCTTTGAGATTACCTGCAATAACAACAAG
8814_29	8814	29	C	T	TGCAGGCCAACTCCCGACGGACATCCTCGCGCAGGCTGCAACGGTAGTGGTCGATGAGGGCCCTGTCGCGTTATCCCGCT
8816_71	8816	71	G	A	TGCAGGCAGTTGTTCACTAGCATCTATATAAGTCAGATAGAAATAGATTTGAGCGGCGTTTCGTCTGTAACGTTGAATCT
8818_59	8818	59	G	A	TGCAGGAGCCTAGATTTGGCTCATGTTGTTACAGCCCACAGGGCACGTCAAAAAGACGCGTAATCTCCCCCACCACGGCA
8819_40	8819	40	G	A	TGCAGGCACCTGGCCCACCACAAGGAGTCGCTAGGGCACGACGAGCCAAGTAAGGCCCAAACCCTCCCTTAACCCGGACA
8820_35	8820	35	G	A	TGCAGGATCATCTGAGACACGCCACCACACAGTTGATGAAACTGTGGGTTTGCACAACTGAAGAATTTCGGCACAAATTG
8833_34	8833	34	G	A	TGCAGGGACAAATCACATGGCACTTATTTGTCACACATGTATTTGTCACGTGCGCTGAATACAGCAGGTGTAGACCTTAC
8840_14	8840	14	G	A	TGCAGGGAGACAGCGTGGCGGAGCTGGTTCAGGTCTGCTGAGTCTGTCGTGGCCAGTTCGTACTGTAAGGACACAAGGAG
8841_45	8841	45	A	C	TGCAGGACCAGTTCTTTAGTGAGTCCCATCTAGTAGAAGCTTCTACAGGCTGTGCAGATATGCTATGATGGGCTTGTTGA
8843_37	8843	37	G	A	TGCAGGCCAAGCCTGCCCAGGTGCGTCAAATCAGCTGACCATCGTCCCAGCAATGCCCACTGGCCTCCTGCAACAAGCAG
8847_27	8847	27	G	T	TGCAGGGCTGTTTGACTGGATCTGCTCGGTGTTTTCATGTCATCAGCCTGAGGTCTCTTTGGACCACATGACATAATACA
8857_54	8857	54	G	A	TGCAGGACCTGCCTTGTTGATAGTGTTGTTAAGGAGGCAGAGCATCGCTTTATTGTAGACAGACTTCTCCCCATCTTAGC
8859_71	8859	71	G	T	TGCAGGCAGAGGGTCCTTAGTGATTGGAGTCACCTGGGCTCAAAGTATTTAAACTGTTTCACTAATCACTCTTGTCTCTC
8875_52	8875	52	C	T	TGCAGGATTTAGCTGAGTGGAAATTTGCCCTCTGCAGATTTTTTTCCTTGTACGACCCCCGCCTCCTTCCCGAGGAGGAC
8881_62	8881	62	A	T	TGCAGGTTCTGTGTACTGCTGTGACCGAGCAGAACCTGCTGAAGACAGTCACCCAGATATTTACCGAGGCAGAGGCTGTC
8887_22	8887	22	T	C	TGCAGGGTGGTTCAGTCAAGGGTTTCATTATCCCACAGTCTCACTGTGAAGAGTCCTGGCTCACATGATACAGGGGAGGA
8888_24	8888	24	G	T	TGCAGGAAGGGTACCACATGAGGAGGAGGATGTCTTCCCTGTAACGCACAGAGTTGAGATTGCCTGCAATGTTTATGGGT
8892_6	8892	6	C	T	TGCAGGTTCATCCTGACCTGACCCTCCATCATGGCAATGCCACCAGCCATACTGCTCATTCTGTGCGTGAGTTCCTGCAA
8895_44	8895	44	C	T	TGCAGGTCCCAGATATAATCGATGACATGCTGCAGAATCTCCATCTTACTGGCTTTCTTGTTGGCTGGCAGAGTGGGCAC
8899_74	8899	74	A	G	TGCAGGATTAGGAGAACAAACAGGGATGTTCTTCACAGGAGAGAAAGAGTCAAGGGAGCGAGAGAAGGAGGGAGGAATGG
8902_23	8902	23	C	T	TGCAGGACATCAACACAAGCAGACCAGAAACACATGTCTGACAATGATGACATTTTGCTTAGGATGGAATTTGATTAGTG
8905_60	8905	60	T	C	TGCAGGTGAAGAAGCCAGATGTGGAGATCCTGGTCTGGCGTGGTTATACGTGGACTGCGGTGGCATTTTATTGTACCCAG
8910_43	8910	43	A	G	TGCAGGGATGCAGTAAAATGTTCAGGGATAACTCTGCAATGAGGAAGCACCTGCACACCCACGGACCACGTGTTCACGTC
8914_27	8914	27	T	G	TGCAGGCGGGAGAGGGAGACGTGGAGGTGGAGGAGCTGGTGAGAGTAGTAGACACCCCAGAGATGAGTGCTGTCCTGGAG
8921_48	8921	48	G	A	TGCAGGCTCCTGTAGAATAGTGGTAGAGTGGAGTGTACAGTAGAGTAGGGCCTCATAATCCTGGGCCTAAAGCCCTATGG
8925_10	8925	10	A	G	TGCAGGCCCTGGTCATAAGTAGTGCACTATATAGGGGAAAGGGTGCCATTTGGGACAGAAACATAGCTGACAGCTTGAGG
8930_45	8930	45	T	C	TGCAGGTCACGGAGGGGAAGTAGTATCACCCTCTAGAGTCCTTCATGTCTTCGAGTTTGAGTGGTTTTGCGTTCCCCCTA
8932_69	8932	69	C	T	TGCAGGTGTGATGTTCGGATATACCGATTCTATGCAGGTGTTATTATACGTGGTCTGCCACTGCGAGTACGATCAGCTGT
8948_29	8948	29	A	G	TGCAGGCTGCTGATGAGCTGGTTACTGACAGCTAGTCCTGGAGCTGGCTGCTGACGGGATGGTCCTGCGGTTGGCTGAGG
8960_64	8960	64	C	T	TGCAGGGTAGCTAGTCATTCCGCTACCCAAGAATAGTAGAGCCTCATTTACTGGCTCAAATAGCCGACCAATCAGCCTGT
8966_60	8966	60	G	A	TGCAGGTGGCATTCTGCCCAATGGGGCCTGAACAAGTGGAGCTGAAAATAGTAACAAGCAGGTCACTGCTGAGGAGTTCC
8971_52	8971	52	A	C	TGCAGGAATACTTACTTAAAATTCTTGCCCTCAAAAAAGGAACGAAACATTTATTTTTCTGATGTTGTTTTTCTGTTTAT
8982_6	8982	6	A	T	TGCAGGACAATTGTAGAATAGACTTCATGCTCTGTAGCCACTGAGGTATATTAAGTCTGTAGCCTATGCATGCTCAACTA
8993_22	8993	22	T	A	TGCAGGTAAGCAATTGAGGAATTTGTGATTTGTTTCTTGTTTTAATCTGATATATTTTGTTCACAAATACTTTTTTCCAG
8997_67	8997	67	C	G	TGCAGGTTCGTTCTCAATAAGAAATAATACACGATAAGAATACAAACATAAAGTAAATGCCTCAATAGAATAGAATAAAC
8998_53	8998	53	A	C	TGCAGGACCACGACCTCCCTGAGAAACAGAAGACACAGGAAAGGAGAGGGATCATTAACCCCTGAACCAACCTCAACGGG
9000_66	9000	66	T	C	TGCAGGCTGCCCACAGGCGTCCGGAACAGGCCCTGTTGTTTCCACCCCCCGGCCCTCCAGCTCCTACCCCCATGGAGTTA
9013_19	9013	19	T	A	TGCAGGTAACATGCCTGAGTGACACACAAGTTTAGTACATCAGTTTAGTCGACCTGTGTGGCTGAGTTGGCAAGAGCTGC
9016_34	9016	34	A	G	TGCAGGGGCAGGATTGGCCTATAGGAGATATCTCGTGGGTCACATTGGCTTTATAGGAGAGATCTGGTGGAAGATATAGA
9024_26	9024	26	G	C	TGCAGGCAGACCAGGGGAAAGGTGCTGCGTCATAACAGTAGTCCTCATTTTATGTACCTGAAGAACATGTTTTTAATGGC
9030_23	9030	23	G	C	TGCAGGCCTCTTGCCTATGCACTGCCTAGGTGCCTTCCCCTTCCCCCCTGGGAACAAATGAAACAGAATAATACAAACGT
9036_67	9036	67	A	G	TGCAGGGCGTTCCTTTCCCAGTGCTCCCTCATTTTCGAACTCCAGCCCTCTTCGTTCCTGTCGGACCGATCGAAGATAGC
9042_29	9042	29	C	A	TGCAGGTTTACTTGTCTGTGAAAAATGTAAATTTTAGTCATTAGCAGATGCTGTTATCAGAACGACTTACAGTTCGTGCA
9043_64	9043	64	A	C	TGCAGGACATCAAAGCGTGGATGCAGTTGAGTTTCCTTCAGATAAACTAAAAAAACACAGAGGTCGTCCTGATTGGCACT
9052_11	9052	11	T	C	TGCAGGACGTACGTGAAGCGGATAGCGATGTTGATGGGAGGAAGAGGAGACAGGGGACAGACCTGAAGAACAACAGAGGA
9054_52	9054	52	A	G	TGCAGGCCAGCTCACGTCGGACGTCCTCTCGTAGGCTGCATCTATAGTGGTCGATGAGGGCCCTGTCGTTCTAGCCTGCT
9065_58	9065	58	C	A	TGCAGGTGGTTGGCTGGAGGCTAACAGAGGACACTGGGTGGCCATCTTGGATTCCTAGACAGGTTTAGCCAAGATCCAAG
9083_74	9083	74	A	G	TGCAGGAATTTGTAGTCTTGCTGAGATCTTCTGTTGCTAATTAGAATTTCACATTTTTGAGAGTAAATTGTGGCGAATAT
9087_18	9087	18	A	T	TGCAGGAAGGGTACCACAAGAGGGAGGAGGAGGTCTTCCCTGTAATGCACAGCATTGAGATTGACAGCAATGACAATAAG
9090_72	9090	72	C	T	TGCAGGTTTTTAGCTGTACAGGTAAAATGGCTGCCAAAAGTCAGCCATCGAACAAATGGGTGTCAACAGACCCTGGATAG
9097_32	9097	32	G	A	TGCAGGTATTATACACACACACTGAATAAAATGCTTCCTGTCAAGTTCCCCAACAACAACAGATGTGCCTGACCACACAA
9101_11	9101	11	A	G	TGCAGGTGGGGAAAAAAACAGAATCAGATATGGATTACACCTAATTAATTTGCCATCTATACCAGCTTGTTCAGAGATCT
9103_9	9103	9	T	C	TGCAGGACTTGCTTGGTGGAGTGTGGTGTCAAAAAAGCAGCAGTACATAATTGTTACCCAGAAATTATTTGATATTGAGA
9107_22	9107	22	C	T	TGCAGGCTGATTACATAAGATGTTTAAATGTTAGTTACCTCAAAAGCGGCCATTGATGCGTTACTCATTTCAGGGTTGAA
9119_61	9119	61	G	A	TGCAGGAGCACGTGCTACGGGTGGGTGATGCTATGGTGACCAGTGAGCTGTGATAAGGTGGAGCTTTACCTAGCAAAGAC
9120_16	9120	16	C	G	TGCAGGAGAGGGCTGGCAGACAGGACCTGGAGTGTGACAAGATGACTCTGGAGAGACAGGTACACACTGCTCTGTTCTGC
9137_57	9137	57	G	A	TGCAGGCACAGCATATAACCAGCCAGCTGTATGTTGATAGCGTCGTCATTCAGCCACGACTCCGTGAAGCATAAGGTATT
9138_23	9138	23	A	C	TGCAGGGGGACAAGAGAGAGCCCCTGAGAAAACAAGTTGATCAGTCATGGAAATAAAAGTGCTGTAAACAAATTGGCTCT
9140_15	9140	15	T	G	TGCAGGCAGAGGAGGGTTGTTAATGATTGGAGCCACCTGGGCTCGGGGTATATAAACTGCTTCACTAACCACTCTTGTCT
9142_41	9142	41	C	T	TGCAGGATACCACATGAGGGAGGAGGATGTCTTCCCTGTAACGTACAGCATTGAGATTTCCTGCAATTACAACAAGCTCA
9146_12	9146	12	T	G	TGCAGGCTGGCAGCTCTGGCTGCTCCATGCAGACTGACAGCTCTGGCTGCTCCATGCCGAATGGCAGCTCTGGCTTCTCC
9150_41	9150	41	T	C	TGCAGGAGGGACTGGTGCACTTCACAAAACATATGGCATCATGAGGGAGGAAAATGATGTGGATATAATTGAAGCAACAT
9154_16	9154	16	A	G	TGCAGGTTTTCACTCCGACTCTACCTAGCTCACCTCATTCTAATAATTAGCTGGTTGATCAGCTGCATCAAGTTAGTTAC
9171_53	9171	53	T	G	TGCAGGAAAAGTCTCAGCAACAAGAGAGATAACAAAATGAAGTGCCTACATCTGTTTTGAAATAGAAGATGGGGGAAATG
9178_11	9178	11	A	G	TGCAGGCACCCGGCCCACCACAAGGAGTCACTAGAGAGTGATGAGCCAAGTAAAGCCCTCCTGGCCAAACCCTCCCCTAA
9185_27	9185	27	G	T	TGCAGGGGACCCATAGCCTTCAGGAGTTGGGCTCTCTCTCGGGGGTCCCAGTGTCAGTCCGGCACTGACCGCCTCGTAGG
9196_35	9196	35	G	A	TGCAGGGTGCCTGGACAAATAATATGTACCGTAATGTTATGTTTATTTGGATGAAAAACATCTGGCTGAAAAATAAAGAA
9200_13	9200	13	C	T	TGCAGGAAGGGTACGACATGAGGGAGGAGGAGGTCTTCCCTGTAACGCACATTGTTGGGATTGAGCTTGTTGTCATTGCA
9213_16	9213	16	C	A	TGCAGGCAGCTTCCTGACTCATTTTGAGACTGTGTGTACATGCTTATCACAAATTAGGATTCTGTCCTGTAAATGGATCT
9235_70	9235	70	T	A	TGCAGGAGCCACCGTTCTTGCACGGCTGGCCGACACAGTCATTCACATCTGTTGAGAGAAATGATGGCCAATATCAGTCA
9237_36	9237	36	T	C	TGCAGGTGTCTTACAGACCCATTGGTTGTTTCAGCATGGGGGGTAAACAGTACACCCCCATAGGGTCATGAATAACACAA
9242_42	9242	42	C	T	TGCAGGCTCTGGACCGTTTGAGACAATATCATGAAGTTTGTACGGTCAAAGTATGTTGTCTATGAACAATTCTAATAGGG
9247_74	9247	74	T	C	TGCAGGTTAGACAGAGACGTTTAGCACCAGCGATGTCCGCCGCATCAGTCACTGCCCTGACAGACCCACAGACCCATTCA
9250_43	9250	43	A	T	TGCAGGAAACACTCTGGTCAACATACAGTACCAGCTGGGAAAGATAGACTGAACAAAAAAGTGGCAATGAATTAAAGAAA
9259_13	9259	13	C	A	TGCAGGTTATGGAAAATGTGCTTAGTGTTTAGCATTTCTCCAGTAAGTTTCCTCAAGGAAAAAGCCCCCCCACTACTATG
9277_20	9277	20	C	T	TGCAGGTTTTGGTAGTGGGACGTGTCGGTGGCACTGTATTGTCCTCAAAGCGAGCAAATAAGTTGTTTAGTTTGTCTGGG
9280_55	9280	55	G	A	TGCAGGCAGTCCAAGAAAACCCAGAAAATGCCAGAGTCTATGGTGTTAGAAGTCCATGCCACGTCTCTGAGATGACATAT
9282_6	9282	6	C	A	TGCAGGCAGGGTACCACATGAGGGAGGAGGATGTCTTCCCTGTAACGCACAGCGTTGAGATAGCCTTTCATGACAACAAG
9288_59	9288	59	G	C	TGCAGGCGCTGGATGGCTTTCCACTAGTCCAGCCACCATCTTGAATTCATTTGGAGGCACCAGTGTAAACAAGCAAAAAT
9306_68	9306	68	G	T	TGCAGGTACAAAGTATTTGTAGGCACAAGAGTCGCAGACATACAGGAGCTCATGGACCCCAGGCCTGGTGTAACGTGAGA
9316_17	9316	17	A	G	TGCAGGACCACATTATGGCAGATAACACCATATTCCAAAATGTCAACAGAGTGAGTCTCTGTTGCACTGTCTCGTCTACT
9320_53	9320	53	G	A	TGCAGGGCGTGCACTTAAAAGGGAATATGGTGCCATTTGGGACACAAATTTGAAGAACAGAGCGAAGAGTGAGCCTTACG
9325_40	9325	40	A	T	TGCAGGCGCCCGGCCCACCACAAGGAGTCGCTAGAGTGCAATGAGCCAAGTAAAGCCCCCCTGGCCAAACTCTCTCCGAA
9362_68	9362	68	T	C	TGCAGGACACCCTTTGCTCCTAAAGCCTCATCATCATTTAGCCTCATTAGCCTGTCGCTGGGGTGATATGGTTACAGGAA
9381_44	9381	44	T	C	TGCAGGAAGGGCCCTTCTTTCTCTGAATGAAGGTGTGTCCGCTGTTGGGCTCCCCACTGGAGGATGGCGACAGCTCCTCG
9393_39	9393	39	G	A	TGCAGGTCTGATGTTCAGATGTACCAATCCTGTGCGGGTGTTGTTACACATGGTCTGCCACTGCGAGGACGATCAGCTGT
9399_20	9399	20	C	T	TGCAGGTTTTGATAGCGGGCTGTGTAGGTGGCACTGTATTGTCCTCAAAGCGAGCAAAAAAGTTATTTTCTTTGTCTGGG
9405_14	9405	14	C	A	TGCAGGCTAACACCCCCAGATTAGCTGGCCGTGACAGAAGCACAGAAACATGGCTGATGTTGCTGAAAAGTCAAGGCATC
9406_47	9406	47	G	A	TGCAGGCATACGCACACACATACACAGGCTAACGCATGCGCGCACGCACACACATGGCCGGCCCTAGCCTTTTGGGGGCC
9407_36	9407	36	A	C	TGCAGGTGGTGGTGGTCAGAGACAGGAAAGAAAAAACCATGTGGGAGCTCTCTATAGTAACTCCTCTCATGATCAAAAAA
9409_53	9409	53	G	T	TGCAGGACTCCAGGAACAGCGTTGCCTACCCGTGATGCGGGACATGCCAAAATTGGGATTTCCAGGCAAACAACAAATAT
9412_64	9412	64	G	A	TGCAGGCTGTCTCATTGCCGTCGGTGATCAGACCTACCACCACCAGGTCTACCACCGTTGTGTCGTCGGCAGACTTTGTG
9419_45	9419	45	T	A	TGCAGGAAGGATGAGTTTTTCTTTTAAAGTTGCTTTCTGGTGAGCACTGTTCCCTTTGTCAATTACCCATACTGCACTGC
9428_48	9428	48	C	A	TGCAGGGATATGGAGGAGACAACATTTGTAATAATAATATTAATAATAAAATTATTCGTTTTGCTTTTTCTCAATCTGAT
9435_31	9435	31	T	A	TGCAGGCTACACCTGTTCCTCTGTGGACAGAAACAGAGAGAGGGAGATGACAAGGGGTGAGTGAGAGGCGTAGAGAGAGA
9439_57	9439	57	G	C	TGCAGGATCAGATGAACAACCTGGATGTCTATAGCATACTAGCATACTGGACACAAAGACATACAAATGGTATCCATCAC
9444_11	9444	11	G	A	TGCAGGCCCTCATTGCCAGAGATGCCCACGCCAACGTGAGCCGTCTGGATCATGCCCACGTCGTTGGCACCGTCACCGAC
9466_11	9466	11	T	C	TGCAGGCACTTTCACTGTTTATTCTCCTTTATCATGAAATTCAAAGTTCCTCCTGAGGCTAGGGAGGTGCCAGAACACTC
9468_73	9468	73	C	T	TGCAGGAGGAGAAATATAGATGTCCAAAAATTGTGAAATTGAATGGTTTTCTTGCCCAAGGAATGAGCCATGCTGCATGG
9481_37	9481	37	A	G	TGCAGGAAACGTTATGTTGAAGTACTGAAATTCCCACGGAAGATCGTTGTTTCTTAACATTATCTGAACTATTTGAGAAC
9491_52	9491	52	T	C	TGCAGGTCCTGGTATAGACTTGATGTTAGGCTGAAGGGCAACCACAGGACTCCCAACCGACGTGGAAAGAAAGGAGATGG
9492_42	9492	42	G	T	TGCAGGCAGAGTCTTCCAGCCAGGGCAACAGTAGGAGTGGAATCGAGAGCCACACACATTGGGCCTTCAAAAGGGTAAGA
9495_20	9495	20	T	C	TGCAGGTATAGTGCATTATGTTGCAGTTATAATGTATTACAAGACTTCATAGGATAATAATAAAACGTTATAAAGCCTAA
9508_52	9508	52	C	T	TGCAGGCTGGTCCCTACTGTCATGGGTTGTGTTATCACAGTTATTTGCCTTCTACTATCTCTCTGTGATGGTGCTACTTC
9513_34	9513	34	A	G	TGCAGGGGAATAGGTTTTGTCGTGTCCTCTTCACGACTGTGTTGGTGTGCTTGGATCATGTTAGTTTGTTGGTGGTGTGG
9515_61	9515	61	G	A	TGCAGGAGAGACTAAGTAAGGCACAGGAGGAGATGACTACCCTACAGAACAACATGAACCAGAGAGACCTCCAGCTTCAG
9522_59	9522	59	A	T	TGCAGGACCTCACCACAATCAGCCTTCACACAGCCGACTGTCAGGCTGTCCTACTATAGACTCAAATCTTATTTGGTTCA
9525_68	9525	68	T	A	TGCAGGCAGAAGCAGCATTTGTTTATCTGGTGGCCTGAGGTGATTGGAGACAGAGAAGTTAACTAGGGTCTTTTTAACCT
9531_38	9531	38	G	A	TGCAGGTGTCCAGTTCCCACGCCTTGGACTCTGGGGAAGGGGAGAAAGTAAGACAAATCAAGTTAGAAAATTGCTAGGAT
9541_15	9541	15	A	T	TGCAGGTTGAGTTCAATAACTACAGGCAGATGGTGAGATGTATGGTGAGATGCAAAAGGAAGCTTTGACTAGGTCAGTAG
9549_7	9549	7	A	G	TGCAGGCGAAGAAGCCCGGATGTGGAGGTCTAGGGCTGACGTGGCTACACCTGGTCTGCGGTTGTGATGCCGGTTGGACA
9554_52	9554	52	C	A	TGCAGGCTTGAAGTGTGCTGTGCCTGAATTTGAGAGCCATCCATCTTTGTGCCTTTTTGTCTACTATAAAACCTTACTGC
9555_55	9555	55	T	G	TGCAGGCGATTGCCCTGCGGTTCTCTGCTGCTTCTGTTGGGAGCGACTGCCCTTGGTGGTACCCGTGCCACCACCACCAT
9563_6	9563	6	C	G	TGCAGGGTCGCCCCTCTCCTCCTTCTCTTCTTCTTTTAGCTTCCACCAACCCCTCCTTACACACTCACACACATGCACAC
9578_47	9578	47	A	C	TGCAGGATAGAACCAGGCCAGGACCTGTAACACCAAATAGCAGTCTGCCAATACTGCATTCTAAGTAAAAGAAAACAAAG
9581_6	9581	6	A	T	TGCAGGTTTGTATAACTGTATATGCATGGGCTTGGTCTCATGAGCAGAAGGTGTTGACGTATGCAGTTACATCACTAGGG
9585_34	9585	34	A	T	TGCAGGCGCCCGGCCCGCCACAAAGAGTCGCTATAGCGCGATGAGCCAAGTAAAGCCCCCCTGGCCAAACCCTCCCCTAA
9588_46	9588	46	T	C	TGCAGGCTGTCCCAACACAGAATAATAACATCAAAGCCAGTTCTCACAGTGTAAACATTTCTTAATTGACACTAAACAGT
9592_61	9592	61	A	T	TGCAGGTTTATTTTTGTATTATTTGTCTCAACATTTAAGACTTTTGCCTCTGGGCTATCACTTGAAATATAATGTTTATA
9597_64	9597	64	T	G	TGCAGGGGGGGAACGAACATAGCCACAGTGACGGGGACAGTCCCAGGACGATAAACATACACACTCCCAATGAGACCAAG
9599_56	9599	56	G	A	TGCAGGTAAGAAAGCTAGATGCGGAGGTCCTGGTCTGGCATGGTTACACGTTTTCCGCGGTTGTGATGCCAGTTGGACGT
9609_61	9609	61	A	G	TGCAGGCTCTGGTTTTGTCACATCTTGACTATTTCCTGGTTATATGGTTAGCTGCAAAAAAGGACATTGGGAAACTGCAG
9615_34	9615	34	C	T	TGCAGGTTGAAAATATGATTTAAAAATAAATATCCTATAAATCAGATTGGCTACACATGGCCTGTCTGCAAAGAACTTGA
9616_58	9616	58	T	C	TGCAGGCAGCCCCCACCCACACATCTCCTGGATGAAAGGTAATAACTTAATATAAGAGCAGAATGTAATATCAACCCCTG
9628_54	9628	54	C	A	TGCAGGTTATTCTCCTAAACAGGAAACCAGCTAATGAGACAGACAAGGTTAGAGATTTACAGCCCTATCAAATTAGCCCG
9635_32	9635	32	T	C	TGCAGGGTGTATTCTACCAACCTGGGGGGCTATTGAACAAGCCCTTCTCCCTCATTCTCCTGTCAGTCCAGTAGCACTCA
9653_17	9653	17	T	C	TGCAGGCTGACTTCGGTTGTTAGTTGAATGGTGTTTCCTCTGATACATGCTTCCGGGTTAAGCGGATGGGGTGTTAAGAA
9655_29	9655	29	A	G	TGCAGGAAGTTGATGAGCATAGCGTTTGTGGACATGAATCCGTTCCCCCTGAGACAGATCCTTAACCGCAGGACCTTCCA
9657_11	9657	11	A	C	TGCAGGCCTCTAGCCTAAGCACGCCCAAGGTGCCTTCCCCCCTGGGAACTAATGAAACAGAATAATACAAACATAAAACA
9662_7	9662	7	T	C	TGCAGGATCTGCTGGAGGACAGGAAGATCCTGGCAGAGGAGATCTCCCAACTTAAACAACAGATGGAGGCAGGGGAGCGG
9664_61	9664	61	T	C	TGCAGGTTAGCACACCACCAAGAGCTTTCCTACACAGAACGGCATAAAACCACTGTGGTGCCTTCCTACACAACCGTACA
9666_13	9666	13	C	A	TGCAGGACCTTGTCCTCGTAGATGACAATATAGATCAGTTTGATGATGGTAGGAACGAGGCACTGTGATAGATGATCCTG
9673_47	9673	47	T	C	TGCAGGGGCCTACTCTCTGTCGGCCACTTGATGGGGGAATAGCACGACAATATCAACTTCAGGATAGAGTAGGCTCACTC
9675_55	9675	55	T	A	TGCAGGGCTAGACTACGCGCCACTAGATGTCAAAAGAACCACTTGATGTCTTGTGTTACATTACATAAAATCCTTAAAAG
9678_69	9678	69	G	A	TGCAGGGTTGAGAGAGAGAGGGGGAGAGAGAAAGAGAGGGAACGGGTGAGAAAGAGAGATGGAGAGAAAGAGAGAACGAG
9689_47	9689	47	A	C	TGCAGGAACATACTGTATATAGCATCAGCGTCACTTAGGGTGGAAGAAAGAAAGAAACAAAGGAACTGCAGCTCTGTGAA
9691_48	9691	48	T	C	TGCAGGGCTGTGTGCACCGCTGTGTGGGAGGATCTGTTGTTGTGTTCGTTGTTTGTTTTGAATGTGCTCTACCTGGCCTG
9700_42	9700	42	A	G	TGCAGGAAACAGGTACAAAAGTATTTATATCCACAGTAAAACGAGCCCTATATCGACATAACCTGAAAGGCCGCTCAGCA
9709_73	9709	73	T	C	TGCAGGGCCCTACACACTGTCGCAGGGCCCCTACACACTGTCACAGGGCCCCTACACACTGTCACAGGGCCCCCACACAC
9711_44	9711	44	A	G	TGCAGGTTAGTTGGAAACGGTCATCTTTTTGCTTTGTATGCATTAGCCTACCTATTGTATTAAAATGACATTGTTTTTGT
9720_74	9720	74	A	G	TGCAGGTTCCTTTCAGGACAATGCAACAACAATACGAAATACTACAAGATCAGAATGGTTCAGTAAAATAGAATAAACAT
9721_59	9721	59	A	G	TGCAGGGTTGCTTATTTTAGCGTTGGTATTTAGTGTTTTATCCCCTGCTGAAAAGACAGGTGCAAACGTGTATGGAGAGC
9728_66	9728	66	C	G	TGCAGGGACGTGTTTCAGTCTCTAGTGACACCTCAAGCACGGCAATGAAGGGCCTTAGACCACTGCGCCACTCGGGAGGC
9737_51	9737	51	A	C	TGCAGGCCAAGTTATTACGAGTTTTAGAGAGCCAAAACAAAGAGAGGTACGCAATAAGTGTGACCTCAGTACTTCACGCT
9740_58	9740	58	T	C	TGCAGGGACGCCTGACACACACCTGGACGACCCCGATACACACACACACCTGGACGACTCCGATACACACACACACCTGG
9741_38	9741	38	T	C	TGCAGGCTCTAGTTGTCTCATCTTGATTATTGTCCAGTCATGTGGTGAAAAGAAAGACCTAGTTAAGCTGCAGCTGGTCC
9747_72	9747	72	C	G	TGCAGGACAGGTACAGGATGGCAAAAACAACTGCCCGAGTTACACCAGGAACACACAATCCTACCATCGGTGCTCAGACT
9748_14	9748	14	A	G	TGCAGGATTGTCACGGGCTCTGGGTCAGGCACTGCATGGCCAACAATAGTTGGCCCAAACACCCGAGCCAGGTTGGTGAT
9759_38	9759	38	G	A	TGCAGGGAGATTGGTACAGCGTAGCTTGCTCACTGCCTGTGATTATTATTAACTTAACATGATTAATACTCTGGTGGTGA
9768_18	9768	18	C	A	TGCAGGGCCAGGCTATACCAGCCTACATCTCCCTCATGTCTCTGTCTCCTTTCTCTCTCTCTCTGATTCTCTCTCTCCCA
9771_66	9771	66	T	A	TGCAGGGAGGTATTTTGACCACATCTACTTAGGCATAATAAAATCCTTTATGTTTTCAAATGTCAAATTAAGTAAATGAT
9773_41	9773	41	C	T	TGCAGGTAGGAACACTGAACAGTGTGCTGTTGTGTGTCTGACGTCAATGAAAGTGTGATGTTGTATTTGTTCTGGGTTAT
9776_55	9776	55	G	A	TGCAGGAGAACATATCATTATTAGAAAGACTAGAGGTTACTCACATTCAATATGCGAGGGTCTGCCTCTAAAAAGAAAGC
9777_56	9777	56	T	A	TGCAGGAAGGGTACCACATGAGGGAGGAGGATGTCTTCCCTGTAACGCACATGCTGTGACATACCGCCTCAAACCATGAC
9783_34	9783	34	A	G	TGCAGGGTTGAAATATGCTACTTTGTTTACTGTTGTGCTATCAGATAATAGCTTCTTATGCTTTCGCCGAAAAGCCTTTT
9797_29	9797	29	A	G	TGCAGGGTGAGACACAACACTAGCATTACAGAGACGCTCACACACACAGTTGCAAACACGAGCACACACGTATAACACAT
9803_68	9803	68	C	A	TGCAGGACTCATCAGACGGTCTGATCAGCCAGAGACATGTTCTGACCAATCATCCTGATAGACAACAACAATCATCCTGA
9811_66	9811	66	G	A	TGCAGGCTGTGAAAAATACACAAAACAACAGCCTACTAAAATGTGGCCTTGGAGCCTCACTCCTGCGATTGAAGGCGATT
9814_43	9814	43	A	C	TGCAGGGGGAGACATTACTATTTAGAGAACAACTTCCAAACACAGACGTTGCTTCATTAAATGACTGCCCCTTTAAATTT
9815_70	9815	70	A	T	TGCAGGGAGTGACAGATGAGGTTCAAGTTTCGCCTCATAGAACATAATCATTACCAAGGCCAGAGACAACTGTGGAAATG
9816_14	9816	14	T	A	TGCAGGGGACAGACAAAACAAGACATATTAGGTTCACACTCCAGAAGTAGGACCTAGACTTCAATTGACAGTACTTGAAA
9819_48	9819	48	T	C	TGCAGGTGTGATGTTCGGAAGTACCGATCCTGTGCAAGTGGAGTTACGTGTGGTCTGCCACTGCGAGGACGATCAGCTGT
9822_46	9822	46	A	C	TGCAGGTCAGAACTGTGACTTTTCCCTCTACACATTCAAGTGCAGACAAGAGCATTTAAATTCTGTCAGAAACATACAGA
9827_7	9827	7	G	A	TGCAGGCGTCAACATCAAGGATGGAACGTTGGTTTAGGAGAGTGATGAAAATTTTAAATGGTCTGAGGAATTAGCCAACA
9832_28	9832	28	T	C	TGCAGGACCTGTGGCACTTCAGGAGGGATTGCCTTCACCACAGCAGCTTAACTACCACTGCTTGACAGTGATGTCTACCG
9834_68	9834	68	A	G	TGCAGGAATAAGAAATATGTTGATTCTAGCGTAACTATTATTAGCACGACTCAGGATATGACCCAGACGCAGACACAGGA
9843_29	9843	29	C	T	TGCAGGTTTCAAAGCTGTCATACTGTAATCATCAAAGGCCACATGGATGTGTCCACACTGAGTACTGCTGGCCACCACAG
9844_14	9844	14	T	C	TGCAGGAACAACAGCACAGAAGCCCTGGAGGACTGCTCCTCCTACACCAGCCAGTCCAGCTTGGACTACGCAGGCAACCC
9845_60	9845	60	G	A	TGCAGGGTTCTGTGTCTATTAATCTCTTTTAGCCTCGAGGCTCTTTCTCACAGACACCCTGTTTTGACTGCAATAACTCA
9846_73	9846	73	G	A	TGCAGGAGTTCGATAAGCGAATTGCTTCAGATTTATGCCGGATTCATACCCTTTTATTGCGCAATATATAGCTAATGAAT
9865_35	9865	35	C	A	TGCAGGTCATCTTTGAACGTTTGAAAATCTTGGCCATGTACTGTTATAATCTCCACCCGGCACAGCCAGAAGATGACTGG
9870_17	9870	17	G	A	TGCAGGGCCTCATTCTCGGCCACCTCCACCATCTCTGTGCCCTCTGTGTGCACCACTTCCACGTCTCCATCACGGAACTT
9873_47	9873	47	C	T	TGCAGGTCACACACACAAATACTATACAGTACAGGTACTGTACAGTATTGCCACACGTATGACCCAGGTTCAATCAATAC
9880_33	9880	33	A	G	TGCAGGGACATCAGGCTTTTTCACAACAATGTGGAGTTCTTTCCTGTGAAAAGTGAAAGCCATTTCCTTTTCTGAGATAA
9898_61	9898	61	G	A	TGCAGGACAGGTGTGGGGGCGGGGCGTCGGAGGCGGAGCAACAGAAGAGGCGGTGCCACGCGGTGCATCGTAAGGACCTG
9900_53	9900	53	A	C	TGCAGGTCCTGAGATGAACCAAAGACAAGACGACACACACAGCCAACACATATACCAAGGTTGATAAGTAAGCAGCCATC
9903_11	9903	11	G	C	TGCAGGCTGACGTTGGTCGTCAGTTGAACGGTGTTTCCTCCGACACATTGGTGTGGCTGGCTTCCAGGTTAAGCAGGCGG
9906_46	9906	46	T	C	TGCAGGTTTATGCTCTACAACATCCGTAGAGTACGACCCTACCTCACACAGGAAGCTGTGTTGGTCCTAATCCATCTTCC
9917_40	9917	40	A	T	TGCAGGATCAAATCATCCAATGAAGTGTTCCAGCAACACAACTATGACACATTCAGAGACATCGAAGCTGTTCACACCAT
9922_63	9922	63	G	T	TGCAGGGTCACAGAGACCATTGGGGTCTGCTTTTCTCCATCTCCCTCCTTGACTTTTTCCTCAGTTTCTGAGATGATGTC
9927_36	9927	36	G	A	TGCAGGAGATGACAAAACGTTAGACTCAGAGTTCGGGGGTCACAGGGTTCTGGCAGTGATGCGACCCCCTGCCTGTCCGC
9930_15	9930	15	A	C	TGCAGGTACGCTCCCCAACTGTCTCACCAACCTACACTACTGGTAAAAGGTTTTGGAACACCTACTCATTCAAGGGTTTT
9931_30	9931	30	A	T	TGCAGGTGAAGAAGCAGAATGTGGAGGTCCTGGGATGGTGTGGTTTTGAGGCCGGTTAGACGTATTGCCAAATTCTTTAA
9942_48	9942	48	C	T	TGCAGGTGAAAAACATCCCCACAGCATAATGCTGCCACCACAATGCTTCACCGTAGGGATGGTGTCAGGTTTCCTCCAGA
9959_55	9959	55	G	A	TGCAGGGATGTCAAATGCCATTGTTGTTTTATTCCTCATGCCCGTGCGCCAGGCCGGCAGCAGTTCAAAGGTCATGGAGG
9961_43	9961	43	A	G	TGCAGGAAAGATAAATGACTTCATGAGTTATGGATTTAACAAAGAACATGCTTCAGATAAAGATATTGTAGTGATCCTGC
9974_36	9974	36	T	G	TGCAGGATTTCCATTTATTAAAGTGGCCAGTGATTGGGTCTCAATGTAGGCAGTAGCCTCTCTGAGTTATTGATTGCTGT
9975_52	9975	52	T	C	TGCAGGTGCCCACCCGGGAAACACCCCACTCCCTGGGCATCAACCATCACTGCGTCCTGGCCGGGGAACATCTATCTCCA
9984_54	9984	54	A	T	TGCAGGTATTGGGGGAGAATGTAATGTTTGAGCCAGAATGGACAAGGAAGCAAGATCCAAAATGGAGAACAGACAGGGGC
9986_19	9986	19	G	A	TGCAGGTAAGGCCAGGGTCGAACTCTGAATTAATTTATAAGGGAAACACTCAGGCGCTGAGTATTGAGTATTGTTCTATA
9987_53	9987	53	C	A	TGCAGGAGTAAGAGCTTAGGTAAGCTCCTCCAGGACCTTTTCTGCCACAACACAACTACCCGCTTCTCCTCCAATCACCC
9988_29	9988	29	T	C	TGCAGGGAGTTAATAAAAGCCAGCCGCTTTCCTCCTTTATCTGTCCTCTGGGAGGTGCTGGAGTATATCTCTCATTGCCT
9989_17	9989	17	C	A	TGCAGGCTGACCTCGGTCGTCAGGTGAACGGTGTTTCCTCTGACACATTGTTGCAGCTGGCTTCCGGGTTAAGCAGGCGG
9992_43	9992	43	G	A	TGCAGGACATCTTGCAGTTCTGATGCATCACACATTGTAATGGGCTTGCTCCAACTAGGCAACTATCACGTAGATATTTT
9993_55	9993	55	A	G	TGCAGGACTAGCTTTTTGGAGTGTCAAAAAAGCAAAGCATCTCTTTAGTATGGACGGACCTCTCCCCATTTGTACAACCA
9995_31	9995	31	A	G	TGCAGGCGGTCACTGAGTCCAAGGTGCTAAAGGAGCTCCTGAAACTTGACCCCGAAAACCCTTTTTTCTTCAAGGTTGTT
10003_55	10003	55	T	G	TGCAGGCGCGACACAAAATGCAAAAATAAAAATATAAATCATGCCTTACCTTACCTTACCACTCCAATGTCCCATAAACA
10014_69	10014	69	T	C	TGCAGGAACCAACCCTATGAACCAACCCTATGAACCAACCCTATGAACCAACCCTATGAACCATGCCTACGTAGCTTTTT
10017_27	10017	27	C	A	TGCAGGCCCAAATGTGTTCCTGAAATTCTTGCAATGCCCAGGATCGCCCACAAATGGCCATATACTTAACACCTCTCTGC
10033_69	10033	69	G	C	TGCAGGACCGGACTCTCCCTTCTCTCCTCGCTCTCCTCTTGGGCCCTGTGACAGTGGGGCAGTGTGTTAGTGTGTCAACA
10035_45	10035	45	C	A	TGCAGGAATATAAAGTGCTGTTTTTCCTGACCGTTTAAAAAAAAAACTGAAATGTCTTTACTGCTCTTATATCTCTGAGA
10037_74	10037	74	G	A	TGCAGGTCATATCTAACCCCGGTGAGAGATGAGGAGGCAGAGTCTCAGAGGAAGGCCAGGTCTCGCCAGGCCAGGCAGAC
10061_71	10061	71	G	C	TGCAGGGACAAAGTTTGAAATTAATTAAGGATAGCATGTGAAACAAGGCAGGTATTTTAAATGCTATCAAGGTGGTTTAT
10062_33	10062	33	C	A	TGCAGGCTCTTCCTGACATGACCCTGCTGCATGACAATGATACCAGCCATAACTATCATTCTGTGAGTGATTTCCTGTAA
10063_25	10063	25	A	G	TGCAGGTCTGTAGACATTAACAGTCATTACATCTTACTGATCACTGCTAATTCCTTTCAGAAGAGCAAGCCTGCTTTTAT
10072_9	10072	9	A	C	TGCAGGAGACTGATTGGGGACACTGCCCTGTGTAGGGTGCTGTCTTTTGGATGGGACGTTAAACGGGTGTCCTGACTCTC
10073_49	10073	49	T	C	TGCAGGAGGTGAAAGATGCCATCAGGAAGAGGAGGAACAACAAAGCCACCGGCCCTGATGGGATTCCAGCAGAAATCCTG
10079_28	10079	28	G	A	TGCAGGCTGATGGTTGGAGTTGGCTTCCGAGTTAATCGGGTGGGTGTTAAGAAGTGTGGTTTGAGCGAGTCATGTTTCGG
10091_15	10091	15	G	C	TGCAGGGACTAGCCTCAGGTTAGTTAGCCTTGAGTCTAACACCTACTGTCTTTTTCCTCCAGTCTACCCTGGGCTATTGG
10104_62	10104	62	G	A	TGCAGGGACACCACTCTCAACCTGGACCAGCTGGTGGGCTTGTCTATCCGTCTGGATAACCTGTTGGCCTCCCACGGACA
10107_63	10107	63	G	C	TGCAGGGTCCAATATGACCATCTGAGCCTTTGTCAAAGTTCACAGCTGGTTCTCTTAAGATAACTCAGGGGGAACAAAGT
10109_9	10109	9	A	C	TGCAGGACACCTCCGGGCGCACTCTCCACTCCTAGGGTCACAGGTCTCCCCAACTGTACAGTCACACTGCTGCCAACAGC
10113_60	10113	60	A	G	TGCAGGGAGCCACCATTGGGAGGCATGAGGAGCTACTGCTGGACCTTTTGGAAGGGCTTCATTCCCTGACAGAAAGCCAC
10122_64	10122	64	T	C	TGCAGGGCCAATGAGGGGGGGCAGGGACCTCCCATGTGACCATACACAAGCACTGTGGCAGGGACGGATGCGGTCCTTTG
10124_19	10124	19	T	C	TGCAGGTCCAGCCAAAGCATGTCAAGGAGGCATTCCGCCTGCTCAATAAATCCATCATCAGAGTGGAGACACCTGACATC
10142_18	10142	18	G	T	TGCAGGCTGACCTCGGTCTTCAGGTGAACGGTGTTTCCTCCGACACATTGGTTCTTCCGGGTTAAACGGGCGGGTGTTAA
10149_49	10149	49	A	G	TGCAGGCGGTCACTGGGTCCGAGGTGCTAAAGGAGCTCCCTAAACTTGGATCAGGTGGTTTAGACCCTTTCTTGTTTGTA
10167_71	10167	71	T	A	TGCAGGAGATGCTGGCTAAGACGGGCCAGAACAGTGAGGGGGTGAGTACTGTCCTTCTACCGCAGCATCCATACACACAC
10168_29	10168	29	A	T	TGCAGGATCATTTTCCTGCTGTAGAAAACTGTCTCAAATTACGATCCTACATCTGTATGTGCTCAATCGATACAACTCCT
10171_24	10171	24	C	T	TGCAGGCTCTGTTTTGGCTTCCTCTATGTTCGCCCTCTCTCTCTAGTCTAGATCCATCATCTCTGCTAACCAGAGCCTCC
10180_15	10180	15	A	T	TGCAGGTAACATGCAAATGGATTCTAGCAAGGTGAGAGCGGTGGTGGATTGGCCTCAACCCACATCCAGAGTGCAGCTGC
10183_68	10183	68	G	T	TGCAGGAAGATTATTTACCACAGAGCGATACAAGATGTCTGCCGTTTCAACAGGATGGACTAACCTCCTCTACCCAGAGC
10198_34	10198	34	A	G	TGCAGGATGAAGGGCAAGCATGAGGTGAGCTGGGGAATGCACACACTTTCAGGGTTGAACACGCATGCACGCACACGCAC
10201_67	10201	67	A	C	TGCAGGTTTTGTTTTTTGTTTTTCTTGGAATAGAAACACCATAATATTAATCAAATGAATTAAGCTTCATTTCTTCAAAT
10217_46	10217	46	G	A	TGCAGGATGTGTCACGGTAGGATATGCTCTCGCAGAATCTGTCCCCACAGAATATGACATCACAGATTGTAATCCTGAAG
10219_45	10219	45	C	T	TGCAGGAGCGAGTTATGTTCGCAGAGAATGGGTCACGCCAAGGTTTTTTGCACTCTGGGAAGAGGACACTGTGGAGTTGT
10223_62	10223	62	C	T	TGCAGGATGACCCCGTATTCTATGATAAAGTGTTTTGTTTTTCAAAGGCCCGTTGGACATCACTGTCCATTTTTGAGCTT
10228_14	10228	14	T	G	TGCAGGCAAGGTGAGGGGCGGGCTGTTTGTAAAGACACTTGAGACTAATCAAAGTCTGGGGATCCTTACTCACTAGAAAA
10231_33	10231	33	T	G	TGCAGGTGAAGAAGCTGGATGTGGAGGTCCTGGGTTGGCGTGGTTACATGTGATCTGCGGTTGTGAGGTCGGTTGGACGT
10236_17	10236	17	T	C	TGCAGGCTGCTGTTGAGTTGGTTTCTGGTGTGCTGGTCGTGGGCCTGGCTGAGGGTCAATCTCACCCTCTTCTTACAATT
10240_43	10240	43	T	C	TGCAGGCTTCAAGTGGTGGCAGAGCCCCTGCGTGATGAACCGGTGAACCCCTCTATCTGCCTGCATATTCCTGTCAATTG
10255_60	10255	60	C	A	TGCAGGCTGACTGCGGTTGTCAGTTGAACAGTGTTTCCTACATGCAGCTTCCGGATTAAGCGGACGGGTGTTAAACTGCT
10256_46	10256	46	C	T	TGCAGGTGGCGGTCACTGAGTCTGAGGTGCTAAAGGAGTCCTTGAACTTGACCCCCAAAAGACATCTGGGTGAAATGGTT
10263_8	10263	8	A	G	TGCAGGACGGTAGCTGTCCAGGAACAGGGTTGGAGAGCCCTGTTCTAGGGCGTTGTGCCGGGGGTCAGTGCAAGGCGGAA
10266_29	10266	29	C	T	TGCAGGTCATCTCTAACTGAAACTTTTGCTGTCGGCTAGCTAGTCATTACCTACCTTGATCCAAATCGAAAGATATATTG
10273_63	10273	63	T	G	TGCAGGGATCACTTACAAAAAAAGTATGCACTCAATTTACTAGAAACTTTAACCAAAACAATTGGTGGCTTAACATAAAC
10278_16	10278	16	C	T	TGCAGGATCTAAAGGACAAGTTTGTGTACCTCTGCGGTACCTCTACAGTGCCAAGGAAATACTGCCAGGTCCAATAAGGG
10281_23	10281	23	G	A	TGCAGGCCACAGATGGTGAAGTAGCGCAGGCTGCTGACGTTCTGGCCCAGGTTGAGCCGGCCAACCTGAGACAGGCCCAG
10282_74	10282	74	A	G	TGCAGGAAACACACAATCAGGAAATATTCTACAAGCTGTAACCCATCTCTATAGGATCAAAAACACAACCTGCCGTCCTC
10288_27	10288	27	C	T	TGCAGGCACAATAATATGCACTTGTGACGGGTGTGTTTGGCAGCAGGAGAACGACTGTGCATACAGTACATGTCTGCAGG
10297_54	10297	54	A	G	TGCAGGCTGCGATGTTTCTGTGTTTGCTTTATGTAGGTTATTTAGATTTGTATCATTTAGATTAACCAAAATGTAAGTGA
10300_20	10300	20	C	A	TGCAGGATATCTCCACACGCCCCAACGCCAAGTAAGACATCACACACACCTGCTTCCCTGTCTGTCTGGCTGGTTGACTG
10308_20	10308	20	T	C	TGCAGGTACCTGTGGAAGAACTCAGCCTGCATCTCCGGGTCTGCCTCTGAGATGTAGCGGCCCAGTGGGGTCTTCCTAAA
10309_60	10309	60	C	T	TGCAGGCATGGCTGCCGTAATGATTTACTAAATGTCAAATGAACAGCAGCGAGAAGTAAACACCAGACATCTTGGCTGGG
10312_36	10312	36	A	G	TGCAGGATCAGCTTTCTAGTTAAAAGGTAATGCATCGTTAGCGCTTTCTTAGCATCTTGAGGCCAACACATGTAAGACAT
10313_22	10313	22	G	A	TGCAGGCCAGTTCACGTCGGACGTCCTCTAGTAGGCTGCATTGATAATGGTCGATGCCTGCTCCGGCGGCCAAGGTCCGG
10320_54	10320	54	G	A	TGCAGGCCAGACTCTTCAGCTAAGGATGACCCGGAGGGAGAAGACTATAGAGACGACCGTACCATAGCTTAGTTTGACAG
10340_20	10340	20	A	G	TGCAGGATCATCTGAGATCAGCCACCCAACAACTGATGAAACAGGAGTGTTTCTGTCTGTAACATTTAAGGAGTGTTTCT
10354_19	10354	19	C	T	TGCAGGAGCGAGAATTATATATTTATTGTCTCTAATACACACCGGATCTCATCCACATCCTCCCTACACCACCTCTCCTC
10366_58	10366	58	A	G	TGCAGGGTGGGCTGTCTCCCCGAGGGCCTCGGCCTGTTCCTGGAGGCCTTGCTCCGGGGGCCTTTGTCCCCCAGTGTGAT
10373_67	10373	67	A	C	TGCAGGTACAAGTTTTAATGGTTATATAAGTATGTATCTCTATGTATCAACATTTATACTGATACAAAATGGCTGGTATT
10380_30	10380	30	T	C	TGCAGGAACACCTCTCAGGGCAAGGTGCACTGACTTCAGGCAATGAACATTGCATAACGGGCTTCAACCCTTGATCGAAC
10382_62	10382	62	A	C	TGCAGGAGAGGAAGGCGGTGATGGAGATGATGGCCAGCAGAGGTACGTGGGTGGAGTTGTAAAGTTGTTGTCAACTGTTC
10390_43	10390	43	C	G	TGCAGGAATCTTCACTTCGTCTCCTCTCTAATCCCGGCCCCCTCTCCGCCCTCACTGCCATGCTCTGCACAGCGCCAGGC
10392_27	10392	27	T	A	TGCAGGTGTGATGTTCAGATGTACCGAACCTGTGCAGGTGTTGTTACATGTGGTTTGCCACTGTGAGGACGACCAGCTTT
10402_39	10402	39	A	G	TGCAGGGCTCTCGTTTATAATTTAAATGCTTTCTCACAGACCCCATTTCATTATAAGAGGCAGAGACTTAGAAAAGACTG
10432_22	10432	22	T	C	TGCAGGGCAGAAGGTAGCCTAGCTGTTAAGAGCATATTGGGCCAGTTACCTGAAAGGGCACTGGTTCGAATCCCCGTGCT
10437_73	10437	73	C	T	TGCAGGCTGACTTGGATTGTCGGTTGAACGGTGTTTCCTCCGACACGTTGGTGCGGCTGGCTCCCGGGTTAAGCGGGCAG
10438_37	10438	37	A	G	TGCAGGTTGAATTGTGCCTCTGACCGCAGTGTCTCTAACTCATGTCTCAGCTGGCTGCAGAGTTCTTCCTGTCCAGAGAG
10439_67	10439	67	T	G	TGCAGGGAAGTGGGGAGAGAGAAAGAGCACAGCCCTATTCAGTCACAATTGTTAACTGTTTATGGGCTAAACACATTTTG
10443_40	10443	40	G	A	TGCAGGTATGTCTGCAGGTTCTTCAGCACCTGGATCTTTAGGTTGACAGAGCTCTTCCTGTCCGACAGGATGCCATTGTA
10448_11	10448	11	T	G	TGCAGGGGGGTGAGGATCAATCGCTAGCACTAAGCCCTAACTAAGTGGATTGTCTTCATCAAGCCTGGGTCACATGGAGG
10452_33	10452	33	C	T	TGCAGGGATATTCTAGACATAGAGACGTCACAACGCTCCATGCTGTATATTTGTTCAGTATAATGGCTATTGCAGCCTGA
10457_49	10457	49	A	C	TGCAGGTCGTAAACGTGAGTGGTTCACAGTGGATGAAGCCATTAAAGTCCTGCAGCACCACAAGCCGGACCACGCTGAGT
10467_31	10467	31	T	C	TGCAGGAATTGAACCTACGACCTTGGCGTTTCGCGCAATTTTCTTACCAACTGGACCACTCAAACAGTTACTGACCATGC
10489_73	10489	73	A	T	TGCAGGTTCCACCTCCTCAACTGTTCTCCTATCTTGTCTTCAAAGCCACAATGCTTCACAGGAAAGGTTGCATACAAGGA
10499_29	10499	29	A	G	TGCAGGTGTGTGTGTGTGTGTTTGTAAGAGTGTGTGTGTGTGTGTGTAAATGCTGTCTTCTCCAGGCCCAGTCAAAAGGC
10507_14	10507	14	G	T	TGCAGGGGAGGGCTTGAACAGAGTGCGGCCTCCAGGAGCGCAACAATATCTGATGAACTTGACAGATTAGGATTGCTTCT
10510_16	10510	16	A	C	TGCAGGCTCTAGTTTTATCTTCTCTTGATTATTGTCCAGTCTTATGGTGAAGTGCTGCAAAGAAAGACCTACAGTAGTTA
10518_22	10518	22	T	C	TGCAGGAAAACCCACTCCTAGTTCTGCCACCGCTGAAAAACATCCTGGGGGAAAAACTGTGTATGGATACACTCCACGAA
10544_63	10544	63	C	A	TGCAGGTCATGAATTACACCAGATGCATACATAGTTTCCTTGGGGGAGTGAGCCTGTAAAAGAATGTAATTGACACAAAC
10546_36	10546	36	T	A	TGCAGGATGCCCATCACACCACGGACAATGTCATCAAGTAAGCAACCATGAGAATCGTTGTGATTAACAAGCGCAAGTCA
10556_53	10556	53	G	A	TGCAGGAGAGTCATAGTGTGTGTGTGTTTGACTCGTCCCCCAGTGTGCTGTGCGCCAGTGACCGGTGTCCGACAATGTCA
10565_72	10565	72	G	A	TGCAGGGATTTGTAGTCTTCAATGGATGTCTACTTTGATGCTAATTAGCATTTTAGAATGTGAGATGAATAAGTTGATAA
10570_54	10570	54	A	C	TGCAGGTTCATGCTCTACACAAGGTTATTATAGTTTTGTTATTTTCTGTTATTTCTTTATTTTATTATTTATTTTTTGAA
10571_9	10571	9	A	C	TGCAGGAACCGTATCACATGAGGGAGAAGGATGTCTTCCCTGTAACGCACAGCATTGTGATTGCCTGCAATGATACCAAG
10573_23	10573	23	T	C	TGCAGGGGTATCTGGAGTGGCTATGGATACATACGGAGTTCTGTATCCCAATTTGCCCAGACTAAAAATAAGTATATTAG
10576_65	10576	65	C	A	TGCAGGTTCAAGGTAACCAAAAGGAGTCTGTAGTGGAACAGTGCAGTATACCACTCAATTCAAATCAATTCTCCATTTTA
10596_59	10596	59	A	C	TGCAGGAGCGGGTGGGTGCTGCTATGGTGACCAGTGAGCTGAGATAAGGTGGGGCTTTACCTAGCAGAGACTTGTAGATG
10606_26	10606	26	G	A	TGCAGGCCCAGGCCCAGCTACAGGGGGAAGAAGAGATGGGCTTGAGGGGCTCCATCACCCCCAACCAGGACCCTATCAGC
10609_9	10609	9	G	A	TGCAGGATCATCTGAGACCAGCCACCTGGACAGCTGATGAAACTGAGGAGTATTTCTGTATGTAATAAAGCCCTATTGTG
10616_11	10616	11	G	A	TGCAGGCGCCCGGCCCAACACAAGGAGTTACTAGAACGCAATGGGCCAAGTAAGGCCCGCTTGGACAAACCCTCCCCTAA
10620_17	10620	17	T	C	TGCAGGCTAGCTCCCTACGAACGTCCTCGCGTAAACTACATCTGTAGTGGTCGATCAGGGCCCTCTCATTCCGTCCCGCA
10631_72	10631	72	C	G	TGCAGGAAGAAAGACCACTACATTGGTGGTCACTCAGGATGGCGGGGATAGTGGGCTTGTGGTTTACGACTTGATCATGC
10632_41	10632	41	A	G	TGCAGGTACTTCTGCCCCACCAGTTTGAGGTACTCCTCGATGGCTTTGGTGGCCAGCGTGTTCTCCCTGAAGATCAGGTG
10644_25	10644	25	G	A	TGCAGGACAAGGCCAAGTACATAGAGAACATGGCTCGTGGCATCTACAAGTGAGAGCCCCCTCTGCTTTCTCATTTTCAG
10645_40	10645	40	G	T	TGCAGGTTCCATCCTAGATTTCACCACCCTATTGTCCTCAGGTCATAATTAAACACCTTTGCTTTCAACACGGCAAGCTC
10648_48	10648	48	G	T	TGCAGGATTGTCTGAGACTAGCCACCCGGAAAGCTGATGAAACTGTGGTTTTGCATAACCAAAGAATTTCTGCACCAACT
10659_17	10659	17	A	T	TGCAGGAGGTTTGTTAGATGTGATTGAGTGGAGAGGAATCCGCTGTGGGAGAGATTCTTACAGAGGGGTGTGTCTTGGTA
10663_62	10663	62	T	A	TGCAGGAGTAAGTCACTGCTTTGATTTGCAGAGAGTGACAGGGTGTTGTCCAGGGTCTCGCCTAGGTTCTTTGCACTCTG
10699_26	10699	26	C	T	TGCAGGGAGAGCACATTGCATTAGCATTACATAATATGACCACACCACATTGACCTTGATAAACAGAAAAGGCTACAAAT
10701_16	10701	16	A	G	TGCAGGAGAGCCAAGCGGGAGCCCTTGTGTCAGAAGGAAACTCATCTCTGCGTCAACATGTTCCATCACACAACCAACCC
10715_18	10715	18	G	A	TGCAGGACATACATGTCTGTGGAGCATTATTAGTCAAACATTATCTGTTTGTAAACTACAAATTGACCGTAAGAAGCCGA
10736_18	10736	18	A	G	TGCAGGGGTTCGTAGGTCGTCCTGGGGGTAGTTGTTGAAGTTGCCACAGAGACCACAAGTGTGACCTTTATACGACCCCG
10743_50	10743	50	C	A	TGCAGGTGGTATCGGGAACGTGGCATCCGTGATCATCCTCTCCTCTCTGTCTTTTCTCCACCAGTCCTGGAGGACGCAGG
10745_25	10745	25	A	G	TGCAGGCAAGCTATTTTTACCTTTTGTAAATTGCTTTCTCTGCTTAGGAGGGTAGAAGGAGAAACCTTTCACAGGTAGGG
10749_40	10749	40	C	T	TGCAGGTCTCGTTCAGAAAATAGTTAAAACTCTCACTGTGCACTTCTCTATTTAGAACAAAGGAGAATTGAAAAAGCTCC
10756_40	10756	40	T	C	TGCAGGGTTCTATCCTGGTTGCTCCGACAACGTAATTATATGTGCGGGAGCGTGAGAAATAGAGTGGAGTCAGAGAGACA
10773_28	10773	28	T	G	TGCAGGCACATCCTGACATGACCCTCCAGCATGACAATGCCACCAGCCATACTGCTCTTTCTGTGCAGGAATGTCAGTGT
10774_49	10774	49	C	T	TGCAGGTCGGAGAGGTGGTCACCACCATTCCAAGTAATTAACTTTTTTTCCCTTCTAATTTCTTCCTACTTTGAAAGACT
10777_70	10777	70	A	G	TGCAGGGAGATGGAGACTCAGTATGTAGAGTCTGCAGAGAGAGAGAAACTCAGTATTTAGAGCCTTTAGAAAGAGATACT
10782_64	10782	64	T	G	TGCAGGCACATAGGGATCCATAATTTGATTTGGAGAATTCACGTGGGTCTGTCTTCACAGGTTTGATTGCTATGGCATTA
10786_59	10786	59	C	G	TGCAGGAGGGAGTGAAGAAGGAGTGAGAAAAGGAAAGGGTGCAATGCAGTGCTTTGAGGCATCTACAAACGTGGGCAGAC
10799_16	10799	16	A	G	TGCAGGAACAGGGTTAGAGAGCCTATGGCGCAATATCACCTGTCGAGCAGCGTGAGGCTGCATGCTCCTTAAACAGTGGT
10808_36	10808	36	A	C	TGCAGGCTCATCCTGACATGACCCTCTATAGCATGACAATGACACCAGCCATACTGCTCATTCTGTGTGTGATTTCTTGT
10811_12	10811	12	G	A	TGCAGGCATGTTGAATGTGCTATCCAGTGTCTACCATGTGGTTCAATTAACTACCTTTCGTGATAAATGGATGCGTGGAC
10830_70	10830	70	A	G	TGCAGGATCATCTGAGACCAGCCAACCGAACAGCTGACGAGTCTGTGGGTTTGCACAACCCGAAGAAACCGTCTCAGGGA
10833_41	10833	41	A	T	TGCAGGTTGTGACTACTTTTTACCAGTAGGCTATTTAGATTATGGAAACCCCTACACTATATATACAAAAGTATGTGGAC
10835_49	10835	49	C	T	TGCAGGCTCATCTTGACATCACCCTCCAGCATGACAATGCCACCAGCCACACTGCTCGTTCTGTGCATGATTTCCTGCAA
10839_42	10839	42	T	G	TGCAGGGTCCCCCAAATCTGAATCCCCCAAATTAGGATCCCCTAAAGCTGAGTCCCCTAAGGATGAGGCTCCCAAACCAG
10842_42	10842	42	T	G	TGCAGGTTCTGTGCTCCCTGTAGTCTAAGCTGTAGGGGAAAAGGAGGTGGGGAAACAGTCCAAGCAAGCTGTCACGCCCT
10844_53	10844	53	A	G	TGCAGGAAGGGTACTACATGAGGGAGGAGGATGCCTTCCCTGTAAAGCACAGCGTTGATATTGCCTGTAATGACAACAAG
10848_6	10848	6	T	C	TGCAGGCGCGACACAAAACGCAGAAATAAAATATAAAACATGCCTTACCTTTTGTTGAGCTTCTTTTGTTGGAACTCCAA
10854_10	10854	10	A	G	TGCAGGGGAGGGTTTTATGACAACTCACTCGATCGTAAACTTTCGGCATAAAAAGGAATCGTCTGCTGCCTATATTGGGT
10856_71	10856	71	G	A	TGCAGGATGGAGTTGATGAAGGTGATGGGGGACAGTGGAGTGTCTACCTGGACTCCTGCCCCACCGATCACGGCCTCGGC
10877_38	10877	38	T	G	TGCAGGGTGATGGGCTGCAGGCTTCCTAAGCTGCGGAGGGAGGGGGAGGAAAGGAGTCCCGGGAAGATTTTTTCAACCCT
10880_27	10880	27	T	C	TGCAGGAGAAAGAAATGAGGTCAGTCTTCTATTGTCTACATCTTATCAGATGAGTCGGACTCAGATGTGGTGTATAATGT
10906_73	10906	73	G	T	TGCAGGAGGAACGGTGACATAACCTAAAAAAACATTTCATACAAATGCAGTAAGGTAATGTTTTTAATTTCAAGATATTC
10907_63	10907	63	T	C	TGCAGGCCTTAGCTAGCTGATAAAGCGCCAAGGGATACCGTCTATGACATCAGATATTCCGGGTGAGTTTGTTTACACTC
10920_22	10920	22	C	T	TGCAGGGGTCAGAGTTCAGGCTTGTTTTAAGTTTGGATTGGAGCGAAGGTATCCCTGGGTCCACCGTGGTGCTGCTGGAT
10921_41	10921	41	T	C	TGCAGGACTTGCTTTTTGGTGTCAAAAAAGCTGAGCATTTCTTTATTAAGTACATACCTCTTTACAACCATTGAATCTAA
10923_73	10923	73	G	A	TGCAGGCAATGTTCCAACATCTGAAGAGTGGAGGCTGTTATAGCAGAAAAAGGGGGACAAACTCCGTATTAATGCCCATG
10945_28	10945	28	A	G	TGCAGGCGGTCACAGAGTCTGAGGTGCTGAAGGAGCTCCTTAAAATAAACTTGACCCCAAACAAACATCTGGTTCAGATG
10961_22	10961	22	C	A	TGCAGGGCTCTTCACTGTTTAACCACCACATATCTAGCAGGGCTTTTCACTGTTTAAGCACCACCGCAGGGCTCTTCACT
10989_62	10989	62	A	G	TGCAGGGTCCTTTGGAACACTTCACACAGTTGGCTGTGGAATTGAAGGAATTGTGTCACAGAGGATGAGGACTGTGTACA
10990_51	10990	51	C	T	TGCAGGCGCGTGACAAGGAGTCGCTAGAGCGTGATGAGCCAAGTAAAGCCCTCCCGGCCAAACCCTCCCCTAACCCGGAC
11007_33	11007	33	A	G	TGCAGGACCAATCAGGGAACAGGGAATGACAAAGTGCTTTTCCCATCATGCAGTGAGCACCGTCTTTCCAGAGACAGTGT
11010_23	11010	23	G	T	TGCAGGATTGAGACCAGCCACTTGGACAACTGATGAAACTGAATATTTCTGTCTATAATAAAGCCTTTTTGTGGGGAAAA
11011_65	11011	65	C	A	TGCAGGACTTGCTCAGCTGATGACACAAAGAGAGTTTATTACTTATCATACCAATACACACACACACACCCATACTCCTA
11015_22	11015	22	T	A	TGCAGGTGGGAAGGCTGTAAAATTTTAATTCTGCATAATGGCACAGCATTTCATAAACTTTACTGTGAGAAAGTTGATAT
11023_23	11023	23	C	T	TGCAGGCTAGCTACCCTCTCAGACATGGGTAGTGTACTGCAGCCTAGCTAGCTACCCTCTCAGACATGGGTAGTGTACTG
11030_12	11030	12	G	A	TGCAGGTCTTCTAGAATTATGGCCTTTGTCTCCGACCATGGCCCCCAATTCATATCACGGGAATGGACAGCCTTTATGGT
11037_51	11037	51	G	A	TGCAGGAGGAACTGCCCCTGCAATGCAGAGGAGGGGCCGTGACAGGAGGACGACTCATAATAATTGTTGGAACAGTGCGA
11039_23	11039	23	C	T	TGCAGGTCATACTAGGACTAGGACTGCATCTCAAATCACACCCTATTCCCTACATAGTGTGCTACTTTTGAAGTTGGTGA
11053_21	11053	21	G	C	TGCAGGCAGTCACTGAGTCTCGAGGTGCTAAATGACCTCCTTAAACTTGACCCCCAAAATGTTTTTTATTATTGTGTCAA
11065_73	11065	73	G	A	TGCAGGTGGATTTTGAAATTATGCTTTACAGCGAAAGCAATCCAAGCGTTTGTGTAAGTTTATCGATAGCCTAGCATAGA
11072_21	11072	21	C	T	TGCAGGAGGAGGAACATGGTCCTCTTGCCCAAGGAATGAGCCACCCCGCATGGCTGCTAATATGATAAGGATGCAACCAG
11079_30	11079	30	C	T	TGCAGGCTGGATTGTGAGAGCGTGTGGATTCTGTGTCTATGTGTCGGTCACAACAAGAGCTCAGCCCCTGAAAGAAAGCT
11102_28	11102	28	C	T	TGCAGGACCAACTTTCTCATACAACCTGCGTGATTTATTATCCCTAGTGATGAATGACATAGAGACTGTAAGTGCAGAGC
11105_30	11105	30	A	G	TGCAGGGAGAAACTTTGTAGTGGGGCAGGGAGAAAAGAAGGAGGCGCATTGGGGCAAGTCGCATTAGAAGGGGTGGGAGA
11106_9	11106	9	A	C	TGCAGGTCTCCAGTTGTCCGTTTCTCAGTGGAGAGAAGAAGAACCAGAGGGCGTCTCCAGAGAAACCCAAACCTGACGAC
11116_47	11116	47	T	C	TGCAGGGTGCGCTCAATAGTTCAGAACAGGTGGACAGGCAGGTATTGCGAGCGTGTGAGACTGGGTCAATGACCAGATCC
11119_60	11119	60	A	C	TGCAGGGACAGTGTTGGTGAGGATTGGTCAATGTTGGTGAGGACTGGTCCGTGCATGTACCGGCCCGTACCATAAATCCC
11127_65	11127	65	G	A	TGCAGGTTCTGAGCATTTAATATTTTTCTTAACCTCAACTTCAACATACTCTCATACCACAATCCACCTCACCCAATGTG
11131_56	11131	56	G	C	TGCAGGCGCTCGGCCCGCCACAAGGAATCGCTAGAGCACGATGAGCCAAGTAAAGTGCCTCCTGCCAAACCCTCCCCTAA
11136_47	11136	47	C	A	TGCAGGAGTGCTACAGTAGTTGAGCTCTAAAGGGGAGAAGAAAAAAACCAATACACAAGCAGTTGACATATGTGGAGAAT
11139_56	11139	56	A	C	TGCAGGCACCTACTGTATGAGCCAAATGAGAGCCAGGATTAGATTAGGTTGTGTGAACTTTGTCTACAACAATATCTAAT
11142_17	11142	17	A	G	TGCAGGCATCCAGCGGGAATGCAACCCTCTAGTGCAGTCAGTACACAACACTATGTTCATCATGTTAAAACAGGATCAGA
11143_53	11143	53	C	A	TGCAGGCGGTAACTGAGTCCAAGGTGCTTAAGGAGCTCCTTAAACTTGACCCCAAAAAAACATCTTTCTTCTTTAAGGCT
11157_30	11157	30	T	A	TGCAGGCCTACTGTATCATAACAGGGGCTATTTAGAATTTACAGACATGTTGCTTTTTACATTCTGTTCAGCATTACCTG
11174_55	11174	55	G	A	TGCAGGGCCTGGCTGGCCCTCTGGACTACACTACCCATACTGCCCCCTGGGGGGCGCTGCCCACTGGGACTTGCTCTGTG
11180_8	11180	8	A	G	TGCAGGCCGCGGTGGCAATAAATGAGTAATACCAAAAGCTTACCATGACTTGGAAGAGTCCAGTGTTGTGTTGGAAAGTC
11185_37	11185	37	T	G	TGCAGGGAGAGGTTAGAAAATAGACTTTACAAACATGGTTGTTTTATTTGTCAATTACCTGGTTAAATTCATACATTATT
11197_34	11197	34	C	T	TGCAGGTCCTGATCTTTTGGATCCCTGCTGATGTCATAGCTGAACCACTTACATCTCTGTTCAATCTAACCCTGGAATGT
11202_32	11202	32	C	T	TGCAGGCGTACACCATCACCCCCACCCCAGGACGCCTTGTACTCAATGGTAAGAGTCCTGTCACACACAGAGACATGCCT
11209_31	11209	31	A	C	TGCAGGATGGTTAAGCTAACGTAGGCCAGTGCGATTAGCATGAGGTTGTAAGTAACAAGAACATTTCCCAGGACAAAGAC
11217_36	11217	36	C	T	TGCAGGCCAGAGGCAGGGTCTCCCTGCAGACTATTGCCCAGCTTGTCCACCTCATCCAGCAAGAAGACAGGGTTGTTGAC
11219_19	11219	19	G	T	TGCAGGCTGCAATATTTTTGGGGGGGGCTTTATGTAGGATATTTTTTACATAGTTGGCAATAGATGCAACATTTTAGGTT
11220_32	11220	32	T	G	TGCAGGTTCTCTCTCCTTCACCCTCATGTATAGAATCTAGAAAGTTCCTTTCCAGGAGTGACACTTTCAGCAGGCCACTG
11221_72	11221	72	G	C	TGCAGGGGAGTGAAAGAGAAAGGAGACTAGTCAGACATTCCACTATAAATCAACTTGGGGAGTGGACATTTACTGCTGAG
11228_65	11228	65	G	C	TGCAGGCCGAGCCCGGTCGCCTGTTCAACAGGGTTTCCTCCGACATATTGGTGCGGCTGGCTTCCGGGCTAAGCTGGCGG
11229_35	11229	35	T	G	TGCAGGGAGAAACTTTGCCTACAGGGAAAAAGAGGGAGAAGCATTGGGGATAGTCGCATTTAGAAGGGGTGCGAGATTAG
11237_47	11237	47	A	G	TGCAGGATTCATTCCCATTTTTCAGGGAGCGTTGGCTGTCTCTCAGGGAATTGATTTATTGCTGTATTGAAGAAAAATAT
11243_54	11243	54	G	A	TGCAGGGATGATTTTGTCCCATCGCGCACTAACGACTCCTGTGGCAACCCAGGCGCAATGCACACTGACACGGTCTCCAG
11245_11	11245	11	A	G	TGCAGGTGTGCAAACTAATCCATATCTTGTTTGGATGTGAATAGGCGATGTCTTGAAATTCGACCAGCCCCAGAATTTCC
11263_16	11263	16	A	G	TGCAGGCCGCCACTTCGGGAACCCTGGTGTATATTACAGTATTGTATTGTACTTATGTATTGTAGTGGTCCTGTATGTGA
11284_71	11284	71	C	T	TGCAGGGTTGAAATATGCTACTCTCTTTGTTTACCTCTGTGCTATCATCAGATAATAGCTTCTTATGCTTTCGCCGAAAA
11303_25	11303	25	G	C	TGCAGGCAAATTTACGTTTACAGGGGTGTATCCTCAAATAAATATGTAAAGTGCTCAAAACAAGTTAAGTTAGTTGGGAA
11310_26	11310	26	C	A	TGCAGGTTGGCTATTCATCCAGAGGCCTGTGTTGTTGGTGTGTTCATCAGAGCAGTCAGCCCATGTGTCTGCCGTGTGCG
11317_69	11317	69	T	A	TGCAGGGCTGTTCTGCAGTCAGTACTTCTCAGCCGCTGCCACCACAACCTCCATTTTCTGTGACTTTGATCCATTTCTGC
11321_36	11321	36	C	T	TGCAGGAAGGGAACCACATGAGGGAGGAGGATGTCTTCCCTGCAACGCCCAGGGTTGAGATTGCCTGCAAATGACAACAA
11322_70	11322	70	T	G	TGCAGGGGGTGCACTTGATGTAGATGGAGATAGCAATGGAAAAATGACATTGGTTCAGTGTTATGAATTTGATGAATAAT
11339_72	11339	72	G	A	TGCAGGCTTGTGATCTCCCAGCCATGGATGTGGGGGGAAGTTCAGACCTGTATGTTAAACTCTACCAGACAAGAAGAGAA
11344_46	11344	46	T	C	TGCAGGGAGGGCAGACACACACACATATTAGAGCAGTTCATGATCGCAGCTTAAGGACAGAGCATGTCCCTATTAGTGGG
11351_27	11351	27	A	T	TGCAGGGGTCTGTGTCCATGTATCTCTTTTAGCATTGAGGAGCTTTCTCACAGACACCCTGTTTCGACTGCAATAGCTCA
11363_67	11363	67	G	A	TGCAGGCTGGGGAGGACAACCCTGTAGTACACCTGTCTGTGGTGAGTCTGAACGGACCCCTTCACACGGTGGAGATGAAG
11393_52	11393	52	T	G	TGCAGGAAACCCTTCCCCATATGGCACCCTATTCCCTATATAGTGCACTACTTTAGACCAGAGTCCTATGGCACCCTATT
11402_63	11402	63	C	T	TGCAGGACAAAACAGGAGAAAGAACAGAACATATCAAAATAGGAGGTAATCATTGAAACACAGCATGAACATAAATGGAT
11434_10	11434	10	C	T	TGCAGGCTTTCGTTCCATCCTAAATCTAGCACACCGTATTCTACTAATTAGCTTCTCACCACGAGCTTGATCAGCTTAAT
11440_74	11440	74	A	T	TGCAGGCTGACTCAGTCGTCAGTTGAACAGTGTTTACACCAACACATTGGTGTGGCTGGCTTCCGTTTAAAAAAAATATA
11442_45	11442	45	G	T	TGCAGGAGGTCACTGAGTCCAAGGTGCTAAAGGAGCATCTTAAACGTGACCCCAAAATGACATCTGGGTCAGATGGTTTA
11443_19	11443	19	G	T	TGCAGGCAGCTTCTCAAAGGATAAGGACAACAAAGTTAAGGTATTGGAGTGGCCATCACAAAGCCCTGACCTCAATCCTA
11444_15	11444	15	C	T	TGCAGGTGATGAAGCCGTATGTGGAGGTTCTTGGTGTGGTTACACATGGTCTAGGCCGGTCGGCTGTATTGCCAAATTCT
11450_53	11450	53	C	A	TGCAGGGGGACCCTCTCTTACACCCCCCCAACCCTCAAACCCTACCCAAGACCACCATCCCTAAGGAAACAGCAGAGCGG
11451_53	11451	53	A	C	TGCAGGCTGCCAGCCCCCTCAAAATAACTTTCCACTGATCCCCTTATGAACTGCCCCTCTCCCCTTGCAGTCCCTGCCTC
11457_56	11457	56	C	T	TGCAGGGAAGATACCTTCCCGGGTGGTCTGGTCTCAGGTCTGTGCCATCTTGCCAACTCCTGCCGCACTACAAAACAGAT
11461_32	11461	32	A	G	TGCAGGAAGGGTACAACATGAGGGAGGATGTCGTCTTCCCAGTAACGCAGAGCGTTGAGATTGCCAGCAATGACAACAAG
11466_66	11466	66	C	G	TGCAGGTAAGGACATGATCAATATTACAGCATCAGGTCCTACTAACCTGGCTGTCTCTGTATCACTCTCCTCATGGTGTC
11467_41	11467	41	G	C	TGCAGGCTTTCTCTGATCTAAGGATTTCAGGGCTTTATGTAGCACCTGCACTGAGAATGGCTAAACGTTTGATCAGCTCT
11471_30	11471	30	A	G	TGCAGGATGTTTCAAGGATGGGGTCCAACAGCGCAGCAAGAGAGGTATTCTGTGTGCAGGAGATCTTCACCTCATACTTC
11480_29	11480	29	C	A	TGCAGGCTGCCTGGAGCGTGCAACAGCCCAAATAAATTAACCCTTTTTGCGCTGAAGAGTCTTTTGAAGGAGATATTATT
11488_7	11488	7	A	G	TGCAGGTGGTTGGCTGGAGGCTAACAGGGGAGACTGGGCAGCCATCTTGAATTCCCAGACCCAGACGGGTGCAGTCAAGG
11495_41	11495	41	A	G	TGCAGGCTCACATCACCTGCGTGTTATAGTACTGAAGAGATGCATCATTTAAAGCAGTGCAGGAACTTGGTGGTGTTGAC
11510_41	11510	41	T	A	TGCAGGATAAAGGAATATATAGGTCACTATAGCTGTGGTCTTTTTTTTCTTACTCAGCCTCATCTGTGTTGCTTAATCTT
11513_56	11513	56	G	T	TGCAGGCTCAATCTGACATGACCTTCCAGCATGACAATGCCACCAGCATACTACTCGTTCAGTGCGTGATTTCCTGCAAG
11514_14	11514	14	T	C	TGCAGGTTCCTTCTTGACAATGCAACAACAAAAATAAACAAATCATAAAGTAAATGGCTCAGTAGAATAGAATAAACATT
11521_31	11521	31	T	G	TGCAGGAATTTGCACCAGAGCTGTTGCCAGATAATTAAATGTTCATTCATCTACCATAAGACGTCGTTTTTAGAGAATTT
11526_31	11526	31	T	C	TGCAGGCCAGGTACCAGAGTTGAGGGGATGGTTGTTGTATTGGCAGGTTGCATTTTTTACAGTTAGCAACACACAGGGTT
11528_35	11528	35	G	A	TGCAGGAATGCGAAATTGACTGGCCCGATGAACTCGGGATGGCTGGGCAGTTATTTTGGTTCCTCTCCATCGCTTGTTAG
11530_58	11530	58	G	A	TGCAGGTGAAGAAGCTGGATTTGGAGGTCCTGGGTTGGCGTGGTTTCAGTTGCTCTGCGGTTGTGAGGCCGGTTGAATGT
11536_22	11536	22	T	C	TGCAGGTCACCACAACCGTAACCTTCCTTGCCTGGGAAGGAAATGAGGAATCACAAGGAGAAGTCAAGAGGAAATTGTTG
11540_6	11540	6	A	G	TGCAGGACTGACTGAGGTAATGTTTCATGGACTCTCCAAGAGCAGAAGGCCAATCCGCAATAGGCTTCCAAACAGACATA
11542_63	11542	63	G	T	TGCAGGATTGTCTGAGACCAGGCACCCAGACAGCTGATGTAACTGTGGGTTTGCACAACCAAATATTTCTGTACAAACTG
11543_32	11543	32	C	A	TGCAGGCTAACTAACTGGTCTGACTGAAACAGCCTGCAGTTTAACTGGTCTGACTGAAACAGCCTGCAGACTAACTAACT
11546_34	11546	34	G	A	TGCAGGTGTACACCGATGCCTGCCAGAGGGCTGGGATCAGAGTGTACAACTGGAGGGGCATTGCCCATTGCCGTGAGTGA
11562_37	11562	37	C	T	TGCAGGAAGGGTACCACATGAGGGAGGAGGATGTCTTCCCTATAACGCACAGCGTTGAGATGACAACAAGTTCAGTTCGA
11573_47	11573	47	A	G	TGCAGGTTGGCCAGGGCCTTCAGGTCGCTCACGTCACGCAGGATCTCGTTCTGCGGGATCAGCTTGTCACCCAGGTTACC
11575_10	11575	10	A	G	TGCAGGAATGAGGAACTGACAGAACCTATAAATCGCTGAAGTGTCCAGAAGGCCAGCTGGGAGGAAGTGACCTGTAATGA
11586_19	11586	19	C	A	TGCAGGAGAGAGAGGGTAGCGTAAATATTTGTTTATCGTGCACTGTACTATACAGCGTCATGTGACCATGAGGTTCTATT
11587_59	11587	59	A	T	TGCAGGATCCCGTGGAGATTGAGATAGTACACCTGAATTACCAGGTAGTCTACCCGCCCACCTCCTCTCACCTCTATATG
11598_65	11598	65	A	G	TGCAGGCTCATCCTGGCATGACCCTCCAGCAGACAATGCCACCAGCCATACTGCTCGTTCTATGCATGATTTTCTACAAG
11605_19	11605	19	T	C	TGCAGGCAGGTGTTGTCCCCCTGTGTGCTGAGGGTGTCAGGTTCTTGTTCATTTCTGGCATTTAGGTCGCCACAGACTAG
11636_35	11636	35	A	G	TGCAGGAAGGGTACCACATGAGGGAGGAGGATGTCGTCTTTGTAATGCACAGCGTTGAGATTGCTTGCAATGACGACAAG
11651_11	11651	11	T	C	TGCAGGCCCGTCTGTAGACTGTTGTCGACCTGCTTGACATTTCTACTTTTAATTACTCTACTTAATTACTCTGATTCCCC
11656_69	11656	69	A	G	TGCAGGAACCAATGGGAAGAGTCATCAGATCACAGAGCAGCCAATCAGAGAGCCCACACAGTCTGTACAGGTGGTTTTGA
11657_38	11657	38	G	T	TGCAGGCTCTACTTTTATCTTACCTTGATTATGGTCCAGTCATATGGTCAAGTTCTGCAATGAAGGACCTAGTTAAGCTG
11666_14	11666	14	G	C	TGCAGGATGTGCAAGAATTTTAGTTTTTACTTCTGAAGCTTTTTGGAAAATAATTGTGTTTTTGTTTTAAGCCACTTTGT
11679_69	11679	69	G	C	TGCAGGCACAGAACACACCCTGAGCACACTGAACTCTGGGAATGAAGGAATGCTCGTGTCTGTGGTTGGGTGCTTCTATG
11680_49	11680	49	T	C	TGCAGGGATGTCCTTGTCCCATCGCGCACTAGCGACTCCTGTGTCGGACTGGGCGCAGTGCACACTGACACGGTTGCCAG
11696_19	11696	19	C	T	TGCAGGGCGTAACCATGGACGACGACTTTGAGCGGCGCAGAGAGCTCAGGAGGCAGAAGCGGGAGGAGATGCGCCTGGAG
11704_67	11704	67	C	T	TGCAGGCAGGTCTCATCCACCCCGTCACCGGCCAAATCGTCAATGGCAACCTGAGGCGCGACGATGCCTTCATGCGCCGA
11713_49	11713	49	C	G	TGCAGGAGATCAAAGCCAGCCAGGCCCACATGGAGGACGCCATCGAGGAGATGAAGAGTCAGCTGCAGAGTGACTACGCC
11722_40	11722	40	G	C	TGCAGGGAGAGAGGTGGGGGCAAAGAGATGGATGACAGCGGATTTTCTGACATTAATTCATATAGTAAGCATGACTGTAA
11739_55	11739	55	T	C	TGCAGGACTTGCTTTGTGGAGTCTGGTGTCAAAAAAGCAGAGCATCTCTTTATTACGGATGGACTTCTGCCCATCTTCAC
11740_40	11740	40	A	G	TGCAGGTTAGTAACGTCCTGAGTTGGGATTATGGTTTATCGTTTACCTAGCTAGCTAGCTAGCTAGCTACATATCTTAAA
11757_73	11757	73	C	T	TGCAGGACACACAGGAAGGAATGATCAACCAGTCTCACTCAGAGAAACAGGAAAAGCTTCAGGAAATTGAATCCGTTTAG
11758_28	11758	28	T	C	TGCAGGTTCATTCTGAAGGTTTCGTTGATGTAAAAATTAACCTGGAAAAAAAAGGTGAGAGACACATTTGTATGACCGGC
11759_12	11759	12	T	C	TGCAGGATTGTCTGAGAACAGCTACCCGGACAGCTGATGAAACTGTGGTTTTGCACAACTGAAGAATTTTTGCGGAAACT
11768_20	11768	20	C	T	TGCAGGCGTGACACAAAACATAGAAATAAAAATATAAATTGTGCCTTACCTTTGACGAGCTTCTTCTGTTGGCACTCCAA
11775_38	11775	38	A	G	TGCAGGTGGGCTCAAGTAGGACCCAAGGACCCCCAACCGTTTGGGTTTTCAGCACTGACAGACCTACAGGCAGCGGCAGA
11777_45	11777	45	C	A	TGCAGGCGCTTCAATAGCAGACATCAAAGACCTTCCAGAAAACACAGGGGTCACTAAGGGTCCAAACAGGGACTTCAATT
11786_26	11786	26	G	A	TGCAGGGGCCCGGCCTGCCACAAGGAATCGCTAGAGCGCGATGAACCAAGTAAAACCCACCCGGCCAAACCCTCCCCTAA
11793_54	11793	54	C	G	TGCAGGTCATTTCTGAAATTAATTCAAAATAAGTCTAGGGAGGGTTCCTCCCAGGGAAACCTTATCTTTGTATTTTGAGA
11799_13	11799	13	C	T	TGCAGGCTCTGGACCTCGTAGGGTAAGAGTTGGATACCCCTGGTAGAGTGTCAGTTGAACTAAGCTCATGGGGCATTTAT
11800_31	11800	31	G	A	TGCAGGAAGCAAAGTTCTTTACTGGTCAGACGAATCATTGGAATCATTGACTCACTCACGCATTGAAAAGGGCGAGGATC
11801_21	11801	21	G	A	TGCAGGCTTCTTCTTTGTGTAGAAAAAGGACAAGACCCTGCACCAGTGCATTGACTACTGGGGACTCAACAACATTCCTG
11810_31	11810	31	T	G	TGCAGGGAAGCATTGCTCTTTTACAGCACATTTACCAGTCCCCATCAATGAGCACAGATCACAGATCTGTTAGTGCTCTT
11815_72	11815	72	C	T	TGCAGGCGTGACACAAAATGCAGAAATAAAAATATAATTCTTGCCTTACCTTTGACAAGCTTCTTTTTTTAGCGCTCCAA
11828_55	11828	55	C	T	TGCAGGAATTTAACCTACGACCTTGGCGTTACCACCACCATGGTCTAACCAAACACGCAGAACCACATTGTCTGCCTGGG
11829_19	11829	19	C	T	TGCAGGCAGTCACTGAGTTCTAGGTGCTAGAGGAGATCTAGAAACTTGACCCCAAAAAACATCTGGGTCAGATGGTTTAG
11832_70	11832	70	G	C	TGCAGGAGTACTGTTGATGATGTCTGTCAAATCATAGATTCAGAGCTCTCTATCTAATATAACTCGAAGGGTTTTCTTTC
11842_66	11842	66	C	T	TGCAGGAGCGAGTCACTGCTTTGATGTTTGCAGAGAACGATAGGGTGTTGTCCAGGGTCACCAAGTTTCTTTGCACTCTG
11847_39	11847	39	G	A	TGCAGGTGAGCAGAAATAACATTTCAGAGAAAATAACACGGAAGGAAACTGCACTGAGAAATTATGCCATGGACAAAGCC
11852_29	11852	29	T	C	TGCAGGTTATAGTATCCAGGGTCAGACAGCTGGAAGCTGTATAGACCGGGATGTCTCTATTGAGTCACACCCTATAAAGT
11855_53	11855	53	C	T	TGCAGGTGATGCCTGTAGGAGATGGAATGTACGCTGGAACGCCGCTGACAGTCCGCAAGGCGAGCTTCAAACACACACAA
11868_35	11868	35	G	C	TGCAGGCAGAACTGAGCGATTTCCTTTTAGATAGGCCAGCTGCAAATTCAATATGGCTATATTGTAAAAAATGCCTGAAA
11872_61	11872	61	C	T	TGCAGGTCACAAAAACAATGGAGGCTGATTGCAGAGTAGCGGAGAGCGTGGAGAAGCTCACTCATGAGAGGAGAATACAC
11908_67	11908	67	A	C	TGCAGGGACAGAGAAAACAGTACTTTTAGCAATCTATTCCCAAACAGTAGTCTGATAAAAGACCCATCTTTTGGCTTTAG
11913_54	11913	54	A	G	TGCAGGAACAGCATGTGGCCTTTTCCAACCTGCTGCCGATTCTACACAAAGACAGAATTATACACACAAACATAAGACAT
11916_13	11916	13	T	C	TGCAGGGCCTAGACACTGTGTTCTAAAGCAACACTGTCACGACTTCCGCCGAAGTTGGCTCCCCTGCCTGTTCGGGCGGT
11918_51	11918	51	T	C	TGCAGGCCAACTCCCAACAGACATCCTCGCGCAGGCTGCAATGGTAGTGGTTGATGAGGGCCCTGTCGCTCCATCCCGCT
11944_42	11944	42	G	T	TGCAGGTACTGTAGAGACAACGATCCTACTTTAACATTGTTCGAACAATGTAAAACGAAATACATTTCTAATTAAAAACA
11957_56	11957	56	C	T	TGCAGGGATCTGAAGCTGGACAATGTGATGCTGGACTCGGAGGGCCACATTAAGATCGCTGATTTTGGCATGTGTAAAGA
11979_67	11979	67	T	A	TGCAGGCAGAGTTGAGCGGTTACCGCTAGATGGGCCAGCCGCAAAATACAAATTTGCTATATCGTTTTAAAAAATTATGA
12001_31	12001	31	T	C	TGCAGGAACCGTCAGACATTTACCGTGTTGCTGAGGCATGATTTTGACGTTGAAGTTGTGAAATCAGGACACGTCAAGTT
12002_29	12002	29	G	A	TGCAGGCGTCCGGCCCACCACAAGGAGTCGCTAGGGCACGATGAGCCAAGTAAATGAGCCACCCCCCAGGCCAAACCCTG
12004_51	12004	51	G	T	TGCAGGGTTGTGATAGGCTTTCTCTCATTGTTTACTATGGTGCTATCCTCAGATAATAGCATCATTTGCTTTCACCGAAA
12005_18	12005	18	C	T	TGCAGGGACGGGGTCCTGCGATTAAAAATAAATACAATATAAATATAGGCCAAAACACACATCACAACAAGAGAGACACT
12011_8	12011	8	T	C	TGCAGGCTCTAGTTTAATCTTATCTTGATTATTGTCCAGTCATATGGTCAAGAGTTGCAAAGAAGGACCTAGTTATTAAG
12017_59	12017	59	C	T	TGCAGGTGCCCGGCCCGCCACAAGGAGTCACTAGAGCACAATGAGCCAAGTAAAGCCCCCCCCGGCCCAACCCTCCCCTA
12023_53	12023	53	T	C	TGCAGGCTGATTCTGGTCATCAGTTGAACGGTGTTTCTTCTGACACATTGGTGTAGCTGGCTTCCAGGTTAAGCGAGCGG
12029_49	12029	49	A	C	TGCAGGAAGTGTATCACATGAGGGAGGATGATGTCTTCCCTGTAACACAAAGCATTGAGTTTTCCTGCAATGACAACAAG
12032_66	12032	66	A	G	TGCAGGAGTGAGTCACTGCTTTGATGTTTGCAGAGAACGACAAAGTATTGTCCAGGGTCACGCCAAAGTTCTTTGCACTT
12033_55	12033	55	G	A	TGCAGGTTAACATGTACAGCAGTGTCTTCTTCCTGACCTGGATGAGCTTTGACCGGTTTGTGGTGCTGGCGGGCTCAATG
12039_67	12039	67	C	T	TGCAGGTAGAAAATATCCTGATAAAAATAAATATCCTATAAATCACATTGGCTACTGTTGGAATCAATACAGTTACCTAA
12041_6	12041	6	T	A	TGCAGGTCAGGGACATGGAGGGCAGGATGACAGAGATCCAGGTGATGGAGGAGTGTGTGGAGATGGAGGCTGAGGAGATG
12051_42	12051	42	C	T	TGCAGGGGAAGATGAGGAGGGAGAGACAAGCGGCCCAGTCCACTGGTCTACGTTAAACATAGTTACACTGTGATCAATAC
12053_70	12053	70	A	G	TGCAGGGTGGCTGGCTGGGGCTCACCTCAACTCATCTCTCCTCCTTACACCCTGCGGTGGTAGAGGGAGGGACAGGAGCC
12066_8	12066	8	C	T	TGCAGGCCCTAGTTTTATCTTATCTTGATTATTGTTCAGTCTTGTGGCCCAGTGCTGCAAAGAAAGACCTAGTTAATCTG
12078_73	12078	73	T	C	TGCAGGTAGAGACACAACACATTCATGATGACCAGAGACAAAGAGGACTGAAAAGAGAATGTCACCTGCTCTACATTAGG
12083_52	12083	52	C	A	TGCAGGCTTGGAGAAACTAACAGCCTCTGTGAATGCTGCAAGGTGACATGAAAGGTCAAAAGCGGCAAGGGAGGAGCACC
12092_26	12092	26	A	G	TGCAGGATACATGTTGTTGTCAGCACGGGTGCCATGCGCACTTCCACACTGCCCCCGTATGGAGTGTCACATGATTGGCA
12095_20	12095	20	C	A	TGCAGGCACGACACAAAACGCGGAAATAAAAATATAAAATTCTTGCCTTACCTTTGACGAGCTTCTTTTTTGGCACTCCA
12097_67	12097	67	A	C	TGCAGGAAAAAAGCACACATTTTGAGGCAATGCTTTTATTTGCAGAGGTCTTTGGAGTTAATGCCTGCTTTTATGTGTTT
12110_24	12110	24	T	C	TGCAGGGACACCACCCTCACCTTTCGACCAGCTGGTGGACCTGTCCATTCGGCTGGATAACCTGCTGGCTACCCACGGAC
12111_46	12111	46	A	C	TGCAGGAAGAGGTTAGAAAACAGACTTTCCAAACATGACAGGGAAAACTCACTTCATTTTGGTAAATTAACTGGTCAAGT
12114_27	12114	27	C	A	TGCAGGACGGGAGTATGGAGAACAGTCCATGTCTCGGGTGTCTGGAGTTTTGGCACTTTTTCAGGCCTTTCTCAGACACA
12117_52	12117	52	T	C	TGCAGGACTGGCTGCCTCCTCTTTGCACAGGTCAATGCTCCGGGCCTCTGCCCTTGTTTTTGAACCACCCCCCTGCAGAC
12121_36	12121	36	G	T	TGCAGGAGGGGAGGAGCTAACATCAGCATACAATATGTCATTTATCAAAATGAACCATCTTCTTTATAATGGTCACGTAC
12131_37	12131	37	A	G	TGCAGGTAGAAAATGTCTTAATCAAAATAAATATCCTATAAATCACATTAGCTACACATGGCCTGTCTGCAAGAAACTTG
12138_29	12138	29	C	A	TGCAGGTGAAGAAGCCAGATGTGGAGGTCATGGGCGTACTGCCAAATGGACGTACTGACAAATTCTCTAAAACAACATTG
12139_37	12139	37	G	A	TGCAGGTTATGTTTAGTTCCCACTTTGTTCCAAAGGCGTTTTTAGGACATTCTTAGAATGTTGTGTCATGGTGCCCTGGA
12146_30	12146	30	G	A	TGCAGGACTCCCCCCGCAACACACACACACACACACACCCTCGTCTCCCTCCACCCTTGTTGTAATGAGAGCCAGGCACA
12170_23	12170	23	C	A	TGCAGGCTTCCTCACAGCTGCCCCAGCGCTGGCCACAGAAGCAGCCAGCCCCCTGCTTCCCACCTGGCACACACCTCTAA
12179_9	12179	9	A	G	TGCAGGAGGAGGGTGGTCCTACTGTGACCTGTAGGAGGAGGGTGGTCCTACTGTGACCTGTAGGAGGAGGGTGGTCCTAC
12191_50	12191	50	G	A	TGCAGGTCCCTTCTGGCAGGGAATGATGAGGGAATTTACAAACCAAGGAGATAGACATTGGAGGAATCGGCTGATGAAGG
12197_32	12197	32	C	A	TGCAGGTGTTACATAATCATATGGAATAATGTCTTCTGTAAACATAATCACAATACAGAAATGAACGTGCTCTTCATTGA
12209_17	12209	17	C	T	TGCAGGGATATACAGTGTCAATAACTATTCAAACTCGCACCTGTTAGGCCAACAATATCTCATTGTATTACTGCAACATT
12214_35	12214	35	C	T	TGCAGGACAGGTACAGGATGGTAACAACAACTGCCTGAATTACAGCAGGAACGCACTGTCCCTCCATCAGTGCTCAGACT
12215_51	12215	51	G	A	TGCAGGAATCTTCAGATATTCAACTAATTTCACAAATAATTGAAAATGCACGATCCAATTACAGCATTGTGTGCTGCTTG
12218_72	12218	72	A	G	TGCAGGGTGTGTTGCTGTGATGCGCGGTGGCGAGGTGAGTCTACAGGCTAAGTACTGTGGGAGAAACATGGCGCCACACT
12229_48	12229	48	T	G	TGCAGGTAGCCACACAGGACAACCAACAGGATGGTAATACCCCACTGGGCACTGACTTCAGTTCAGATTTACATTTGGTT
12235_11	12235	11	G	A	TGCAGGGTCACACATTCATCACCCATATTTAATTAAAATCCTTGGCCACAATTGGTGAATCTAATCTGGCAGACCAATCA
12237_71	12237	71	T	C	TGCAGGCTCTAGTTTTATCTTATCTTGATTATTGTGCTACAAAGAAATACCTAGTTAAGCTGCAGCTGACACAGAACAGA
12240_27	12240	27	A	C	TGCAGGAGAAAATCAGTCTTTCAACGACAAGCAACTGCCTGGCAAAGCTAAACTAAACAGAGGCATGGTGCATTTCCGAG
12243_34	12243	34	G	A	TGCAGGGTCCGGACGAGCACTCGTCCATCTCCACGTTGCACAGAGGGCCGGTGAAACCTGGTTTGCACACGCAGTCGTAG
12252_7	12252	7	A	G	TGCAGGCGCCCGGCCTGCCACAAGAGGTTGCTAGAGAGCGATGAGCCAAGTAAAGCCACCCCTGGCCAAACACTCCCCTA
12254_20	12254	20	A	G	TGCAGGACTTGCTTTTTGGAGAAGGTTGGAGTCAAAACAGCAGAGCATCTCTTTATTATGGATAGACCTCTCTCTCAATT
12255_40	12255	40	A	G	TGCAGGCCTTGTGTTTGCGCTAGTCCATTAGCAACGTTACGACTGACTTGTGATCATTGCCCTTGCTAGTTTGATTGTAT
12258_70	12258	70	C	T	TGCAGGCAGTCACTGAGTTTGAGGTGGTAAAGGAGATCCTTAAACTTAGACCATTTCTTCTTTAAGGTTGCTGTCCTTAT
12261_56	12261	56	C	G	TGCAGGCTCATCCTGACATGACCCTCCAGCATGACACAATGCCATCAGCCAAACTGCTCATTCTGTGTGTGATTTCCGGC
12263_52	12263	52	G	T	TGCAGGACACTTTGAGGCTTGACTCTTTGGTCTCAAAGGTTCAGTTCGGGACTTTGATGAGGAATGTGGTGAAGGAGAAC
12267_59	12267	59	T	C	TGCAGGGGCCACAGGTTTGACAGGAATTTAAGATACAGAATACACCTTTAAAGCCTCCCCGTCTGCCTCTCTCCTCCTAA
12270_72	12270	72	G	A	TGCAGGTTGAGTTCAATAACTACTGTACTAGATGTATGGTGAGATGTTGGAGGAAACTTTGAATCGGTCAGTAGTAGGGT
12281_38	12281	38	A	G	TGCAGGTCTCTGTCATGCTGTGTCTTCATGGCCTGCGTGTTGACCTCCAGACGTAGCTTAGCATCCTCCGCGACCTGTAG
12290_31	12290	31	A	G	TGCAGGGGAAAGGGGAACTGCGACAACTGCTGTACAAGGTCAGTGGCTGGCAATTTTTGGCTGACCTAGATGTGATTTAT
12291_34	12291	34	C	G	TGCAGGCTCCCGGCCCACCATGAGCCAAGTAAAGGCCCCCCCAACCAAACCCTCTTCTAACCCGGACGACTCTGGGCCAA
12296_28	12296	28	C	T	TGCAGGTCAGCCCACCTACTATCTCTCCTTTTCTCCCACCATTAAAACCAGTGGAGGCTGCTGAGGGGAGGACGGCTCAT
12300_63	12300	63	C	G	TGCAGGCGCCCGGCCCGCCACAAGGAGTCGCTAGAGCGTGATGAGCCAAGTAATCCCCCCGGCCAAACCCCTCCCTAACC
12305_72	12305	72	G	C	TGCAGGATTTTTATTTCAGCTGTTCAGAAATGTAAGGCAGAGACAATGTCTACATCATCATGTTTCAGAAGAGGGTGAGT
12309_44	12309	44	A	G	TGCAGGAGATTTGACACGAAATCAGGTATTTATGCCTCCACTCCGTCCCTATTCTAAACCAGTCAGTAGCAGATGATGGT
12321_61	12321	61	G	T	TGCAGGGTGACTTCGGTCGTCAGTTGAATAGTGTTTCCTCTGACACATTGGTGCATCTGGCTTCCGGGTTAAGCGAGTGG
12323_59	12323	59	G	A	TGCAGGGCTCAAGGGCCTGAAAGAGGTACGGTTTTTAAGCCTTGAGACGATAGAGACACAGATTGTGTTTGTGTGCCATT
12324_30	12324	30	C	T	TGCAGGTCGCTTATCGCTTATCCTGCAGTTCTCTTCTTCTTCTCTCTATCAAGTTAACAGGCACTGCTGGATTGGCCGGA
12325_50	12325	50	G	T	TGCAGGAGAGATGGGGAGGGGGGAAGAGATAGGGAAAAGAAGTGTTGAAATAGAGCGGAAGAGAGTTCCATTTTGACTTA
12331_51	12331	51	T	A	TGCAGGTTCAGATAGATAACATTGGTTTTCTTTCAAATACTTTTAATTAAGTCTGCCTGGAGTGCCAGATGGGTGGGGTT
12334_38	12334	38	T	C	TGCAGGTGTGATGTTCGAATGTACCGATCGTATGCAGGTGTTGTTACACGTGGTCTGCCACTGCGAGGACTGTCAGCTGT
12339_29	12339	29	T	A	TGCAGGCTCTTAGATGCACCACTGATATCAGCTTATCTTTAAAACCATGAATCTTTAAACAGAGCATTGATTAAAAATAA
12343_45	12343	45	C	T	TGCAGGTGTTAAATAGGTTGCCGTTCCAGCCAGGAACAAGGAGCACGGCACTTCGAAAAAGCGACACCGACACTTCCATT
12345_10	12345	10	G	A	TGCAGGGTAAATTATCCTAAACCGATGGGTAAGCTCTCCAAACCTGCTGTGTTAGTTCTCCAAAACTGCTGTTAGCTCTC
12346_12	12346	12	A	G	TGCAGGTTGATTAATAGATTTGGCAGTTAACAATCAATAAGGGGCAGGCAACTCAATACAAGCCTCAGCCTGACTTTTTC
12353_39	12353	39	G	A	TGCAGGCGCCCGGCACGCAACAAGGAGATGCTAGGTTGCAATGAGCCAAGTAAAGCCCCACCGGCCAAACCCTCTCCTAA
12368_66	12368	66	A	G	TGCAGGAGGCCTTTTGCCTTTTGGTATAAATACTATATATCATTTAAATAATATCATTATAAATAAGAATTTGTTCTTGA
12369_56	12369	56	A	G	TGCAGGACCTGACAATTGCTGCACAACCAAGTCAATTCCAGCACAAATCCTGCAGCATTTTGATATTACTAGGGACATAT
12382_59	12382	59	G	T	TGCAGGCCTAACGCTCTGCTGTGTCGTTACATAACTCTGTCTCCCGCTGAGAGCTGACCTGCAGCTATGCACCATAATCT
12401_62	12401	62	C	T	TGCAGGTATACCCTGAGCCTGGTGAGTTTGGTGCTGGCCGGTGAAGTGGATAAAGCAGGGATCGGTTGTCATACAAGCAC
12402_60	12402	60	C	T	TGCAGGAATGCAGGTTTGGACTCATGTTATTCACTCAACAAAACAGTGTAGGTCTACTGACTGAAATAAAGGAACTCAAC
12408_67	12408	67	A	G	TGCAGGGGGAGGCAACAGAGGACCATGGGTTTGAAACGGAAACGTGTCCCAAAAAACATTTACTCAAGTAGGCAGTATGC
12413_74	12413	74	C	A	TGCAGGCGCCCGGCCTGCCACAAGGAACCGCTAGAGTGCGATGAGCCAAGTAAAGCCCCCCCAGCCAAACCCTCCACTCG
12414_10	12414	10	C	T	TGCAGGTCCCCGTGGCATTGGGATACTCTTGGCTCCAGTGACACAATCCCTCCATTGACTGGGCTACTGGTGCTATCGTG
12415_39	12415	39	G	A	TGCAGGTGTTCAGCCACACTGAGGAAGAGGTGGGGACCCAGCCAGCTGGCCAGGGATGTTTTATGTTTGGTCACCAGCAT
12423_64	12423	64	A	C	TGCAGGGCTATGTCTTTTAATAAGTATGTATATTTATCTCATACCCCCCTGTCCATGTCTCTATCTAGATCAATACGGAT
12429_45	12429	45	C	A	TGCAGGTCCCAAGGAGTAGGATAGAATAATATTCCTTGAAAGCAGCACTTCTATTATGTCAGCCTCCAACTCTCTGAACT
12440_38	12440	38	A	G	TGCAGGAAGTCCTCAGCTTGCTCCACCACACTCTTGTCGCCGTACTGGCCCCGACCCTGCCAGATGTTGTGCAGTGCCTC
12453_73	12453	73	G	T	TGCAGGCAGAGCCCTGAGGACTCAAACAGTAAGACCCCACGCTTGATGTGTCTATGAGCCTGGAATACCAAACTCAGAGG
12458_64	12458	64	T	C	TGCAGGTGAATTTGATCTTGTTTAGTTTGACAATCTTTCATGATCTCTATTCAGGAGGAGGGGACACAAAGGTGACACAG
12465_65	12465	65	C	G	TGCAGGATTGTTTTAGGAGTATTTTTGTCGGCAATAAAGTGCTTTTGTGGGAAGAAACTATCATTGGCTAGGCTCCCAAA
12468_46	12468	46	C	A	TGCAGGTCACCTTTCAGAGAATATCTATCTATCCATCTTCACTACGCCGGACACCTGCCGCACCTGCCGGTCACCTGCTG
12483_8	12483	8	G	T	TGCAGGAAGGGTACCACATGAGGGAGGAGGATGTCTTTTTGATTGCCTAAAATGACAACAAGCTCAGTCCGATGATGCTG
12498_49	12498	49	A	G	TGCAGGAGTGTGTCACTGCTTTGATGATAGCAGAGAACGACAGGGTGTCGTCCAGGGTCACGCCAAGGTTCTATGCACTC
12510_24	12510	24	C	G	TGCAGGTGTTCTACCTCCAGTATACCCTTTGTGTGTGCCTGCCATCCCCTAGGTCCTTTTATAGTCTTGCAATTTGAGTT
12514_54	12514	54	G	T	TGCAGGTGTTGGGTCCAGCGTAAAGCCCTGGGGTCGTGTCTGTGGACCGGGGGCGATGGAGGTCAATGACTCCTGAAAAG
12517_66	12517	66	G	A	TGCAGGCTGACCCCGTTCACCAGTTGAATGGTGTTTCCTCCGACACATTGGTGTGGCTGGCTTCCGAGTTAAGCTGGCGG
12521_16	12521	16	A	G	TGCAGGTTAAAATATCAAAACAAAATCTGAACCTGCCACGCCCTGACCTTAGAGAGACGTTTTATTTCTCTATTTGGTTA
12529_49	12529	49	G	A	TGCAGGTCTCATGCAGCCCTCCAACTAGAAACATTCGACCTCAAATTGCGTGCATGGTACGCAAAATGCATGCAGATTGG
12568_41	12568	41	G	A	TGCAGGCTGACTTCGGTCAACAGTTGAAGGGTATTTCCTCCGACACATTGGTGCAGCTGGCTTCTGTGTTAAGCGGACGG
12578_47	12578	47	T	A	TGCAGGCTTAGCATGCACAGTCCCCCACATCCAGCCACCCCCTTACCTCCTGGCTGGCTGAGAGTGAGAACACACGGTAC
12591_24	12591	24	T	A	TGCAGGTGTGTTGGGTCATTGTCCTGTTGAAAAACAAATGATAGTCCCACTAAGCCCAAACCAGATGAGCAGGCATAATG
12602_73	12602	73	C	T	TGCAGGCGAAGCGGGAGATGGTGCTGGGGGCCACTGAGGGGTCCTCGCACTCCTTCCCCTCTCCTGATGTGTCTGTCACA
12613_39	12613	39	A	G	TGCAGGGTTGAAATATGCTTTCTCTCTTTTGTCTACAGAGGTGCTATCCTCAGATAATAGCATCTTTTGCTTTTGCCCGA
12620_19	12620	19	T	G	TGCAGGAGGGGTACCACATGAGGGAGGAGGATGTCTTCCCTGAAACACACAGCATTGAGATTGCCTGCAATGAAAACAAG
12626_47	12626	47	T	C	TGCAGGTATGTCTTCTGTGACTGATCTGATATGATAGGGAATCAAACCGGGTCTTTGACAGCAGGATCCGCCCTAACAGG
12628_13	12628	13	C	T	TGCAGGGAGCCACCATTGGGAGACATGAGTTGTTGCAGGTCCTTTTGGAAGGGCTCAGTTCCTTGACGGAACGCCACAAC
12637_43	12637	43	A	G	TGCAGGTGCGACACAAAACTCAGACATCGCAGAAACCTTTGACAAGCTTTTTTTGTTGGCACTCCAATATGTCCCATAAA
12657_12	12657	12	G	A	TGCAGGGCCAGCGTTATCTGATTATGTCTTGACAAAAGGAGTACGGCATGTCATACTTTTTTTCAGGCCAGACCGAATCA
12661_46	12661	46	T	C	TGCAGGGTACCTACTACGACCCCCGCCTGGAGACTTGGAGTGGATTTGTCTCGTATGTAGACCCCCTACCTTCGCCTTGG
12666_13	12666	13	C	A	TGCAGGAAGGGTACCTCCGAGCACAACCAATAGGCTCTATGCATTATTCCGCCTCCAACGTTCTAATTTACTTCCGACCG
12668_37	12668	37	T	C	TGCAGGGGGCAAAGTGGAGCACTGATGGGGCTGAGAGCTACAGTGAAGAGACGAGGGGGAGGGGGACAGTTCATTCAGGC
12672_36	12672	36	C	A	TGCAGGAACAAATGTTTTTGACTTATCGTAAAACTTAAATTACTAACCTAGGTGTTTATTTGCTAGAGTTGATGTTCGCG
12685_66	12685	66	G	A	TGCAGGTGTGATGTTCAGATGTACCGATCCTGTGTAGGTGTTGTTACGCGTGGTCTGCCACTGCGAGGACAATCAGCTGT
12686_24	12686	24	A	G	TGCAGGAAACTTTGATAATAGCGGACCGGTGAGGCTGGATGTATCTTCATTTCAATTGGTCCTATTGGCCTTTACCAATT
12695_67	12695	67	C	T	TGCAGGTAGAAAATATCCTACAAATCACATTTGTTGCACATGGCCTGTCTACAACAAACTTGAAACACTGCATCAACTAT
12699_7	12699	7	C	G	TGCAGGTGATCCTGCGAAGGAGGAACCAGGTGCACGGGAAGTTCTCCCTGGTGGACCTAGCAGGGAACGAGAGGGGCATT
12707_17	12707	17	T	C	TGCAGGGCCAGGCATGTTCTCTCTGTGTGCAGGGCCATGATGGCATTGTTGGGGGTGACTGGATCAAAATGCTCCTTCGT
12710_31	12710	31	A	C	TGCAGGATGGACACTCTCTCAGACAGCACTGACTTCTCTGCCTCCTTCTGGGACAACATCTGAGAGAGGGAGAAAATAGA
12711_37	12711	37	T	G	TGCAGGAAATTGGACATAAGTACAGACCTCTTGTATGGGGATTGTTAACATTAACGACAATAACAGACACTGTTTCCTTG
12717_25	12717	25	A	T	TGCAGGTTACTCTGTCTAATTACAGAGTGTGTGTGTGTGTGTGTGTGTGTGTGTGTGTGTGTGTGTGTGTGTGTGTGTGT
12720_20	12720	20	G	A	TGCAGGCGGTCAATGAGTCCGAGGTGCTAAAGGAGCTCCTTAAACTTGACCCCCAAAAAACATCTGAGTAAGATGGTTTA
12725_47	12725	47	G	A	TGCAGGGGGCTGAGGGACTCCCTGCGGCCTCTGGGTTTCCAGCAGGCGGAACAGTTCCTATATAGGGAACGGGAGGAGTG
12732_42	12732	42	C	T	TGCAGGTGCAGTGTAAGTACCAGGAGACACCCAACACCAGCCCACTCTCTCTCTCTCTCTTTTTTCTCTCTCTCCCAAAT
12733_38	12733	38	A	G	TGCAGGACGGAGTTATAAGCAGAACTTGTGATTTTGGTATTTTTGTTGGACTGAATTGATAGTAATCTATATTTCTGAGG
12747_27	12747	27	A	T	TGCAGGCTGACTGTGCTAGGGTCTTTTACATCATGACATCATACAGCCTCTGACAATGTGTGTCCATTACACTGAACAGG
12749_45	12749	45	A	G	TGCAGGGACCACACTTGGTACAGTACTGTAGGCACAACAGCACACGATGAGGACTTTTTGCAGTTAACCCTAAATACCAT
12754_9	12754	9	A	C	TGCAGGTTGCGTTCAATAACTACTGGCAGATGAATGGAAAGATGCCGGAGGAAGCTTTGAATAGGTCCGTTGCTTACAGA
12765_18	12765	18	C	T	TGCAGGCAGTCAAACATTCTACAGAACACCTGGGAAGGAGGAAGTGATGAGATGACAATAATAAGTCAGGGAAGCGAGCA
12769_72	12769	72	G	T	TGCAGGCTGCAATGTAAAAAAAAATGTGGGGCTTTTATATAGGCTGTTTGTACAAGGTTGGCAATGGAAATAGAAGTTAC
12770_51	12770	51	A	G	TGCAGGTCTCACAGGGAAGTCCTCTTACTGTCAGAGTTCATCGTACAGGGAAGTCCTCTTACTGTCAGAGTTCATCGTAC
12776_53	12776	53	G	T	TGCAGGTGTTACTGGAAAGGTCATGCATACAGTAGCTGTAACTTCAGGCAGAGTCGCAGAGTGTGTGTAAGTGAGCGTTC
12785_67	12785	67	A	G	TGCAGGTAAAGAAGCCAGATGTGGAGGTCCTAGAGAAATTAACATTCAATTCCCTGGCAACAGCTCTAGTGGAAATTCCT
12788_52	12788	52	A	T	TGCAGGGAGAAGCTTAACCTTACAGTAACCTCAGACTGGTCCACATCCTCTGTATTCAACTGGGATCAGAGAAAAAAAAC
12791_70	12791	70	T	G	TGCAGGAGAGGAAGAGAAATTGATAAATCCAGCAGCTGGGGAGTCCCCAATGTAGGTATCCATAGCCTTGGTCTCTGGTC
12800_69	12800	69	A	C	TGCAGGGAGAGTAGCAAACAAGTATAGAAAACACACACACATAGTTGACAAAGCTACAAAAGAGCAACACTTGATCGTCT
12810_13	12810	13	G	C	TGCAGGAAGGGTACCACATAAGGGAATGACATCCTCCTTCCTGTAACGCATAGCATTGAGATTGCAGGCAATGACAACAA
12813_70	12813	70	A	G	TGCAGGTACATCTCCAGGACTTTACCATGGTCACAGTGATGGGGCTCAGACTCCTCCTGGAAACACAATGGCACAATGTA
12818_38	12818	38	T	C	TGCAGGAATTTGTAGTCTTGCTGAGGTCTTCTCTGTTGCTAATTAGCATTTCAAATTAGCATTGGTCAGTAAACCAGAGG
12832_53	12832	53	G	T	TGCAGGGGGAAAGAGCAGGATAGCCATCCCTGTGTCCTGGGGTCCTGTCCACGTGGGCTCTGCTGAGGGGAGGGTGTACT
12837_73	12837	73	G	A	TGCAGGGTTGAGCTCTTTCATATGGGCCAGCAGCAAAGCAGGGGAAACACAAACACAACACAGTCACTTTAAAGGGCCCT
12843_68	12843	68	A	G	TGCAGGTACAGTTTCAAGCTGCTGTTTGATCAGGTGAGTCTGGGGCCAATAGAGAGTCTTGAGGAGCTGTTCAGCACACT
12845_60	12845	60	C	T	TGCAGGGAGACCATCTGTGGGAGTGGTGTCTGCATCCTTCCTCACATGTCCCACCTCCTGTTGATCCACACCCAGCTTCT
12852_52	12852	52	A	G	TGCAGGATTGTCTGAGACCAGCTATAAGGGATAGAAGGATGAGAAAAGTGATAGAGGGATAAGTAGAGTGATAGAGGGAT
12880_68	12880	68	T	G	TGCAGGGCCTCGCACGACGCCTCCCGACATAGTAGCTAACGTTAGCTAGTTTATTTTAGCGTGAAGTTGAAATAAAAAGC
12898_22	12898	22	C	T	TGCAGGGTCAAATAATAATAGTCACAGTGGTTGTCGAGGGTGCAACAGGTCAGCACCACAGGAGTAAATGTCAATTGGCT
12905_52	12905	52	C	T	TGCAGGAGGACTTTTTCCTTTTGGTAGGCCGTCATTGTAAATAAGATTTGTTCTTAACTGACTTGCCTAGTTAAATAAAG
12910_68	12910	68	T	C	TGCAGGCTGCCATCCTGATAAAAATACATATCCTATGAGGGGTGGATGTGGGAGGTAATATCAGTTTTCCTGTCCTTGTT
12913_32	12913	32	C	G	TGCAGGGGACATAGTGGTGTGGGGATGGAGATGGGGGTATGGGGAGACACACGGGTATAATTTGAGATGTGGGTAATAAC
12922_63	12922	63	C	T	TGCAGGAAACAATGGAAGGAGAGAAAGAAAGAGAGCGAAAGGCGGGGTCAGTGGGAACGAGAGTGTGAGTGCCAGCTAAG
12933_29	12933	29	G	T	TGCAGGGCCCAGCCCATTGCAGTGCAGTGTCGCGGGTGGCCACCAGGGGGGATGGGGTCTGGATGAAGACGAGACACTCC
12946_73	12946	73	C	G	TGCAGGAGGAGCTGGTTCTGGAGGGGAACGGACAGATCTTCACCCCCAGAGAGCCTTCCTGTATGGGGCAACACATCCCT
12948_54	12948	54	C	T	TGCAGGCATTATTTGGTGTTCTACGTTGTACACAGAGGATATTTTTGCAGAATTTTGCATGCAGAGTTTAAATTTGGTGT
12949_43	12949	43	A	G	TGCAGGGTACAGGATATGACTACAAGCACAGAGCTCAACAAACGCCTTTTAAAAACTAAAACTGGAACCAAGACACCAAT
12952_40	12952	40	T	C	TGCAGGAGCTGACCGCCCACATGATGGTGACGGGTCACTTCCTCCGGGTCACCAATGGCAACCCCCCCAGCAAGAGAGGA
12957_54	12957	54	T	A	TGCAGGATCGTCTGAGACCAGCCACCAGGTTATCTGACAAAACTGTGGGTTTGAACATCTGAAGAAATTCTGTACAAACT
12967_20	12967	20	G	T	TGCAGGATATTCATTCTGATGAATTAAAAGTGACGAAATATTAGTAAAAGTGCACTGAGATGAAACAGCTAATAAAAGGA
12970_46	12970	46	G	A	TGCAGGTACACTGGACTGCAAGAGATACTGGTGGCGAAGCTAGTCAGCGCAGCAGACGAAGAGATGGAGTTTCCCGACGG
12975_16	12975	16	T	C	TGCAGGGCCCACCGGGCGGGACAGGTGGCGCTGTGTCCTGACTGCCTCTAAGGGGCAGACTCTCAGGATTCTCATTGGAG
12980_65	12980	65	A	T	TGCAGGAGCTAGCTTGCAAAATTGACGATTTCTTTAGCCAATGATGGAGATGGGGATTTGGACTTTTGTTTTTGAGTTAA
12985_11	12985	11	C	T	TGCAGGACGGCCTGAATTTGTCAGGGCATCGACTAGGTGTCAAGTGTTTTGGCCCATGTTGACGCCAATGCTTCCCACAG
12990_25	12990	25	G	C	TGCAGGTGACACAGTGAGCACTGCAGATTCTTTCTCTGTCAGTAATACATCAAGCATACACTTGGCACAGCTCTTGGTAC
12994_25	12994	25	G	A	TGCAGGAGCTCGCGGAGCCCTTGGAGGTCAGGTTCGTCAAAAACGCTGCCGTTCTCTCAGACTTTCGGTCCACCCCCACC
13006_50	13006	50	T	G	TGCAGGCGTTTCTATGTGAGGGACATGAGAAGGATTCGTTTAGTAGTCGATAAGACTGAAATGTGGATCAGTGACGTGTG
13008_37	13008	37	A	C	TGCAGGCCCTTAACCACTGGCCTTAAATACTCCTGTACCTCTGTGTATTATTTAGGATTTTATTTCACTGGTATAGGGCA
13029_9	13029	9	A	T	TGCAGGTTCTTGCTCTACAACATCCATAGAGTACGACCCTACCTCACACAGGAAGTGTCTCAGGTCCGAATCCAGGCACT
13031_10	13031	10	A	G	TGCAGGCACCACAGCCTTGGTTTGATTACAAATATTTAGTCACAAAAACAGCAGAGAGAGAAGCTCTGCTCAGTGTTTCA
13038_66	13038	66	A	G	TGCAGGATACACGCACAGCATGCCCCGCACGGCTGGTTCTTAAGCCACAGATATTAGTTCATATTCGCACTACTATACTG
13044_42	13044	42	G	A	TGCAGGTGACATCCTGCTGAACGTTAACGGGCTGGACCTGACGGGGGTGACGCGGGGCGAGGCTGTGGCCAACCTGAAGA
13045_6	13045	6	C	T	TGCAGGCTGACCTCTGGTCGTCAGTTGAAATGTGTTTCCTCTGAGACATTGGTGCAGCTGGTATCCGGGTTAAGCAGGCG
13072_15	13072	15	C	G	TGCAGGCTGACAGTGCTCGTCAGTTGAACGGTGTTTCCTCTGACACATTGGTGCAGCTGGCTTCCGGGTTAAGCTGGCAG
13074_35	13074	35	A	C	TGCAGGTAGAACATATCCCGATAAAAATGTATATCATATAAATGGCTGCACATGGCCTGTCTACAATGATCTTTAAACAC
13078_27	13078	27	G	A	TGCAGGCGCGACACAAAACGCAGAAATAAAATTATAATTCATTTATAATTCATGCCTTACCTTTGACAAGCTTCTTTTGT
13079_73	13079	73	T	G	TGCAGGCTGACTTAGGTCATCGGTTGGTGTTTCTTCCTAAACATTGGTGTGGCTTGTTTCCCGGTTACCCGGGTGGGTTG
13090_47	13090	47	C	T	TGCAGGGGGGTTAGTTTACAGTGGGCTGCCCCTGCATGTCGCTCAGCCGTCCTCAGCTGCTGCACCCTGTCAACCCTACC
13103_27	13103	27	G	A	TGCAGGTGACTGGCCAAGAAGGCAAAGGTGAGATGGTTAGATAATCACAGAAAACACACTCATAGTCACATAGATACAAT
13108_18	13108	18	G	T	TGCAGGGCAGAGTGTGTTTCGAGCCCTCCGCACCTCTCTCTGCCTTTGTTGTCAGACGCTCCGGCCCGGATTTGAGAGCA
13129_72	13129	72	A	G	TGCAGGAGAGATGAGACTACCAGGGCACAGACCGTATGTGAAGTGGCCTGGCGCCAGTGACAAGAAGTTGTGGGAAACAG
13152_57	13152	57	C	T	TGCAGGCCTTCAGTGAACAAAGAACACATTGGAAGTAGACCCTCCTAATAACATGTGCCCTAACTGGACCCTTCTGTCCT
13166_48	13166	48	G	A	TGCAGGTGAAGAAGCCGGATCTGGAGGTCCTGGCTTGAGTGGTTACACGTGGTCGGTCTGCAGTTGTGAGGCCTATTAGA
13168_28	13168	28	G	C	TGCAGGAAGGGTACCACATGAGGGAGGAGGAAGTCTTCACAGTAAGGCACAGCATTGAGATTGCCTGCAATGACAACAAG
13173_57	13173	57	G	A	TGCAGGCTGATTCCGAACAGGGCCAGAGGATTGGATTTGTAGATTTAAAGAGATTTCGTCCAACAAATATAAAAACAGAA
13175_70	13175	70	T	G	TGCAGGGTGTGCAGAGCTGTTGGCCGGGGTAGGGGTAGCCAGGTGGAAAGCATAGCCAGCCGTTTGAAATGATCGACTAT
13192_53	13192	53	T	C	TGCAGGGGTCACATGGCCATACTAAAAATGTACTCACTCTCTGTACTATAAAATACTTTTTTCACTGTACTGAATATGCA
13194_64	13194	64	A	G	TGCAGGCAACTCACTGTGGGTCTGAGGTTCATATCTCCTAAAGGCAACTCACTGTGGGTCTGAGATTCATATCTCCTGAA
13198_13	13198	13	C	T	TGCAGGCCAGGACTGAGCCCTTCTTCATCCAGCAGGCCCGCCGGATGCCCTCCATCAACGCCAGCTACGGACCCATGTCT
13200_55	13200	55	C	T	TGCAGGATGACATGGATTTAAAGGCACTTGGGTTTGACATAGCAGAGGGGGTAAACGATCCATATTTACCAGGAGATTGT
13205_33	13205	33	A	G	TGCAGGGTTGAAATATATTCTCTCTTTGTGTAGAGAGGGGCTACCCTCAGATAATAGCATTGTTTGCTTTCGCCGAAAAG
13213_12	13213	12	T	C	TGCAGGTTTTCATTTTAGTCAAATGACCAGTGACACATGACCGAGAACTCAAATAGACTCACTCTGATTGGCTCTTGCTC
13219_35	13219	35	A	C	TGCAGGCTACCTCCCCTGTGATCTAGGAAATCTATCGAGCAAACACACAACTACACACACAACTACACACACACCACACA
13226_42	13226	42	T	G	TGCAGGGACACCCTCCTCAAAACGGATGGACTTGGGGTTGGTTGGGAAGACAGGGGATTCGTTGACGTCCTGTACGGAGA
13231_34	13231	34	C	T	TGCAGGAAGGTGAGGTGCCGGAGGTCCCTCCGCCCCCTCTGGACATCGAGGGGTCCCTGGCGTACACGATACGTGCCATT
13257_65	13257	65	T	C	TGCAGGCGCCCGGCCCGCAACAAGGAGTCACTAGAGCGCGATGAGCCAAGTAAAGCCCCCCTCGCTGGCTAAACCCTCCC
13262_47	13262	47	A	G	TGCAGGTGTTTTATCCATCCTGATTAAACCTCAATCAGGTCTAAATGAGAACACAGGTTGTGAGTGTTGAGCCTGGGCCT
13268_36	13268	36	G	A	TGCAGGAACAAGTATACATAGCACCATTGAATGCACGGCTGCCTAGGTCTGCTACCTAGTCTAATGCATTTTGACAGCTA
13273_56	13273	56	T	C	TGCAGGCGCCTGACCTGCCACAAGGAGTCGCTAGAGCACGATGAGCCAAGTAAAGCTCCCCCGGTCAAACCCTCCCCTAA
13284_29	13284	29	T	G	TGCAGGAGAAATATCAAATCAAATCAAATTTATTTATATAGCCCTTCATACATCAGCTGATATCTCAAAGTGCTGTACAG
13296_58	13296	58	T	C	TGCAGGAGCTGTGATGGGAAGATCTAAGGCGCAGAAAAAACTCCAGTGTACAAACTGTTCAAACCCCAGAGGACATTTGT
13304_6	13304	6	A	G	TGCAGGATTGAAATGTTTTCTCTCTTTTGTTTATGGAGGTGCTATCCTCAGATAATAGCATCCTTTGCTTCCGCCGAAAA
13332_30	13332	30	A	C	TGCAGGGGGGAGAGGGGAGAGGATCACCGTCCACGGCCTGGTGCCCAACAGCCCCGCCATCAAGTGTACACAGATACTGA
13341_34	13341	34	C	A	TGCAGGGTGGATGTGCACAGCTTTATTTTCAGATAATTTCTTATCTTTACGTGGTTCCACATGTGTAAGACTGTATGTTC
13346_55	13346	55	G	A	TGCAGGTAGTAACAGATGAAGGAGAGCGTGTGAATTGTCCTTAGTGGGTACAGGCGCACGCAGAACGCCAGTACTGTACA
13352_11	13352	11	G	A	TGCAGGCCTTCGATTGCCAGTTTGAGAATGTTGGGCGTGAGCTTGGATGCCTGCTTGAAGGAGAAGTTACTCCAGTCGAT
13358_18	13358	18	T	C	TGCAGGACCAGAGTCAGCCGACCGTCTCCTGAGTTAAAGTGGTCATTGAGTAGATGAAACCAAGTTGAAAGGCTTTGACT
13359_35	13359	35	C	T	TGCAGGAAGCATCCGTAAGGTGCTTCCTGCACTCCTCACCCCGTTTGCCCTAGCTGTACCACTCAATCACTGAGCGGTCA
13373_35	13373	35	A	G	TGCAGGGAGCTGGTGTGGTTCATAGCCGTCACCGCGGGTTTCCTCGGCGTCTCCACCTTCTTGACGTAACGGCGGAAGTA
13375_66	13375	66	T	C	TGCAGGCACAGATCTCTCCCATCCTCTCCACCACAGACACACACTCCTTCCTTTCTATCCCTGCCCTACCTAGCTGTTTC
13377_11	13377	11	A	T	TGCAGGAACAGTCATGTTCAGTATGCTTTTTACAGAATGGTGTAGGTTAAAAATAAACCTAGATTACGATATGCCTTGCT
13379_28	13379	28	A	G	TGCAGGAAGAGGCCAGGGGCAGGGACAGGGGCGGAGGTGGAGGTGGAGGTGGAGGCAGAGAGGACCAGTGGAGGGGACGT
13383_70	13383	70	T	C	TGCAGGGCTTGAACCCCATGACCTTGGTATTACCTCACCAAGATGTATGGCTAAAAGTGTTTTTAGAGAATAAGGTTTTT
13384_6	13384	6	C	T	TGCAGGCTGTGTAAATTCAAAATGCTGCATTTTAGACAAGCCGGGAGAACAAAATATAGCCTAGAGGGTCTGAAACTGCA
13408_67	13408	67	C	T	TGCAGGTGGTTCTGTATATCTGAGGGCACAAGGTGAGACCCAAATGCAGATACAATTAGGCAGATGACTAGAGTCTTACA
13415_48	13415	48	C	T	TGCAGGGAACAGGAGACCTTTAGGGATGCACTAGGAACCCCTCCACTCCTGTAGGGAACAGGAGACCTTTAGGGATGCAC
13418_17	13418	17	G	A	TGCAGGGCAAAGCTCTCAGTGTCTTTCAGATACTGCAACAGCATCTCCTGTTTCTTCAGCTCGCTCTCCTCTACCCCTTC
13449_56	13449	56	T	G	TGCAGGATCGAGTCACTGATTTGATGTTTGTAGAGAACGACAGGCTGTTGTCCAGGGTCACGCCAAGGTACTTTGCACTT
13472_23	13472	23	C	G	TGCAGGTGAAGAAGTTGAATGTCCTGGGCTGGTGTGATTACACGTGGACTGTGGTTGTGAGGTCAGTTGGATGTACTGCC
13478_41	13478	41	C	T	TGCAGGCTTTAAGTAAAGTGTTATCAACCAATTTACATCCTCTGTAATATTAAATACACTAGTTATTGTTATCCAATGGT
13497_8	13497	8	A	T	TGCAGGGTTGGCAGGAGGGCAGCAAGGTGTGAGAGTTGCTCCTTTAGCGCCTTCTCCTTTTCTTCATGTTGGCTACAAAC
13498_73	13498	73	A	G	TGCAGGTACTTATAGAGGCTACTGAGTTGAGATTGTGATTGGGTTGAGATTGTAGTTGAGTTAGGGTTGAGATGGTGGTT
13526_65	13526	65	C	T	TGCAGGGTCCATCATTTTCAGATAGCCGACATCCAACATTGAGTAGTTTGACTAGTTCAATTCTACCTTTGCTGTTTTGA
13549_11	13549	11	A	G	TGCAGGTGGTGGATTTATTCTTCCATCGGCCCTGGGTATCTGGGAGAGCCTGAAGCCATGATCAGGGAAAGCACAGACAG
13567_37	13567	37	C	T	TGCAGGAGCGAGTCACTGATTTGATGTTCACAGAGAACGACAGGGTGTTATCCAGGATCACGCAAAGGTTCTTTGCACTC
13568_49	13568	49	C	A	TGCAGGGTTGAAATATGTTTTCTCTCTATGTCTACTATGGTGCTATCCTCAGATAATAGCATCATTTGCTTTTGCCGAAA
13592_48	13592	48	A	T	TGCAGGGAAATCATTCCGATTTGCTCCCTCACATGTTGTGTGTGTGTGTGTTTGTCTGTTGTGTTTGTGTGTGTGTGTTT
13599_39	13599	39	G	T	TGCAGGAGACCATGAATTTCAAAGTAAAATATTCTAAATGACATTTGACACCTGGATTTTCACGTGCCCAAATGTTGTTT
13602_53	13602	53	A	C	TGCAGGGGGCCCACATTGATTTTGTTCATCACTCTTATTCAGATATCATATTAACATGACATAATGGCAAATTGTGTCAA
13606_57	13606	57	C	G	TGCAGGAGGGACTGGTGCACTTCACAAAATAGATGGCATCATGAGGAAAGAACATTAGGATATATTGAAGCAACATCTCA
13607_43	13607	43	A	G	TGCAGGGAGTGGGACTTGGACAAATGTGTTGCAAGAAAAAAAAGAAAGAACTGTGGGCATATGCCCAGTTTACCTTGAGA
13609_38	13609	38	G	A	TGCAGGGTTGAAATATACTTTTCTCTCTTTGTTTATGGAGGTGCCATCCTCAGATAATAGCATTGTTTGCTTTCGCCGAA
13611_15	13611	15	G	A	TGCAGGTTATGGTGGGAATTACTAGATTATGTTATAATACTATTAATTCATCAAATGGTTGTTTTATGCAACAGAATAAG
13618_8	13618	8	C	T	TGCAGGCTCATCCTGACATGACCCTCCAGCATGACAATGCCACCAGCTATACCGCTAGTTCTATGCATGATTTCCTGCAA
13623_14	13623	14	T	C	TGCAGGACATCCTTCACCTCTGTGATGTACGACGCAAAACCCAGGCTTTCAAGTGCTGTGGAGAAGAGGATATGGTTAGG
13627_43	13627	43	C	G	TGCAGGTAGGGACCATGGCCGTTGTTGACTTTTTACTGCCATTCCTGGAGGCCATTCAGACACTCAAAGAAGTAGAAAAC
13634_9	13634	9	G	A	TGCAGGTGAAGAAGCTGGATGTGGAGGTCCTGGACTGGCGTGGTTCTGCAGTAGTGAGGCCGGTTGGACGCACTGCCAAA
13638_18	13638	18	G	A	TGCAGGCCTATTTTATTTGGTTCTCCAAGTGCTGAGCAAAAAAAACTAATATTATTTATATGTTTTGTAATTGTTGGACC
13665_43	13665	43	A	G	TGCAGGTCCCTGTCCAGTCCCTTCAGCAGACCCTGCAAACGTAGGTGCAACTGGGCTGTCTTAACTGGGCCATTGGCCGT
13669_17	13669	17	G	A	TGCAGGAGGCCTTTTACGTTTTGTTTGTTGTCATTGTAATTTGTTGTTAACTGACTCGCCATGTTAAATCTCCAGTAGGA
13670_65	13670	65	G	A	TGCAGGAGGAGAAATATGGATGTAAAAATATTTTTTTAATTCAATGGTCTTCCTGCTCAAGAAATGAGCCACCCCGCATG
13681_73	13681	73	C	A	TGCAGGAGGGCAGCTACGTTACAGACAGCCTGCTAGTATGTACTGTAGCTAGATAGCCTAACATTGCACCACTCGGTAGA
13687_58	13687	58	T	C	TGCAGGCTGTCTCTTCAGTAGATTGCAACTCCGCTCCCTTTGGCAGTTCTATCTTGTCCGAAGATGTTATAGTTAGGGAG
13693_70	13693	70	G	A	TGCAGGCTCATCCTGACATGACCCTCCAGCATGACAATGGCACAAGCCATACTGCTCGTTCTGCAAGACAGCAATGTCAG
13703_8	13703	8	G	A	TGCAGGATAAGCTGGAGGACAGGGCACCACTGGACACTGAGGAAGATGAGGAGGAAGAGACCTTCACGCAGCAGGACAGC
13717_59	13717	59	C	G	TGCAGGACATGCTTTGTAGAGTGTGGTGTCAAAAAAGCAGAGCATCTCTTTAATATGGACAGACCTCTCCCCATCTTTAC
13721_62	13721	62	A	G	TGCAGGCTCATCCTGACATGAACCTCCAACATGACAATGCCACCAGCCATACTGCTCGTTCTGTGCATGATTCATGCAAG
13725_38	13725	38	C	T	TGCAGGAGGGGAAATAGCCTACGTCACGCATCACGTTGCCACACGGCTGGTTAGACACCTGTGATTTACCGTCAGAAAAC
13726_21	13726	21	A	T	TGCAGGGGCTTCCCCGGGTCATCCTTCAGGCCTTTATGTAGTCTTTGGTGAACTGCTCATTGAGGATCATCTTATTCTGC
13749_54	13749	54	C	T	TGCAGGTCCTGATCTTCTTGATCCCTGCTTTAAATCTGGCAGCTGATTTCATAGTTGAACCACTTACATATTTGTTCAAT
13763_11	13763	11	G	T	TGCAGGCTGACGTCGGTTGTCAGGTGAGCGGCGTTAAATCCGACACTTTGGTGCAGCTGCCTTCTGGGTTATGAAGTGCG
13770_60	13770	60	T	C	TGCAGGGTTGAAATATACTTTCTCTTTGTTTACAGAGGTGCTATCCTCAGATAATAGCATCGTTTGCTTTCGCCGAAAAG
13780_42	13780	42	C	T	TGCAGGATGACCTCGTCGTCAGTTGAACGGTTTTTCCTCCGACACATTGGTGTGGCTAGCTTTCGGATTTAAGTGGGAGG
13782_71	13782	71	T	A	TGCAGGACACAGAGATGACATAACATCTTATGTATGATCCACATGGCACCCTATTCCCTATACAGAGCCCTATGGGCATG
13788_67	13788	67	T	C	TGCAGGACGAAAAGTGCCACGCATACGAGGAAGCGCGTAGGAAGGAATACTCCAGGATGGCCGCTAATTTAACTATGCGG
13800_36	13800	36	C	T	TGCAGGAAATAGCATGAAGAAACCCATCACCACACACATACACAGACCATCTATTCATTGCCTACTTGCTATTACTCATC
13804_26	13804	26	A	G	TGCAGGATTTGACAGCCGCAATCAATGCAAGCAATGTGAAATTGATCCGAATATTTCCAGTCGCTGCCAGTCACCTATCC
13806_62	13806	62	T	A	TGCAGGATCGTCTGAGATGGGGTTGAGGGGTGCTGAGGAGTATTTCTGTCTGTAATAAAAAATTTAAAAATAATTCTGAT
13808_56	13808	56	G	A	TGCAGGAGGGTGTAAACAAGGAAAACAACTATGACTAACCATGCATTTAAAAGCACGAGAAAAATAATAATCTGCATGAA
13811_32	13811	32	G	A	TGCAGGGGTGTCGGGAGGTGCTGGGTTGTGGCGTAGGGCCTCTTGGACAGCTGATTGGATTTCCCTCTGTATGGGTCCCA
13819_16	13819	16	A	G	TGCAGGAATCACACAGGACAGACAGTTAGCTAGATACAAGTTGGCTGGTAGTGGATCTCTACTCTGAATATTTCGTTCCA
13823_42	13823	42	T	C	TGCAGGAGACATGGGCAGATTGTGTCCCTCAATATTCCTCTCTTGCTCCTGATTGTTCTTCCTGTTGATGGACTCTGGCA
13833_53	13833	53	G	A	TGCAGGAGGGACTTCAAAACCCCAGGGTGCTGTCTCCTGAAGACTCCTTCAGCGAACTTGTGGACCGCGTCAGCAATGCC
13836_34	13836	34	T	C	TGCAGGTGAAGAAGCCAGATGTGGAGGTCCTGGGTTGGCATGGTTACACGTGGTCTGCGATTGTGTCGGTTGGACGTACT
13837_55	13837	55	A	G	TGCAGGATGTTCAGCAGCCTCCAGCAGGCCTGGTTCACAGCCTCCAGCAGGCCTGATTCACAGCCGCCAGCAGGCCTGGT
13842_27	13842	27	C	G	TGCAGGGCTGTCAATGCCCTTTCAACGGCTGTCAAAACAGGGACGTTCGCTCCTTTTGACTGGTCTGACTCCCTCAGTTT
13844_46	13844	46	C	G	TGCAGGTGTGATGTTATGATGTACCGATCCTGTGCAGGTGTTGTCACACGTGGTCTGCCACTGCGAGGACGATCAGCTGT
13845_37	13845	37	G	A	TGCAGGCAAGTGGGACACCGGGGTTCAATTCCCCGACGGCGAGGAAGGAGTAGGCTGTCCTTGTAAATAAGAATTTGTTC
13848_27	13848	27	T	C	TGCAGGCTGGACTGCTCCTCCCAGCTGCTGTTGGATGACAAGGAGAACATCAGGCCTGTGGTGGTGGATGGGAGTAATGT
13858_20	13858	20	T	C	TGCAGGAAGATAGTTATGGATGATTCATTCTGCTGTATTACAGTGCTCACAGATCTGTTTCACTCCTATTCATACCTACT
13860_25	13860	25	G	A	TGCAGGCGTTTGGAAATTGCTCCCAACGTTGAAGCACACTTATGGAGGTCTACAATTTATTTTCTGAGGTCTTGGCTGAT
13871_36	13871	36	T	G	TGCAGGTAGCCCCCAGACAGAGCTAGCACTGGGGAGGGGGAGGGATTCTTGCTTCCTCAGTGTGTAACAGTATGCAAACA
13915_49	13915	49	A	G	TGCAGGTTACGGTTAGGATAGTGGGACTTGTAGTTCTCACTGTTGACCCACAGGACAGGGAGGTTAGAGATACATTGGTC
13916_41	13916	41	C	T	TGCAGGATAGACAGGTGTGTCTGCCACATGACAGTGGTAGATGTAGGGGTTGGTTGGTATGGGGTCTCTCCAGGGTCTGC
13918_64	13918	64	T	G	TGCAGGGGAGGAACGGCCGTCAAAAGGAAAGACTTCATGTTAGCATTAGCAATTCATTTCAGTCTATCGTCCAGGTTACT
13940_7	13940	7	A	G	TGCAGGCGAGCTACGACGATGTGTTGCAGGAGCTGCGTGGGCTGGAGCTGCAGCGGGAGACTCTGTTGTTCCAGGTGGAC
13951_65	13951	65	C	T	TGCAGGAAGTCCCCAGAGTGCTGTGCATAGAGAAGAGCCAAGGTAACCTACTTGGAATGTATCTCTTGTCTCTGTCAGAT
13953_50	13953	50	T	C	TGCAGGGTGTAGTGGTGTATATTGATGACATTCTGATATACTCCGCTACATGCGCCTTTTACATGTGTCTTTGGTGCGCA
13961_35	13961	35	A	G	TGCAGGGCAATGTCGCGATGCTGTCAGCAGCCTAGATGGCAGAGAAAGGCAGTCTTAGTGTAACTCTCAGGCTTCCTGGG
13974_21	13974	21	C	A	TGCAGGGAAGGGTACACACACCACACACACACACACACACACGCATGCACAGCACACACACCACACACACACACACACAC
13980_31	13980	31	G	A	TGCAGGGAGAAACTTTGTAGTGGGACAGGGGAAAAAGAGTGAGGAGCATTAGGGATAGTTCCGTATTAGAAGGGGTGGGA
13986_24	13986	24	A	C	TGCAGGGATCAGCAGCAGCACATGACCTTCCAACTGCTCACTAGCACCGAGTCACTCACCCTCTACAAGGTAGGCACAGC
13993_9	13993	9	A	G	TGCAGGAGCGAGTCACTGCTTTGAAGTTGCCCTGAATGACAGGGTGTTGTCCAGCATGAATCCAAGGTTCTTTGCACTCT
14008_74	14008	74	T	A	TGCAGGCTCAATCAAGAGTAGTACACACAAACACACACTGTATTCCCACATCCCTTTCCCCTCTTCTCTTGAATATATCA
14010_63	14010	63	C	T	TGCAGGCTCATCCTGACATGACCCTCCAGCATGACAATGCCACCAGCCAAACTGCTCATTGTGCGTGAATTCCTACAAGA
14021_20	14021	20	A	G	TGCAGGTACTCATTAAAAGAGCACGGTAATAACCATCCACCATGGATTGTACTATGCACAACCTCTGTCAGCTACAATAC
14033_44	14033	44	G	T	TGCAGGATCAGTGGCTGTGTGATCATCAGAGGGGGAGTTGCATGGGCCAGAACCAATGCTACACTCCCTTTCTACTTGTG
14039_17	14039	17	T	G	TGCAGGTATCAATAATAGACACGTTAATGTCCTCTGGGTGTCAATAATATACACGTTAATGTCCTCTGGGTGTCAATAAT
14055_48	14055	48	C	T	TGCAGGGGAAAGTGCACGTGGAAAATAACCTGAAGGGTGAGACACACACATACAGAGCGAGAGGGAGAAACACACGTTTA
14057_8	14057	8	G	C	TGCAGGAGCCCTTTTGGTAGGCAGTCATTGTAAATAATAATTTGTTCTTAACGGACTTTCCTAGTTAAATAAATGTTCAA
14063_13	14063	13	G	A	TGCAGGAGGGAGGGAGGAAGAGGAGGAGGAGAGACCTGAGAGACTGCACCTTCCTGTCCAATCAGACCACCCATCGGGCT
14066_49	14066	49	C	G	TGCAGGCGCCCAGGAGTCGCTAGAGCGCAATATGCCAAGGTAAGCCCCCGCGGCCAAACCCTCCCCCAAACCTGACGATG
14069_14	14069	14	T	G	TGCAGGACACATTTGACATTTTCTAAAGGTTGAGGTTTATATGACACCCCAGAATAAGTGAAAGAGCAGGGCGGGAATAG
14082_32	14082	32	T	C	TGCAGGTTCATCGCATCTAGCTAAATAACCAGTTTAGCCACGCACTAACACGATTGATAGTTAGCTAGTTACAATACAGC
14090_59	14090	59	A	G	TGCAGGTCAGGAGGAGAGGTTGAAGATTGGTCTTTGATTTTAATTTAGACAGGGAAGACGGAGGTAAACGAACATTAAAG
14106_44	14106	44	G	A	TGCAGGGACGGGAGCTGGGATTAAAAAATACAACATTTTTTAAAGATCAGGACAAAACACACATCACGACAAGAGAGACA
14115_69	14115	69	C	A	TGCAGGCACTACACAAAACGCAGAAATAAAACATGCCTTACCTTTGACAAGCTGCTTTTGTTGGCACTCCAATATGTTCG
14119_28	14119	28	G	T	TGCAGGCTCATCCTGACATGACCCTCCAGCATGACAATGCCACCAGACATTCCTGCAAGACAGGAAAGTCAGTGTTCTGC
14129_33	14129	33	G	A	TGCAGGGGACCATGACTGTTTAAATTGAATTATGCCTTTCAAAGAAGCATTCTAAATGACATTTGATATCTCAGCTTTCA
14139_34	14139	34	G	A	TGCAGGTCTGGGAAAGTGTCTCACTGGTGTGGGCGAGGTGTCTGTTGATCTGTTGCTCCTGTGTGAGGTGTTGGGGCTGC
14170_51	14170	51	G	C	TGCAGGTAGATCAACAACAGTCAAAAGGGGGTTTAAATACATCCCAGACACGTTTTTATTAGTTTAACTCGGCAAGTCAG
14171_33	14171	33	A	T	TGCAGGCTCATCCTGACGTGACCCTCCAGCCATACTGCTCATTCTGTGTGTGATTCAAGGGTTTTTCTTTATTTTTACTA
14183_72	14183	72	G	C	TGCAGGGAGAAACCTTGTAGCGGGGCAGGAGAAAAAGAGAAAGGAGCATCAGGGCTAGTCCCATTAGAAGGGGTGGGAGA
14195_24	14195	24	C	A	TGCAGGGCCCACTCCTCTAAATGTCATTTTAATCTGTGACAATGTTTGCAATGTACCAAACATTAGGAACAGCTTCCCTA
14198_43	14198	43	A	G	TGCAGGATCATGCGAGCAACTGTTTAACACTTGTAGGACAATTACACCCCCTAGTGGTTATATATATTACTGCACACACT
14207_34	14207	34	A	C	TGCAGGCTGACACTCAGTTGAACAGTGTTTACTCCGACACATGTGCGGCTGTTGAGAAGTGCGGTTTGGCCGGTCATGTT
14223_46	14223	46	C	T	TGCAGGGCTACACAAAACGCAGAAACAAAATATAAAACATGGCTTACCTTTGACGAGCTTCTTTTGATGACACTCCAATA
14235_42	14235	42	A	C	TGCAGGTTGTGTGCAATGAGGTTAATTAGAATCCTACTTTAGACTGAAATATAATGATAAACTACATCTGCAATGGAAAG
14244_58	14244	58	G	A	TGCAGGTGAAGAAGACGGATGTGGAGGTTCTGGGCTGGCGTGGTTACAGGTGGTCTGCGGTTGTGACCACGGTTTGGACA
14253_54	14253	54	G	A	TGCAGGTTTGGGAGCAAGAGACATCCAAAGCTTCTTGTTTCCAAAACTCACATCGGGACTCTGCTTTAGGACTTTTGGTA
14255_15	14255	15	T	C	TGCAGGCACCCGGCCTGCCACAAGTAGTCACTAGAGCGCGATGAACCAAGTAAAGACCCCCTGGCAAAACCCTCCCCTAA
14260_28	14260	28	C	T	TGCAGGGTCATGCTCTACAATAGTGTTTCCCAAACTGTGGGGCGAAACTCTCCACTCCTATGGGAGGGCAACGCCCACAC
14268_31	14268	31	C	A	TGCAGGCCATTCAACTCAACCCTCAATCATGCTGTTTCTGTTCTAAACAGCGCTTGTTGTTTTACGCAGCAGTAAGAGCA
14272_7	14272	7	G	A	TGCAGGCGGGGGCTCTGATTATGTTGGCAGTGGCGAGAGGTAGAGACACGGGTATGAACTACAATCCCTGAGCGTAGTTC
14284_37	14284	37	A	G	TGCAGGCTAGCTCCCTACGAACGTCCTCGCGTAGACCACACCTGTAGTGGTCGGTCAGGGCCCCACTATTCCATCCCACG
14292_38	14292	38	C	T	TGCAGGGGTACGAGGTAATTGAGGTAGATATGTACATATAACTAGGGATAAAGTGACTAGGCAATAGGATAGATAATAAA
14306_31	14306	31	A	T	TGCAGGTGTGCATCGGCCTCATAAAGAAGACTCTGTGGACAGACTGTTTGCCTTCCAGCACTCCAATCCGTTTCATCATT
14311_36	14311	36	G	A	TGCAGGTCCACCCTAAACATGTGGGGCAGTCTGGACACCATCATTTGACGTTTTGGTTTCTTGCCCATAACGATGATATG
14317_13	14317	13	T	A	TGCAGGGAATTCATAACAATTCTGCTCTAAAACTCTTTGGCCTGCGACTCTCTTCTCTCTCTCCCCCTCTCTCTCTAGGA
14324_22	14324	22	A	G	TGCAGGGAGAGAGAGGAGAAAAAGGAGAGGAGAGGAGGTTTAGGAAAGAGAGTAGAATCAAGGAGGAGAGGAGGGGAGAT
14330_14	14330	14	T	A	TGCAGGACTCCGTCTTGAGCCAGGTCAGTACAGTGGTCGAATCATTCCATTAGATGACCCTTTGGATTGGTAAGGTGAGC
14341_14	14341	14	G	A	TGCAGGCAGAGAGCGAGAAGAAGAGAGTGGGAGCAGGTGAGATGGTTTAGCCTTTTTGAACATCATCTCTAAAACAAAAT
14342_42	14342	42	T	G	TGCAGGCAGAGAGCCTTCCTGACATCTGTCTGAGCCCAGTGAGATTAAAGGGAGAGAGAAACAAGAGGAGGAACACAGAG
14350_20	14350	20	A	G	TGCAGGTGTGTTGGGTCATTGTCCTGTTGAAAAACAAATTATTGTCCCACTAAGTGCAAACCAGGTGGGATGGCATATCA
14352_41	14352	41	C	A	TGCAGGAGGTCTTTTGCCTTTTAGCCGTTATTGTAAATAATCATTTTTTCTTAACTGACTTGCCTACTTTAAAAAAAGGT
14358_19	14358	19	A	G	TGCAGGGAGAAACTTTGTCGCGGGGCAAGGGAAAAAGAGGGAGAAGTATCGGGGATAGTTACATTAGAAGGGGTGGGAGA
14372_48	14372	48	G	C	TGCAGGGACACCACCCTTACCTGTGACCAGCTGGTGTACCTGTCCATTCGGCTGGATAACCTGCTGGCTACCCGCGGACG
14373_53	14373	53	G	A	TGCAGGCAGAGCTCGAAGTGCTGGTGGTCAAGCTGGAGAGACTTCCTGGCTCCACCCCTACTCAGAAGTCAGCTGACCAG
14384_34	14384	34	T	A	TGCAGGCGCCCGGCCCGCCACAAGGAGTCGCTAGAGTGTGATGAACCAAGTAAAACCTCCCCAGCCAAACCCTCCCCTAA
14390_52	14390	52	G	A	TGCAGGGATTAGAGATTTTTTCCAAAACAAAAGGCCATGATACAGTAGAACAGGGGCTGCATATATGAATCATCTTAGAG
14409_63	14409	63	A	G	TGCAGGCAGCAGCTGCACCAGCGCAAAGCCCTTAAAGCTGACAACTATCCTCTGGGCTGGGCCGGCCTGCCTGTAGGGTT
14412_51	14412	51	T	C	TGCAGGTAACAATTTCTTTGGACTGTGTATACCAGGTGTATCCTGTACATATGACTAATGAAACTTGAAACACACACAGC
14416_20	14416	20	T	A	TGCAGGGGCAGAGAAAACATTTACAAACAGCTCTCAGACCAGCGAGCGGTGGATGGGTCATTACAACACTCAATGGAACG
14426_67	14426	67	A	C	TGCAGGCTTTCTCTGATCTAAGGATTTCAGGGCTTTATGTACCACCTGCACTGAGAATGGCAAAAAGAAAAGTTTGACCA
14431_48	14431	48	A	G	TGCAGGAGAAAACACCTGATTCAAAGATGGGCACAGATGGCTATTGCGATCATGGCAGATTTGTGCTTAAATGCAAGTAG
14438_19	14438	19	G	A	TGCAGGCGCTACACAAAACACAGAAATAAAATAAAAACATGCCTTACCTTTGATGAGCTTCTTTTGAACATCACAATTGG
14440_26	14440	26	A	G	TGCAGGGTTCCACTGTGCACCCAGGCGAGGCTCAGTGTATAAGCCTCTTTGTGTGCTGCATAGTGATTGTGCCCTCAAAC
14448_32	14448	32	G	A	TGCAGGGAGAAACTTTGTTGCAGGGCAGGGGGAAAATAGGGAGAAGCATCGGGGATAGTCACATTAGAAGAGTGTGGGAG
14449_31	14449	31	C	A	TGCAGGAGCAAGGGATGCTGGGTACCACACCCGAGGACCTAGCCCAGTTCCTGCACCAGGAGGAGAGGCTAGACTCTGTA
14453_68	14453	68	C	T	TGCAGGATGGTAACAGTCCATGGCACGGGTGACTGGATTCCTTGACGATCTTCGAGGTCATCCTCAGACATCCCCTGGTG
14458_49	14458	49	G	A	TGCAGGCTGACCTCCGTAGTCAATTGAACATTGTTTCCTTCAACACATTAGTGCGGCTGGCTTCTGGGTTAAGCGGGCGG
14467_25	14467	25	C	G	TGCAGGTTTATACCATCGCTGGTCAGAGCCCTGGAGTCTATGGGTCTTGTGTCGTCTATTCCCAGAGTTTACACGGTAAC
14469_51	14469	51	G	A	TGCAGGTTTTAAGGGAATTTATCTAAATAACAAGACACATTTTGATTTCAGGCACAGGAAAATTCTCAGCTACAAATCAA
14478_37	14478	37	C	A	TGCAGGTCCTGATGAGTCCGGTCTTCATGATGACCGGCTGATCTCTCTCGCTTCTTCCGTTCTTCCTCGTCCTTCTTTTT
14498_25	14498	25	G	C	TGCAGGATGAATGAGTCCTCCACTACATTACTGCCACACTTAGAGAGACAGGGTTAATATTACATACTGTATTTACCTCA
14500_38	14500	38	C	A	TGCAGGTGTCTCGATCAAGCGCACCCACTGACCAGAGCACCCACTGATGGGAGCGACCATTCGTTTTGTCATTGTATTGT
14502_44	14502	44	C	T	TGCAGGGAACACAATATATAATCTATACGATACCAAACGTTGGCTTGTAACTTATTGGTGCCACAAATTGGGATATGGGA
14510_49	14510	49	C	T	TGCAGGACTACTGGCGCACATGGCTGAAGGGACTCAAGTTCTTCATCTTCGTTGCGGGTCTCTTCTCCGTCCTGGCTGTG
14512_9	14512	9	C	G	TGCAGGAAGGTGGGTCCGTGGTTTGTGGGGCCATTTAACTTCTTACGGCTGAAATCCCGTTAACTTCTTGACGCTACCCA
14515_51	14515	51	G	A	TGCAGGTAGGATAATATTAAGATGGTGTTATTGTGTAAAATTATTCAGACAGATGGCTATTGTTGTTGGTGAATAGTTTA
14516_65	14516	65	G	A	TGCAGGGCACGAGGAAGGAGTAGGCTGTTCTTGTAAATAAGAATTTGTCCTTAATTTACTGACTTACCTATTTAAATAAA
14517_32	14517	32	C	G	TGCAGGCTGGCCAGGTAACAGCGCATCCGGAACAGGTCGATGTTGAACTTCTCCAGGTTCTGCTCCCATTGCTGGATCTG
14518_18	14518	18	C	T	TGCAGGAACTTGCCCAGGCCCTCCCCCACACTTCTCCTTCGCCCAAATCCAGACAACTGATGTTCTGAAAGAGTTGCAAA
14528_11	14528	11	C	T	TGCAGGAGTAGCCTGTTTCTGATAACTAGGCCACAGTACATTGTGTGCTGAGAATGATATTATAATGAACCACAGTAGGG
14540_64	14540	64	C	T	TGCAGGCGCGGGGCAGCTGGCTCCATTCCATCCTGTCCACTGTCCCTGATGAGGACCCTTACTGCCACATCACCAAGACC
14545_32	14545	32	A	T	TGCAGGCGCTACACAAAACACTGAAATAAAATATAAAAAATGCATTACTTTTGACAAGCTTCTTTTTTTGGCACTCCAAT
14548_18	14548	18	T	C	TGCAGGAAAGCACCCCCATACAACATGATGCTGCCACCCCTGTGCTTCACGGTTGGGATGGTGTTCTTCGGCTTGCAAGC
14556_29	14556	29	T	A	TGCAGGTGAGTCTCTCTCTCCCTCTCTGGTCACTTGGTATAAACAGACATTCCTCTCCATGAATAATGTTGTCATTTCTG
14567_60	14567	60	G	A	TGCAGGCTGACCCCGGTCGTCTGTTAAACGGTGTTTCCTCCCGACACATTGGTGCGGCTGGCTTCCGGGTTATGCTGAAG
14575_55	14575	55	C	G	TGCAGGAGTTGGAGGCTCTGCCCCCCCAGCTGGAGAACCTGGTGAACCCCACAGCCAAGGAACAACTCAGACTGAATGTG
14578_65	14578	65	C	G	TGCAGGAAAGAGGATTACAGCCCTCCAGCTCTTCTGGTATGTCGACCACCCTTATGTTGTGGATGGCTTCCGGGTTAAGC
14595_28	14595	28	T	C	TGCAGGTCAAAAAGAATGCAGTCAGTCACATAGGCAAGGGACTAAATGACGCACAGCAGTAAACAGGGCAAACTTTACCA
[truncated: 9,762 more rows]

## Sheet: Table S5
Table S5 – List of 13,522 SNPs and tag sequences for Brook Charr.
*First base of tag sequence has a position of 0.
Locus_ID	Tag_ID	SNP_Position*	Allele 1	Allele 2	Consensus Sequence 5'->3'
6_26	6	26	A	C	TGCAGGAAGGGTAAACACGAATATCAACCCTGGTGAGACAAAACCACGACTCGTCAGTGAAGAGCACTTTTTGCC
11_36	11	36	G	A	TGCAGGTGGTGGTAGTGACTGCCACATAACACAAACGTGGTGACCAGCACTCTTGCTCTGAATTGCTCCTCTCTT
12_25	12	25	C	G	TGCAGGTGTGGCTGTGGAACGACAAGACTTGAAAACATGCCAATTCCCCTGCTAACATTCAGGACATGCAGACAT
27_15	27	15	T	G	TGCAGGTGATTTCTGTGAAGAAGTTGGATGTGGAGGTCGTGGGCGGGCGTGGTTACACGTGGTCTGTGGTCGTGA
30_38	30	38	A	C	TGCAGGCTGCTGATCAATGGACCATTGGAGTTCTCACCCTCATAGATGTGCAGGAAGTCATAGCTGGGCTCCATG
36_28	36	28	G	T	TGCAGGTTCATGCTCCCCAACGTCCATAGTGTACGACTCTACCTCAAATAGGAAGCGGCGCAGGTCTTAATCAAG
42_12	42	12	A	G	TGCAGGACACCAAGGTGATGTAACAGTGAGACACCTCAGACGACCAGGTAGATTTAGACCAGTTTATTGTTCTCA
48_22	48	22	C	T	TGCAGGCTCATCCTGACATGACTCTCCAGTATGACAATGCCACCAGCCACATTGCTCGTTCTGTGCATGATTTCC
54_70	54	70	C	T	TGCAGGAGGAAATTAGGGCTGTTCCATGTGCAGGGAAACACAGACAGGACCGTCAGTATCCACTAGAGAACAGGG
55_27	55	27	T	C	TGCAGGAGACGGGAACCTCTTTCTCTCTCATGGAGGGACAGATAGACAAGTCGAATGACAGACAGACTACGCTAG
61_14	61	14	G	T	TGCAGGCTGACCTCGGTAGTCAGTTGAACAGCGTTTCCTCCAACACATTGGTGCGGCTGGCTTCCGGGTTAAGCG
68_41	68	41	A	G	TGCAGGAACTGAAACTCGTCTTTGATCCTGTCGCAGGACTCGGCCACGGTGAACTTGAAGCCAGGCTGCCCTGGT
74_59	74	59	T	A	TGCAGGGGTTCTAAAATTCCAAATAAATAGCTAACATATGACCTTCTTAAAACAAATCCATATGTAAGCTTAGTA
81_32	81	32	G	A	TGCAGGAAACATTACATGAGGTGCAGTGCTCAGTCACAGACAAACAAGGACAGACCGATAACAATAACCCAGTCG
84_39	84	39	G	A	TGCAGGCCAAGCCTGTCCAGGTGTGTCACATCAACTGAAGATCCTCCTAGCCTCCTGCAACAAGCAGACTACCAA
95_34	95	34	A	G	TGCAGGGAGAGTGAGCTCGTCTGTGGTGGTCGGCAAACCCTCAACCTTCTGGCCTGTAGCCCTGCATATCATCGA
99_38	99	38	G	T	TGCAGGAGAAAGTGTTTTGTGAGAAGGGTCAAGCACCTGAGTCAGCAGAAGGTCACATGGGTCAGGGAGGTATTA
100_72	100	72	C	G	TGCAGGAGGAGAGCAGCTCTGATGAAGGGAAGAGTTCATTCTGCAGGTAGGAAGAGATGCTGTGTAATGCACCGT
108_71	108	71	A	G	TGCAGGTGGTAAGGATAGGCAACAACACACCTGCGACGATGATCCTCAACACTAGGGCCCCTCAGGGGTGCATGC
117_31	117	31	T	C	TGCAGGCTGACTTCGGGAGTCAGTTGAACAGCTGGCTTCCAGGTTAAGCTGGCAGGTGTTAAGAAGCACAGTTTG
132_34	132	34	A	C	TGCAGGTTTAGGCTGCATGTGGACATTGCACAAAAATGGCCAGCTGTAGTGTAGATCAACAATGTGCTTTATATT
134_46	134	46	A	T	TGCAGGTCCTGATCTTTTGGATCCCTGCTTTTTAAATCTGGCAGCTAATTTCATAGCTGAACCAATTACATATCT
146_19	146	19	T	G	TGCAGGTATACAGTACCAGTCAAAAGTTTGGACACACCTACTCATTCTAGGGTTTTTCTTTATCTTGACTATTTT
152_40	152	40	A	G	TGCAGGTTAGGTCAGGCTGGCTGGACAATAGATGACATTTAACCTCCGACCTCTCCTCACCTGCCTCTGGGTCGT
178_13	178	13	T	G	TGCAGGACATAATTGTGCGATTTGATGCTGTTGTGTTTTTCAGATGAAGAAGGAGCTGACTGACAGTGACTCAAT
188_17	188	17	C	T	TGCAGGCACCCAGCCCGCCACAAGGAGTTGCTAGAGCGTGATGAGCCAAGTAAAGCCCGGCCAAACCCTCCCCTA
192_20	192	20	A	C	TGCAGGTCTACACAGGGCTGCTAATCTTAAGGAGTGTGTATAGGTCCCGAGGCGAGGCTACATGTAGTCTCTGGG
204_24	204	24	G	A	TGCAGGAATAGAACAGGTGTCATAGACACACCAAACACATCTGAGACACATACTCAGACCAAGAAAGATGCAAAT
205_33	205	33	T	G	TGCAGGATTCTGCCCTCTGTCATCCACTGATGCTGAATTATTTTGCTCTGTGGGGGAGCAGGAGAGTGAAAAGAG
208_46	208	46	G	A	TGCAGGTTAACCAAACTTTGGGAATCAGTTCAGCTTCCTCTGGTAGGAGCTGATTTGACCTCAGCCATAAAGAAG
209_14	209	14	T	C	TGCAGGACAGATGATAACCATTGCTATGAATGCTAAAAGCCAATCTTACTGAAGCATATATCACTCTTTGGCCTA
210_50	210	50	T	C	TGCAGGGCTTCGATCTGTCGCGGTCGTCTCTGGCGGTCACTGTTCCCGTGTCCCAGCTTCCCGTAGTCTCCATCT
212_12	212	12	C	A	TGCAGGCTGCCTCGGTTGTCAGTTGAACGGCGTTTCCTTCGGCACATTGGTGCAGCTGGCTTCCCGGTTAAGCGA
218_65	218	65	A	G	TGCAGGTTGACCCCGGTTGTCAGTTGAACTGTGTTTCCTCTGACACATTGGTGCGGCTGGCTACCAAAATTCTTA
225_28	225	28	C	T	TGCAGGTGGCTCTGTCTCTGCGAGGGGATGACCTGCACTCCCTCCACCTACTGACCCTTCTGCTTAGTGCCCAGA
227_25	227	25	C	G	TGCAGGTTTTGTCTACTTCCGGTTTGTTCCAGGGACGTCCCCAAGGATTTTTTTAGGACGTGGTCCCCTGGAGGT
241_43	241	43	C	A	TGCAGGCGGCGTTCCCACTGCAGCATCAAGGCGCTTTCGCCACCACGCAACTGCAGCAGCAGCAGCAACAACAAC
243_45	243	45	C	G	TGCAGGCAGACAAGCACCACATGCTGCTTACATGACAGGATGCCTCGCTGTTTCCCTCAATAACAATGTTCCAGA
244_9	244	9	C	A	TGCAGGACTATGGCCTAGATGGTCTCTGGGACAGTATAAAAGTTAAATATAGTTAGTTAATTCAATAAAAGATAA
249_36	249	36	A	G	TGCAGGCTTTCTCTGTTATACGCATTTCAGGGCTTTATGTACCTCCTGCACTGAGAATGGCAAAAAGCTAAATGT
252_58	252	58	A	G	TGCAGGACGAAACGTTATTTGTTTGTCAGACGAATCATTGGGTTGAAACTACAGAACAATACAAAACAACACACA
271_26	271	26	T	C	TGCAGGATGTGACTTTCTCTCCTCAATCATATTATAACCAGTGCGTTTAAAAAAAATCTGATAGTCTTTTTAATC
286_26	286	26	C	T	TGCAGGTTAATAAGGCTCTATCGATACAGACACAGTAGATAGACAGGGTTTGGTTTTGAGACAGAGCCAGTTCCC
306_18	306	18	T	C	TGCAGGAAGGGTACCACATGAGGGAGGAGAATGTCTTCCCTGTAAAGCACAGTGTTGAGATTGTCCGCAATGACA
308_74	308	74	G	C	TGCAGGGATTTGTGGTTTTGCACAATGTCTACTTTGATGCTAATTATTATTTTTGAATCTGAGAGTAAATAGAGG
315_52	315	52	C	A	TGCAGGAAGAAAATATCCTGATGAAAATAAATATCCAGGGCCTCCCGAGTGGCGCAGTGGTCTAAAGCACTCCAT
326_7	326	7	A	G	TGCAGGCATCAGATGTCTGTCTGTCTGTCTGTCTGTCTGTCTGTCTGTCTGTCTGTCTGTCTGTCTGTCTGTCTG
330_68	330	68	G	T	TGCAGGGCCTGAGCAGTCCACTGAGGTTAGGACATTACAGGAACTTGGGGTGGATAAGGGTTAGAGTAGAGCTGT
333_70	333	70	A	G	TGCAGGAAGGACCGGGCTATCTGGCCAATGTCGTAGGGCTGGAAAGTCTCGAACGCATGCACCGGCTCCAAACAG
344_19	344	19	T	A	TGCAGGCTGAAATGTTTTTATTTGTTGGCTTTATGTAGGCTATTTTTACATAGTTGGCAATGGCAAGAGTGGTTA
350_31	350	31	A	C	TGCAGGCGTCAGACCTGTCTCCGCTTGCTTTACTAGACAGCACTGGTGATAACTCTCTTATGAGGTTTTTCATTT
355_23	355	23	C	T	TGCAGGACTTACTTTTTGGAGTGCGTTGTCAAAAAAGCAGAGCATCTCTTTATTATGGTCAGACCTCTCCCAATT
372_16	372	16	A	G	TGCAGGCGCGACACAAAACGCCGAAATAAAAATATAATTCATGCCTTACCTGTGATGAGCTTCTGTTGTTGGCAC
375_28	375	28	G	T	TGCAGGGAAGGGGGCTGGGATTAGAAATGAATAAATAAATACAATATAAATATAGGACAAAACACACATCACAAC
380_16	380	16	C	T	TGCAGGTGTGTGTCTGCGATTACCTCACATACTCTGACCTACTATCTTTGCTGGACCAGATTTGGCCACCAGCTC
387_44	387	44	T	G	TGCAGGGATGAATTCAACCTGAAGTTGTCGCTGTTGAGTAACCATTGGCAGGGCGTGCTGCGTTGCGCCCAGCAA
401_34	401	34	C	A	TGCAGGTTAGCAGAGGTCATCCCTGAGGACAATGAAACCAGCACCACAGCATCAATGCTTAGACATGCTGCACCT
408_21	408	21	A	G	TGCAGGAAACGTTATGCTGAAATACTAAAATTCCCACAGAAGAACGTTGTTTCTTAACGTTCTCTGAACTATTAG
422_27	422	27	A	G	TGCAGGACCGTTGATAACCATTACTATAAATGCAAAATTCCAATCTCTCTGAAACATATAATCACTTGTTGGCCT
423_47	423	47	T	C	TGCAGGTGAAGAAGCCGGATGTGGAGGTCCTGAGCTTGCGTGGTCTGCGGTTGTGAGGCCGGTTGGACGTACAGT
425_51	425	51	T	C	TGCAGGGGCATTGGGCTGAGGTTTCAGAGGTGTTACATTTACAGTTTGTTTCAAGTCAAAAGCAAAGCTTGAAAG
438_32	438	32	T	C	TGCAGGAGCTCTCAGCAATGTACTGTAGGTCTCTGTTCAATCATCTCAGTCGTGGATAATATCTGGTGTAGCCTA
443_41	443	41	T	C	TGCAGGTAACACACACACAACACGGACACACTGGGGATTACTCATACAGCTTCACCGTCTTGGTATTTCAGGGAA
459_30	459	30	G	T	TGCAGGCTAACTTCGGTCGTCAGATGAACAGTGTTTCCTCCAACACATCTGTGCAGCTGGCTTCCGGGTTAAGCG
470_6	470	6	A	G	TGCAGGAACAAAAGGGAAATGGTCAGTGTCATTGACTGAAACTTGTGAATGACTGGATGAAGGAAGGAAGGGATG
472_6	472	6	A	G	TGCAGGACCTCCTTCTGTTTCTGTGGATCAGTCCTGTTCACTGCAGCTAGCTCCAACACTGTTCACATCTCACAC
476_12	476	12	C	T	TGCAGGTCATGGCGGAGCTGAGTCTAGGTCACGTGACCCACAGTGTGATCGGAGGATGCATCTTGCAGGGATCTC
495_51	495	51	G	A	TGCAGGACCTTCTCAATGCGAGCCACCAGAAAGATATCTGGGTGTGGACACGTTACAGAGAACACTCCCTGTGGA
503_26	503	26	G	A	TGCAGGACGCAGGGGGTGAAGTTATCGTCTCCACCACCCGGGTTGTCCATATCTCCGTGAAGCAAAGCGATGACC
514_30	514	30	C	A	TGCAGGAATGTGGTACGATCAAGGGGATGGCAATTATACAACTTCCACCTGTATTGTATTTGTGTATTGTATTTC
525_74	525	74	T	C	TGCAGGGTGGACAGGCTCACCGAGTCCCACACCCTCACGTGGGGCTGCAGCGGCTAAAGAGGGAGAAGAGGAGAT
527_22	527	22	T	C	TGCAGGCTCTAGTTTTGTCTTACCTTGATTATTGTCCAGACGTGTTCTGCAAGAAAAGACCTAGTTAAGCTGCAG
529_8	529	8	G	T	TGCAGGGAGCAGTGTGGAGGTGGTGGCAGAGATAGAGGCCTTCACTCTCACATTACAAATTATTTCTCTCCCTTC
540_44	540	44	T	G	TGCAGGACCAGGGTCGTCTACTCCTGCACTAGAGTGGTCTTCCAGGACCAGGGTCGTCTACTCCTGCACTAGAAT
541_74	541	74	G	T	TGCAGGGAGAACTTTGTAGTGGGGCAGGGCAAAAAGAGGTTAGAAGCATCGGGGATAGTCACATTAGAAGGGGTG
548_10	548	10	A	G	TGCAGGTTGGACACGTCTGTGATTGGGCACGTGTTGCAGAACAGGTGAACACCCTGGGAGGAGACAAACGTTCTT
552_22	552	22	G	T	TGCAGGAGGTGGTCCTTAACGAGGACGAGAAGAAGCTGCTGGCTAAAGAGGGTGTCCACCTGCCCAGCCAACTGC
561_24	561	24	T	C	TGCAGGGCACACAATGTTACAATACCACTCTATTTCTGCCCGACTTGTCTTAGGTAAAGGCAATTGGAATGGTGT
567_20	567	20	G	A	TGCAGGGTCCCAGGCAGCATGACAGAGGTCTGCAGACTGCAGCCACAGACCTCCTCCAGGACTCAGTCTGCTTAA
575_10	575	10	A	C	TGCAGGCTGACCCCGGTCGCCAGTTGAACACAGTTTCCTCCGACACATCGGTGCGGCTGGCTTCCGAGTTAAGCT
583_71	583	71	G	A	TGCAGGGAGTTAACCAGGGCAGGCAGTACCCCTGGCCCACTGGTGTAACTGGCCACAGTGGCTCAGCGGCTGAGA
587_7	587	7	C	G	TGCAGGTGGTTGGTTGGAGGATTACAGAGGAGACTGGGTGGCCATCTTGGATTCCCAGACCCAGACGGGTGCAGC
589_20	589	20	G	A	TGCAGGGCTATAATGACCACGAAAAACTGTCTAAAATTACATCTCTATCAAGTTCATATTGAATTGATCTCAAAG
595_37	595	37	C	T	TGCAGGCGATACGGATATGACTTATTATTGATATCGACATAACGCACTGATGTGAATGACATTGCTGCTCTCTCA
603_33	603	33	A	G	TGCAGGAGGAGTACCCTCTATATAACTCTATGGATTACATGCAGGAGGAGTACACTCTATATAACTCTATGGGTT
609_23	609	23	G	A	TGCAGGAGGAGTGTGTTTGCGGCGTGTACAGGTTTTAAAAACCGATGTTAAAGCAGCCATCATTACACTGAGAGG
611_50	611	50	A	G	TGCAGGGAGAAACTTTGTAGCGCAGCAGGGGAAAAAGAGGGAGGATCATCGGGGCTAGTCGCATTATAAGGGGTG
617_53	617	53	C	T	TGCAGGGCCAGAGACCCCATACAAGACCTCCCCTTTATCAACGGACTTCCCCCTCTGCCTCTGTGCTCAGGCTCT
619_22	619	22	G	T	TGCAGGAAAGTCATGCAGAGATGCACAAAGCACCTTACATCAAACTAACAGCTTTTCACACATCAATACTAATTA
621_11	621	11	A	G	TGCAGGGGGTAAGACTGGCCAGAAATGCCAAGAATGCTAATACCGTTTCACTCCTTCTGTTATGATAACAAGAGC
640_28	640	28	A	T	TGCAGGGTTGAAATATGCTTCTTTCTGTATACAATGGTGCTATCCTCAGATAATAGCATCGTTTGCTTTCGCCGA
650_43	650	43	G	A	TGCAGGAGGAACCGCCCCCTGCACTGCAGAGGAGGAGCCAGAGGGTAGTGCGTACGGCCCAGTACATCATTGGGG
661_48	661	48	G	A	TGCAGGAGTAGCCTAAAGCATGTTTGATCAACAGCACATTTTAACCTGGCATGCGTCACTGCTATGTTGTAGATA
662_28	662	28	C	T	TGCAGGTAAGGGATCCTGAGTGGTGCAGCGGTCTAAGGCACTGCATCACAGCGTTAGAGGTATCACTACAGATCC
665_71	665	71	A	C	TGCAGGGTGGGGGAGAGGAAGTAATGTACATACATCGAAGGGTTAACACGGGCATAGTTTAAGATGAGATGCAAA
673_31	673	31	T	C	TGCAGGCCAACGTGGTGTGTGTGGTCTATGACGTCACCCAAGAGGAAACTATAGACAAGGTATCTTCTCACACAT
680_53	680	53	C	A	TGCAGGCTGACTTCAGTAGTCAGTTGAATGGTGTTTCCTCTGACACATTGGTACGGCTGGCTTCCGGGTTAAGCG
685_44	685	44	C	T	TGCAGGCTCAGCAAAGCTGTTTGTGTACTAGGTTCCCTGGCTCTCGGATAGGGTCTGAGGTTCCCTGGCTCTCGG
698_23	698	23	A	T	TGCAGGTGGCGTGGACGGCTGAAAAAAATCAGCTACCAGCGCCTCCTTAATATAACTGTTCATGGCTGCTGTCTC
703_17	703	17	A	T	TGCAGGTGTAAAAGCTGAGTTAGAGAGGCAGGAAGAAGGGAGTTAGAGAGATGGGGGAGAGAGGGAGGAAAGGGG
705_16	705	16	T	G	TGCAGGGTTAATGTTATATTATACTGTACAATTCAGTAATTGTGTAGTACAGGGGTAGACAACCCTGTTCCTGGA
707_62	707	62	A	G	TGCAGGCTCCCTTTGGGACAATGCTCAGTCAGCAGAAAGAGCTGTGGAGGCTCCAGACAAGCACCAATGAAGCTG
711_7	711	7	A	C	TGCAGGAACTCTGGTGGTTGCCAGATCTCAGGCTCCCCTGTGGCTGGATGCTGAGATTGAGCGAGCAGAGGGGCC
712_40	712	40	G	A	TGCAGGCTCGGAGCAGTAGGTTTTGCTAAGCAGCACCGAGGGCTCTTTTTTGGTCCCTGTTTTTATCTGAAAGCG
720_52	720	52	A	T	TGCAGGCGCCCAGCCCACCACAAGGAGTCACTAGAGCGCGATGAGCCAAGTAAAGCCCCACCGGCCAAACCCCTT
731_20	731	20	T	C	TGCAGGATCCTCCACTGACATGTTGCCTGACGTCACCGTGGAAACACGTTGCAGCCAAGCCAGATTGCCGAGCAG
738_27	738	27	C	T	TGCAGGTGCCTGGGGCCTGGAGCTCAGTTCAGCCTGTAGGTGCCTGGGGCCTGGAGCTCAGCCCAGCCTGTAGGT
746_6	746	6	A	C	TGCAGGAATGGACTGCAATGGTGAGTTTCTTCTCCTTTGAGGCATAGGAAAGAGACAGCTTCACCTGCCCACAGT
756_49	756	49	G	A	TGCAGGCCCACTCTACCTCCGGCCACCGCCACATCTTGGCAATTCGCTCAAACCTCAGCAGCTAATTTCCAATGT
767_67	767	67	T	G	TGCAGGCAGAAGCCACCGGCACCGAATGGTAGTGTAGAACTGGCTCCCTTTTGAGTTGCATGTGTCATCTCATGG
781_58	781	58	T	G	TGCAGGCTCATCCTGACATGACCCTCCAGCATGACAATACCACCAGACATACTGCTCGTTCTGTGCTGAGTTTGT
790_17	790	17	C	T	TGCAGGCAGCATGCCAATTACAAGCTCCCTCAAGACTTTAGACATCTGTGGCATTGTGTTGTGTGACACAACTGC
804_13	804	13	C	A	TGCAGGAAGGATACCACATGAGGGAGGAGGATGTCTTCCCTGTAACTCACAGCGTTGAGATTGCCTGCAATGAAC
806_36	806	36	A	C	TGCAGGACTTTTTGCCACATTCAATATAAAAACTTCAAACCACAGGTTAATTAGGTGTTGGAAAGATCTAAGGGC
810_41	810	41	A	C	TGCAGGGTATGAATTTCACACTTATATGTGTATACTTTTTAACCTGTTTGGGATAGGGGGCAGTATTTTCACGTC
835_46	835	46	T	A	TGCAGGCTAGTCTCTTTTTATTGGTATGTAACTGTTATGAAAGTTGTATTGTCAATTTGTTTTGTATTTGAACTG
836_64	836	64	T	A	TGCAGGCACCCGGCCCGCCACAAGGAGTCGCTAGAGAGAGATGAGCCAAGGAAAGCCAAACCCTTCCCTAACCCG
849_69	849	69	T	A	TGCAGGCTACCAGACAAATGAACATTAAATCTTTTAACACTGTAAAATTAAAATGTTTAAGCATTTTTTTTTTTT
850_48	850	48	C	A	TGCAGGTGAAGAAGCCGGATGGGGAGTGTCCTTTTATGGCCTCCAGCACAAGGGGCACCAGTGTAATGATCAAAG
867_42	867	42	A	C	TGCAGGCAGCACTAGGAGGAGGTAGATTCACTCGGGTTACATAGCTCCTACAGCGGCTTGCTAGTTTGCATGACA
871_20	871	20	G	A	TGCAGGGATCACGTACACTCATAAATGTGTGCACTGACGACTGGAAGTGGATCTGATTTAGTTCATATTGTTGCT
873_72	873	72	G	A	TGCAGGACCTTCCCCAGCCTGTCATCCTACCAGCCATTTACACTCAGCTGGTCCACACCGCCCAAGGTACACGCA
875_28	875	28	G	A	TGCAGGGGACGTGCCTTATTAAACATTTAGCTAAGACACGAGAGAGACACGTCATGTGTGTTCCACACATCTCTT
889_29	889	29	A	G	TGCAGGAAACCTAGTGGATAATGCTGGAAATATTGATGAATGCAAAGTGCCAACAAAAAAAAGCAGAAAATCATG
903_34	903	34	T	G	TGCAGGTGAATAAACCAGATGGAGGTCCTGGGCTTGCGTGGTTACACGTAGTCTGCGTTTGAGAGGCCGATTGGA
944_66	944	66	C	A	TGCAGGAACCTACACAAAGACACACATACACTCTGGCAGACACACACACACCTGGCAGACACACACACACCTGGC
946_29	946	29	A	T	TGCAGGCTGAATACCAGACGTTACACCCATCAACTAGTATGGAGAGATGACCTGTGTTGTTCTTGTTTATGTCAC
956_28	956	28	T	C	TGCAGGCCGCCAGGGCTCTGATCATAATTGCCATAATTGCCGGCCTGTTCGCCATCCTGCTGGGCATCGCCGGCG
961_6	961	6	A	G	TGCAGGAACTTCAAAATTGCAGTTATAAACAAGGCTTGTACATGTGGGAGTGCTTTCAAACTTTGAAGCATTTTA
972_26	972	26	C	T	TGCAGGTCCTACTCTTCCTCGGCTGACAGTATCACACTCTTTCTTCAGTTCATTTGAATAGCACTGGGGTTCCCA
974_41	974	41	A	G	TGCAGGGCCTCGGCCACCTCCCTCAGCAGCAGACCAACCAGGAAGTGGTTCTTACAGTAATCCTCCGTCAGCGCA
975_41	975	41	T	G	TGCAGGAAGGGTACCACATAAGGGATTTGGATGTTTTCCCTTTAACGCACAGCGTTGAGATTGCCAGCAATGACA
978_18	978	18	T	C	TGCAGGTGAAGCTGGATATGGAGGTCCTGGGCTGGCGTGGTTACATGTGGTCTGCAGTTGTGAGGCCAGATGGAC
979_74	979	74	C	T	TGCAGGAGCATCAGGGACATTTCCTGCAGATTTTGTCAATCCTACAGATTTCCGGCAGGACACCTTCACAATTCC
1005_39	1005	39	G	A	TGCAGGGCAGGTAGTTTGCCCCCGGTGATGCGTTGTACAAACCCCACCACCCTCCGGAGAGCCCTGCGGTTGTGG
1013_64	1013	64	G	A	TGCAGGAAGTGTACCACATGAGGGAGGAAAATGTCATCCCTGTAACGCACAGCATTGAGATTTCGTGCAATGACA
1021_63	1021	63	A	G	TGCAGGATTGTCTGAGACCAGCCACCCAGACAGCTGATGAAACTGTGGGTTTGCACAACTGAAGAATTTCTGCTC
1030_34	1030	34	G	T	TGCAGGTCCCACTGTTGGTTTAATAAAGCTTAAAGGCCTAAAGGAATATGTAAAAACAAAATATATGTCAGTTGT
1033_8	1033	8	G	A	TGCAGGGAGAAACTGTGTAGAGAGGTAGAGGAAAAAGAGGGAGGAGCATCAGGGCTAGTCACATTAGAAGGGCTG
1042_7	1042	7	A	G	TGCAGGCGTCAGAGAAAGAGAAGGAGAGTCCGGCAGAGCTGACGGAGCGCTGTTTCAGAGAGCTGCTGGGACGAG
1043_30	1043	30	A	G	TGCAGGTCTGCCCCTGGTGAGTCCAGATGGGTGTCCTCAGCCCCCGGCCCCTCAGCCTGGCCCCTGCCCTGGGGG
1047_12	1047	12	G	A	TGCAGGACATATACAGATGGATCCAGACAAGGTGAGAGCGGTGGTGGATTGGCCTCAACCCACATCCAGAGTGCG
1048_6	1048	6	C	T	TGCAGGCTGCAATGTTTTAATTTTTAAATTTTTACATAGTTGGCAATGGCAATAGAAGTTACTTTTTAGGTTAGT
1051_56	1051	56	A	C	TGCAGGTGGTAAGTTCATCCTCTGAAACAATTCTAAAGACGCACTGTGAAGGAGTAAGACGTATTGGAGGTAGAT
1062_26	1062	26	A	G	TGCAGGGAGAGGAAATTGTTAAGTGGAACTGGACGAGAGACTGTAGATTGAATTGTTAAGTCATTATATTCATGG
1074_11	1074	11	G	A	TGCAGGGAGAGGAGACAGGCGGAAAAGATAGATTAACAGACACACCTTAAACACACACATACACACACGCACGCA
1080_45	1080	45	A	G	TGCAGGTCCACACTGCCTTCTGAATCTCAAGCCTTAGATACTGATGTCATGGTATGACAGATTCACCCCTCTCCT
1083_73	1083	73	A	G	TGCAGGGGATGGAAGGAGCCCTCCTGACCCAAAGGGTGGGATACTATGATCTTAAGCTGGGCACTGCTGTAGGGG
1087_62	1087	62	C	T	TGCAGGGTGATCTTGTTCTTGACCAGCAGGCCGATCTTGATGTCCATCAGGTTCAGGTCATTCTCCAGCTGCTGG
1095_43	1095	43	A	T	TGCAGGACATAAATCAGATTGAGATCCTCATTTCACCTGTCACTTTACTCTACATTATGACGGTTGATCACGTCA
1108_26	1108	26	T	A	TGCAGGGATTGCGCGCAGAATTTTTTAAAATTCCGGTCAATCGGTCTGAATACTTTACGTTCGACGTTGCAGGAA
1119_32	1119	32	G	A	TGCAGGGTTATGCACCTGTTACAACAGGTCATGACAGCTGATGGAAAAATAGATGGGTTTCATCTGACATGCCCT
1127_28	1127	28	C	T	TGCAGGCGGCCTATCAGCTGATGACCGACGTGTTTGGCAACTACGTCATCCAGAAGTTCTTTGAGGTGGGGACTG
1130_9	1130	9	G	T	TGCAGGACAGGATGGGAAAACCATGCTAACAATCCTCGCTAATTACCAGCCACAGAGAAGATGTCCATGGCTTAC
1133_17	1133	17	A	G	TGCAGGAAGGGTACCACATGAGGGAAGGAGGATGTCTTCCCTGTAACACACAGCGTTAAGATTGCCTGCAATGAC
1136_24	1136	24	T	C	TGCAGGTACAACCAGCTGGCTGTTTACTTCTGACTACAACCCTAACAATACAACCTGTTACCCCAGAGGACAAAC
1148_47	1148	47	A	T	TGCAGGAGAACGTCCCGGGGCAGGCTGCGCCGCTTTGAGGCAATGTGTGTGGCAGAACGGGCTCCAACCCAGGAT
1164_39	1164	39	T	G	TGCAGGTTCTCGATTTAAAGAGACATCGCCTATTTTTGCTTATGTCCCGATTTAAACTTGCCGGTATGTGCAATT
1167_40	1167	40	A	T	TGCAGGCTGTTTGTCCAGGCAGGCTGTTTACTCTGATATCAGTCATGGTCTCTATCTGCACTGCAGCCAGCTCTC
1172_29	1172	29	A	C	TGCAGGCCGCATTCGGTCTTCAATTTTTTATTTTATTTTTCTATTTATTTAACTAGGCAAGTCAGTTAAGAACAA
1173_14	1173	14	C	A	TGCAGGCACCCGGCCCGCCACAAGGAAATCGCTAGAGCACGATGAGCCAAGTAAAGCCCCCCCGGAAAAATCCTT
1175_30	1175	30	G	A	TGCAGGTGGTTCGTTTTATATTTACGGTTGATGGCAGTGGCCAACCAAAGCATGGATTGCAGTTTCGCCATGTCT
1176_7	1176	7	T	G	TGCAGGTTTCCAGCCCGCCACAAGGAGTATCTAGAGTGTGGTGAGCCAAGTAAGTATTTGGAATCAAGGACTGAT
1178_24	1178	24	C	G	TGCAGGGAGTGTTAGTGAGGTCGGCGACTGATTTGGTGCGATAAGGCCTGGCTCGCAATCAGCGTTCCAATTCAT
1194_35	1194	35	A	G	TGCAGGGGCCCGGCCCGCCACAAGGAGTTGCTAGAGCGTGATGAGCCAAGTAAAGCCCCCCCTGGCCCTCCCCTA
1196_50	1196	50	G	T	TGCAGGGCTGCCGTGCTCAGTAACGCTCCGCTACCAGAACCGTTATTAATGGGGCTGTGGGGCGGCTGGGCCGGC
1197_69	1197	69	T	G	TGCAGGAAAAGCTCCTTGTTGAAGGGCTTATGCTTGTGGCCCCACTTGTTGCGGCGGCCCCAGCAGGAGTGTCCT
1198_16	1198	16	A	G	TGCAGGCGTGATCTCTGCAAAAACACTTTTACATATCCGAGGGTTTGTCTTGTTCCAGATAAAAGCAGATATGAA
1214_14	1214	14	A	C	TGCAGGGTGCCGCCATTGGGAAGCATGAGGAGCAACTTGGGGACCTTTTGGAAGGGCTTCGTTCTCTATCAGAAC
1220_34	1220	34	T	G	TGCAGGCCCGCCTGCTGGTTGTGCGGGATTGTTCGATGTACATCTGTACACGTCTGTGTGTCACAGTTTTCCCAT
1224_15	1224	15	T	C	TGCAGGTAGAACGTTCTTAACTTGTATAATTACAAAGAAATAAAAAAGTTAAGATCATTTTAATTCAGGGGTGCT
1225_31	1225	31	G	A	TGCAGGGGTAACAGGGTGATGGCTGTGCTGAGACGGCCACTACCCAGACTGACCAGGTGGGGGTGCTCTGTTTGG
1233_16	1233	16	G	C	TGCAGGTTGTTTAATAGTATTCCATAATGAATACTCCCGAGTGGCGCAGCGGTCTAAGGCACTGCCTCTCAGTGC
1238_52	1238	52	C	A	TGCAGGTTTCCTCTGTGGAACTTAGCGGGGGAAGGGACTTTCTGTCTACTTTAAAATTTGTTATTCAAAAAAAAT
1240_26	1240	26	T	C	TGCAGGCCCGCGGTCCCTAAGGAGTGTCAGAGACAGGTGGAGGCCCCGGAGCTGCTGGGAACGGCCTGCTCACGG
1244_11	1244	11	C	T	TGCAGGAGTCTCCCGTGTCTTTTGGGAAGCTCGCTACAACATTGTGTCTTGTCTTCTGAGACAAGTTGTTCTTCC
1260_63	1260	63	A	C	TGCAGGTAAGGGATGACTCATCAGATCATGTCAATCACTACTTATTGGCTTACCTGACATTAAAGATTCAGTGTA
1270_29	1270	29	T	A	TGCAGGATCGTCTGAGGGGTGCTCAGGAGTATTTCTGTCTGTAATAAAGCCCTTTTGTGGGGAAAAACTCCTTGG
1277_50	1277	50	C	T	TGCAGGCAAAGAACCCCCACAACATGATACTGCCACCCCGTGCTTCACGGCTGGGATGGTGTTCTTCGGCTGGCA
1284_33	1284	33	T	C	TGCAGGATCATGTCGGCATTAGACACATTCTCTTTCTTTCTTTCTCCCTTTCTTATCCCCCATCTATTTATTTCC
1313_26	1313	26	C	A	TGCAGGCAACTGCATATGTTTGACAAAATTGTTGCTTGTGGGTGTAAAAAGAAAGTAGACAAATAATCTTAAAAG
1317_17	1317	17	C	T	TGCAGGCTGACTTCGGTTGTCAGTTGAACAGTGTTTCCTCCGACACATTGGTGCTGCTGCCTTCCGAGTTAAGCG
1323_60	1323	60	T	C	TGCAGGGGGAGACATTTCACAATATGATTAGAACGACTACTACAGCTAAACTATCAGAGGTCTGTGTGTCCGTGC
1324_62	1324	62	C	T	TGCAGGTTGACCCACAGGACGTGGCTGTACTTCCTCTTCTCATCCGTCAGGTGGGTCAACACCGCACCCGTCGCC
1334_10	1334	10	C	T	TGCAGGTTCACGCTCTACAACATCCCCCCCAAAAGGCACTTGTGTTTTCCTACTAGCACTGACTTTTCTGATAAA
1335_66	1335	66	C	T	TGCAGGCAATTGCACTTTCTATGGCTTCAAAGGTTTATTTATTTTTTGTACTTCATCATCACGTTTCCATTCATG
1348_43	1348	43	G	T	TGCAGGACATTGATAAACCTCAGACTGTCAGGACCGAGTCCAAGGGCCAAGGTCCAGGGCCATTTGAATGGGGCC
1351_18	1351	18	A	T	TGCAGGGGTCTAATGGCTATTTTCAAGACATCTTTCCCAGAAACGACCCCTCTCAGCAGCCACAGACAGACCACA
1352_9	1352	9	A	G	TGCAGGGTGATGGTGTTGTTGTATCTCTCTGCAGGGTGATGGTGGTGTTGTTGTATCTCTCTGTCTGTGCGTTGA
1387_27	1387	27	C	T	TGCAGGAAGAGAGGAGAGGAGAGGGAACGAGGGAACATCAGGGGAAGACAGTAGGAAGAAAAGAGGAATAGAAAG
1389_53	1389	53	A	G	TGCAGGAAGTGTACCAGATGAGGGAGGAGGATGTCTTCCCTGTAACACACAGCGTTGAGATTGTCTGCAATGATA
1392_19	1392	19	G	T	TGCAGGACTGACACAACAGGGTCTGGAGGTACGGGCGCTGTGGCTTACTTGTTGGAGGGGATCGAGAGGGGACAG
1421_55	1421	55	C	T	TGCAGGAGCACAACTTGGCCAACTATCTGTGAGTAGAGACATACGTCCCCCCTGTTATCTCCAGTCAGTGTCCAG
1422_62	1422	62	A	G	TGCAGGTCCGAAAGGCTCTGTGAAAACTCTATGACGTGCTCCAGAAGGGTTTTCAGGGCTTGATGATGTTGCTCG
1423_8	1423	8	C	A	TGCAGGTTCATGCTCTACAACATCCATAGTGTATGACCTTTCATCCCACAGGAAGTGATGCAGGTCCTAATCTAG
1431_6	1431	6	C	T	TGCAGGCCATCAGGAGAAATGCACCTCCAGTTTACCACAGCAACGGTAACAACCTGGCAACAGTACTAGCAGGAG
1441_73	1441	73	C	G	TGCAGGACCGGACTCTCCCTTCTCTCCTCGCTCTCCTCTTGGGCCCTGTGACAGTGGGGCAGTGTGTTAGTGTCT
1442_40	1442	40	G	T	TGCAGGTTATATCGACCTTATTCCCTTTCCCTTATTCATGTTTTCCTCGGGCCTAAAGGTGGTTGAATTATGAGG
1448_16	1448	16	G	A	TGCAGGACAGGTACAGGATGGCAACAACAACTGCCCGAATTACACCAGGAACGCACAATCAGTGCTCAGACTGTC
1455_32	1455	32	A	G	TGCAGGGTCCAATGTGTCTTCTCCCTATAGAAATATGCTCGTCATAATAAGTGAAAAGCACTTATGTTCTGTGCA
1465_54	1465	54	C	T	TGCAGGATCTCATAACAGCTGACTAACGACAGACCACCACAGGATTCTACTGGTCCTATGGTGTGGAATAAACCC
1467_62	1467	62	A	T	TGCAGGGCACAGGGAGGGGAAGGGTTAACATCATCATTCTTCTGCTTAGTGTCTCTTATTTAACTTGAGACCCAA
1470_65	1470	65	G	A	TGCAGGCTGACTCCGGTCATCAGTTGAACAGCGTTTCATCCGGCACATTGGTGTGGCTGGCTTCTGGGTTAAGCT
1491_41	1491	41	C	T	TGCAGGAGAGCACAGGCTACATGGCACCCACACTGCGCTTCCTGGCCATACTACACACAGTCATCTCTTTCTTGT
1498_72	1498	72	A	C	TGCAGGACCACAGTTTTTTCACCAGTTCCTCAAAATGGTTGAAGAAGTAGTATCTTGGGGGCTCGTATAAACCCG
1504_54	1504	54	C	A	TGCAGGCAGTCACTGAGTCTGAGGTGGTAAAGGAGCATCGTAAACTTGACCCCCCAAAAAAATCTGGTTCAGATG
1508_9	1508	9	A	T	TGCAGGCATATTGGCGGAACTACAAATGGATGCTAAGATTTTTCCGACAAAGCTCTGACGATATAGTATCTCCCT
1517_62	1517	62	T	G	TGCAGGAGAGAGGGATGAGAGAGGAGAGGACAGGGTGAGGGATGACAGAGGAGAGGACAGGGTGAGGGATGACAG
1521_6	1521	6	A	G	TGCAGGGAGACAGCGTGGCGGAGCTGGTCCAGGTCTGCTGGTCCAGGTCCAGGTCTGGTCCAGGTCTGCAGGTCT
1528_66	1528	66	A	T	TGCAGGAAAATGTGGGAGGGTCATGCTTTTTCAATTTCAGTCAAGGGGAGGGTTTATTAAAAAAAAATAAAAAAA
1533_47	1533	47	A	G	TGCAGGTCGGCGATAGTAGCGTAGAAGCGAGAGTAGTCACGAGAGCTAGGAGACGTCTTGCTCTCCATGAACTGA
1542_8	1542	8	A	G	TGCAGGTGAAAAATATCCTGATCAAAATGAATATCCTATGAATCACATTGGCTACACATGGCCTAACTGCAACTA
1554_23	1554	23	C	A	TGCAGGGGATAGCTCATCAGCATAAAATCAAATCAAATCAAAGTTTATTTGTCACGTGCGCCGAATACAACAGGT
1558_34	1558	34	A	G	TGCAGGCCCAGGCATGGATCAAAGCTGGCGAGACATTCAATAACGCCATCTTCACAGATGACATTAACCGTGGCC
1561_61	1561	61	T	C	TGCAGGGGCAGCGGTGAGTCACAAAGGTAGTTATCCCATCTGTCTGTTAGCTCAACGCTGCTCTCTACTGCTCCA
1572_30	1572	30	C	A	TGCAGGTGATGGGCTGTCAGTCGGACAGTGATGTTACTGGACCCCCTCTTCTCTCTTTCTTCATCTATCACACAC
1580_31	1580	31	C	T	TGCAGGCCTCAAGAGACAGATGACACCAGGGCTCTCTTTAGCTTTGGACTCCACACCTGTGGTACCAGGGTCCAG
1581_19	1581	19	T	G	TGCAGGAACAATAGGTACTTGAGATAGAGCCTCATTCTGGTCCAAATATTAAGGATTATTAAACCTAAAGTTCTG
1595_16	1595	16	C	A	TGCAGGCGCCTGGCTGCTATCATGGTCATTATCATGTGGTTGTATGCAGTGCCGTTAAGGAAAAAACGCATGAAT
1599_13	1599	13	T	C	TGCAGGTGCCTGGTCCGCCACAAGGAGTCGCTAGAGCGAGATGCGCCAAAAAATTCCCTGTCTTAGGTCAGTTAG
1601_22	1601	22	G	A	TGCAGGAGAACACCTCACAATAGCATCTCTACGCATCTGAATGCCTGCAGTTGTGGAAAGTACTTAAGTCGTTTT
1602_17	1602	17	G	A	TGCAGGTAGTCTTTGACGGGCGGCGGGGTAGAGAAGTAGCCGTGTTTACGGAGGTACTGCACTGAGAAGGACGTC
1608_52	1608	52	T	C	TGCAGGGAAAACGCAGCTGGTAAGATATGGTACACTTGTGTGTTTTTTGTGTTACTTGAGTTCCCGGCTGGAGAA
1613_27	1613	27	G	A	TGCAGGAGCCCACTGTAGTCGCATTGAGATCATGTGAGTCAACAGAACGTCACTATGTCAACATATTCTAATGAA
1616_12	1616	12	G	T	TGCAGGTCAGTGGGATTGCATCGAAATATGAACGTGATTGCATGTTATTTTCAACTCACTCTACATCTCACCATT
1622_38	1622	38	C	T	TGCAGGACTTTTGGAGGGTCCGGCCAAGCAGGCCCAGACCTAATCAATCTACACATGGCTTTATATGGGTCAGGA
1624_13	1624	13	T	A	TGCAGGCATCCCGTGGGAATGCAGCCCTCTAGTGCAGTCAGTACACAACACTATGCTCATCATGTCTTAGCAGGA
1625_40	1625	40	A	G	TGCAGGCAACCGCTATCACAACTACCCAGCAAACAAACCCAAAGGGAGACCTTTCAAAAAAAAAATAGGAGCGAG
1627_58	1627	58	G	T	TGCAGGGAGTGGGTTCAAGGCCAGAGTCGCCATTGTACAGCGACCCTGGAGTAATTAGTGTTAAGTGCCTTGCTC
1642_31	1642	31	A	G	TGCAGGAGGCAACAAACTCCTTCATTACTGAAGACCAAAGCTGGTAGCAAACACTATGGGGAGAGGGTCAGGAAT
1668_50	1668	50	C	A	TGCAGGTGAACGTGGGTCAGATAGATGGGTAGGTAGCAGCTTGATCATTTCTTATCATAAAGTAGTCCACAGACA
1674_21	1674	21	G	A	TGCAGGCTGAGGGGTCGGAGCGACCCAGCTCGTCAGACGGGTAGCCGCTGTAAACTAATCAGGCTTCCGGCACAC
1675_14	1675	14	A	C	TGCAGGCGAAGAGCATCTTCCTCGGCAGTCTGCTGCCTCCTCCTCATCGTCTCCAGCTCGCGCCGCAGGGCCTCC
1676_72	1676	72	G	T	TGCAGGTTTAAAATACACTGCTCAAAAAAATAAAGGGAACACTAAAATAACACATCCTAGATCTGAATGAATGAT
1682_42	1682	42	C	T	TGCAGGTTTTGGTAGCAGACCGTGTCAGTGGCACTGTATTGTTCTCAAAGCGAGCAAAGAAGTTGTTTAGTTCGT
1694_22	1694	22	C	T	TGCAGGGTTGGAAGAGAGAAACCCCAAATCACCTACCATCAAAGAGGAGATGTGGGATGAATCCTGGGAGAATCA
1697_49	1697	49	G	A	TGCAGGCTGACCTCGATCGCCAGGTGAATAGTGTTTCCGCCGACACATTGGTGCGTCTGGCTTTCAGGTTAAGCG
1700_66	1700	66	A	C	TGCAGGCAACCGCCATCACAACTACCCAGCAAGCAAACCCAATGGGCGACCTTTTGGAAAAAAATCCAAATAAAT
1707_47	1707	47	C	A	TGCAGGACAAGACAGAGAGCACGGAGGGTTCCTCAGCATTACAGAACCACCAGGACAGAGGGTTCCTCAGCATTA
1721_21	1721	21	G	A	TGCAGGGATACCGTAGGGATGGCGTGCATCTAACAGATGAGGGCAACGACATCTTCCTGGAGAGTTTAAGAGCGG
1734_34	1734	34	T	C	TGCAGGTCAAAAGCCTGGGAGCCCTGCAGCTGATTTGTGAAGAGGATGAGGAAGAAGAAGAAGGGGAGGAAGAGG
1750_41	1750	41	G	A	TGCAGGCTCAGAGGGGCAAAACGTCACCATAAAGCAGTGAAGGTATAGAGGAAAGGATATTTCAACTCAGAAGTT
1754_61	1754	61	T	C	TGCAGGGCCACGTTGTCTAAAAATTCCATTCCACTTCATCTGCTTTCCCAACATATGCAACTACCGACAATAATT
1766_17	1766	17	C	A	TGCAGGTATATCATGTCCGAGCTTCTCCAGACAGAGAGGGTGTATGTGAAGGATCTGCAGGAGTGTATTGATACC
1783_25	1783	25	C	T	TGCAGGAGGGGCTGCTAAGCAGTATCTCTGTTAGTAATGAAGCCATTTTGTGGGGAAAACCCATTCTGATTGGCT
1784_24	1784	24	T	C	TGCAGGACCTCTTCGTGGAGGACTTTGATGATGAGAACTTCCCTTGTTGTGTGTAGCAGGAACATGAACTTGTCA
1785_32	1785	32	C	T	TGCAGGTGATATTTGGAGAGGTGTAGCTGGAGCTAGACTAAACTAAGCAACAGCAGCACATCCATTACTCTGCTA
1786_25	1786	25	A	G	TGCAGGGACACTACTCTCACATTCGACCAGCTGGTGGACCTGTCCATCCGGCTGGATAACCTGCTGCCTACCCAC
1793_68	1793	68	T	G	TGCAGGGAAAGCATTGGACTGGAATTGTTACTCTGGATTAGGCCTAGGGATTAGGCCTAGGTAACCATTAACTTT
1795_57	1795	57	A	G	TGCAGGATTGTCTGAGACCAGCCACTTGGACAGCAGTTGAAACTGAGGAGTATTTCTATCTGTAATAAAGCCCTT
1799_10	1799	10	T	C	TGCAGGCGCCTGGCCCACCACAAAGAGTCGCTAGAGCTCAACGGTACAAGAAAATCCTAGCCGGCCAAACCCTCC
1804_41	1804	41	G	A	TGCAGGAAATTCTTGCAGTCCCAATTTTTGGAAGTGCATAAGTCCTTGACTCAACTGCAGCTGGTTCTTCAAGGC
1813_6	1813	6	T	G	TGCAGGTGAATTATTAGGATGCAACACAAGACAAAGGATGACTTAGAGGTATGCTTACAATTCACTAAGTGCAGT
1823_38	1823	38	C	G	TGCAGGCTCTAGTTTTATCTTATCTTGATTATTGTGCTGCAAAGAAAGACCTAGTTAGGCTGCAGCTGACACAGA
1836_66	1836	66	A	T	TGCAGGCTCATCCTGACATGACCTCCAGCATGACAATGCCACCAGCCGTACTGCTCGCTCTGTGTGAGATTTCCT
1843_20	1843	20	A	C	TGCAGGCGCCCGGCCAACCAAACAAATGTTAATTGTCACATGCGCCACATACACATTCACCGAATACAAACTTAC
1846_32	1846	32	T	C	TGCAGGCTCTCTCTGGAAGCCCGTGAAGAGGGCGATAGAGCGAAGGCTTTCTTCATGTTCACCGCCCCCTGACAC
1851_14	1851	14	A	G	TGCAGGAAGACATCAATAAACAATAATTACACTGAAACATATCTATATACACATCAAATTACACAATACATATCT
1852_50	1852	50	C	T	TGCAGGAGATTGGTGGGCGGAGTAGGAGAGGTGGGCAGAGTTGGGAGGATCGTCAGTGTTTATGGGGCACACCTG
1861_48	1861	48	C	T	TGCAGGCAGAGGGAGAGAGAGCTGTTCAGCGCATGGGTCACAAGAGCTTGCCTACCTTCTATTTCTTTCTCTCTC
1867_57	1867	57	C	T	TGCAGGCACCTCTGTACTAGGGTCCAGCAGCAAGAGCAAGCCTTTCTCCAGGTGAAGCGCTGGTTATTCTGCCCT
1870_61	1870	61	A	G	TGCAGGTAGAAACTTTGTAGTGGGGCAGGGGAAAAAAGAGGGAGAAGTATTGGGGATAGTCACATTAGAAGGGGT
1878_17	1878	17	T	C	TGCAGGCATAAGGTGTGCGTCGGGAGAAGCTATCAGTCACACACACACACCGGTTTCCGTCCAACATTTTTATGC
1886_26	1886	26	T	C	TGCAGGCACTCCAGGACCAGGGTTGCTTACCCATGCTTTTATTGATCAATATAGCAACTGGTTCCTGAGGGAATC
1890_6	1890	6	T	A	TGCAGGAGCAGAATCATTTAACCTTCGCAATCTCATTTACGACACCTTCTGTACTCCCTCCACTCCTTCCTTCAG
1898_52	1898	52	A	T	TGCAGGGACCTAGCGGTCAACTGGCCAAGAGGACCTCTGGCCAACCATGAACTTCACTTAAAAATGTGCTTGAAA
1912_29	1912	29	C	T	TGCAGGTAAGCCCTACCCTGTAGGTAGCGCGCATGAACTCGTTAACCCTGTCGCACAGTCAATAAATACAGGGAT
1925_9	1925	9	G	T	TGCAGGGGCTTTACCTTTGAAACAGCCTACAAGGCAGCATCCTGACTTATCAGCTACTGGGGCTGAAAGTGAATA
1935_8	1935	8	C	T	TGCAGGAGCGAGTCACTGCTTTGATGTTTGCAAAGAATGACAGGGTGTTGTCCAGGGTTACATCAAGATTCTTTG
1948_49	1948	49	C	T	TGCAGGTCTAGGTCCATCCTTTAGAATTCCTCTTGATTTAGATAGTCATCGTGATAGTCAGCATAAAATAGTTAT
1950_72	1950	72	A	T	TGCAGGTCTTTCACCATGGTTTGTATAATATCAGTAGAGGTGGTGGATGTACAGTAGATAAACTGGAGTATTTTT
1957_38	1957	38	T	C	TGCAGGAAAGTTCTCCTGCAACCTTAGAGATAAAGTTGTGGTCCCGTGTGGCTCAGTTGGTAGAGCATGGTGCTT
1960_52	1960	52	C	A	TGCAGGATAGCTCCAAAGGCTGAAGAAAGGTTAAAAAAAAAAGAATCCTAAACACAGTCAATAACACAGAGTCCA
1971_13	1971	13	T	A	TGCAGGATGCTGATGGCATTCACAACTTGGCTCAGGGTGGCAGCATATTCTGTGAGGATGGCGAGTTCAGCTGGA
1973_67	1973	67	G	C	TGCAGGGTTGAAATGCTACACTCTCTTTGTTTACTGCTGTGCTATCATCAGATAATAGCATCTTATTCTTTCGCC
1983_12	1983	12	C	T	TGCAGGCGGTCACTGAGTCCGAGGTGCTAGAGGAGCTCCTGAAACTTGACCCCAAACAACATCTGGGTCAGATGG
1988_34	1988	34	G	A	TGCAGGCAATAAATGACACTACACGTTTCCATCAGCAACAACTATTGATAAACATTCTGTACGAGAAACAGAGAG
2000_17	2000	17	T	A	TGCAGGTGAGATCATAAAGAAAAAAAGATCGGCCTGTAAAGTAAATCTTCTTATGCCTTTAGCTGTTTTTGTTCT
2001_69	2001	69	C	T	TGCAGGAACTAAACCCACAACTTTGCTCTTACCGACACACACCACTGCTATACATGTCCTTATCCCTTCCCCAGA
2004_6	2004	6	G	T	TGCAGGGTGTGCCTGTCAAAATGTCTTTAATTACAGCTCTGGTCTGCTTCCCAAATGCCACCCTATTCCTTATAT
2017_30	2017	30	C	T	TGCAGGTGTTGGAGGTGCTTGAGGTTGGCCCCTAACTTCTGTTGCATCCACAGACCCCTATGATGCTACACACTC
2042_10	2042	10	T	C	TGCAGGCTCTCAGAGACACAAGGAATGAAAGGAAACACACACACACTGTCAGTTAGTCTATTTCACCAGCCCAGT
2048_48	2048	48	A	C	TGCAGGATCGTCTAAGACCAGCCACCCGGACAGCTGATGAAACTGAGGCGTATTTATGTCTGTATTCTGATTGGC
2061_15	2061	15	A	G	TGCAGGAGAGTGAACAGAGGAGTTCAAATAGCAAGAAGGAAAGAACGTCTTGCTCATACACTCCGTATCTGGGTA
2062_28	2062	28	T	C	TGCAGGTAGTGTTTTTGTGACCAGATGATATGTGTTAGCCATTAAAAAGCAGAGAAAACCCACAGAGGTTTGAAA
2067_25	2067	25	A	C	TGCAGGCCTCCAGGTCCAGGGTTGCCTACCCCTGGTTTACCTGCAGCCCTCCAGGTCCAGGGTTGCCTACCCCTG
2081_14	2081	14	A	G	TGCAGGACCCACACATCATAGTTCACTCACAGTAACAGTATCCTGTGTAGACGGTCTGTTCAGATGCCTTGATCA
2083_30	2083	30	T	A	TGCAGGTAGAAAATATCCTGATTTAAAAAATATATATAAATCACATTGGCTACACATGGCCTGTCTGCAATGAAC
2095_69	2095	69	A	G	TGCAGGGAACCTCCAGAATGGTGGGCTGAATGAGCCGCTGCCTTACCCCAAGGAGAAGCACCTCAGCCCAGCCTC
2102_22	2102	22	T	A	TGCAGGCAGCAATCCACTGTGCTATGGGGGAGGGGGAGGCTGAGAACTGATTGACTATATTGATTTTACCTTTGG
2106_8	2106	8	T	C	TGCAGGCTTACGTCGTTCGTCAGTTGAACAGTGTTTTCTTCTGACACATTGGTGCACCTGGCTTCCGGGTTAAGC
2108_73	2108	73	T	C	TGCAGGTCATCTTTATGTTAGAAAAACAAGTGTTTAATAACTGGTTAAAAGACCTACACCTTCAGACATTCCGTT
2112_18	2112	18	A	G	TGCAGGCTGACCTCGGTCGTTAGTTGAATGGTGTTTCCTTCGGCACACTGGTGCGGCAGGCTTCCAGGTTAAGCG
2128_11	2128	11	A	C	TGCAGGCAATAAATAAATGGTATGGTAATAAGAATAATGTAGGAATTGAGAAATAAACAGAAATGGTGGAAAATA
2129_60	2129	60	T	C	TGCAGGCTTATCCTGACATGACCCTCCAGAATGACAATGCCACCAGCCATACTGCCCGTTTTGTGCGTGATATCC
2136_47	2136	47	T	C	TGCAGGGAGAAACTGTAGCGAGGCAGGGGGAAAAGAGGGAAGAGCATTGGGGAAAGTTGTATTAGAAGGGGTGGG
2138_12	2138	12	A	G	TGCAGGGCAGACGAGCAGATTTATGTTGTACCAGTTCCTTCTATGGTGAGGAGTATGGCTACTTGTTGAAGGCCC
2144_71	2144	71	T	A	TGCAGGCACACTAATGATATGGTCCTTTTGAAATACTTAAAACACAGAAATAGATTACCCCTCAGTTTTTTTAAA
2149_24	2149	24	C	T	TGCAGGTGATTCTTTGATCCTCTACGCAGACGACACCATTCTGTATACATCTGGCCCTTCTTTGGACACTGTGCT
2152_17	2152	17	G	A	TGCAGGAAGGGTACCAAGTGAGGTACCACATTTATTTTGGTGTTTTTCAGAGGCAGTAGAAAGGCCTCTTCAGTG
2156_10	2156	10	C	G	TGCAGGCACACTTGCTACGGCTTAACCGCAAAGATGAAAATAGATAGCTTGTGCAAAGTATAGGCACACTTGCTA
2168_9	2168	9	C	A	TGCAGGGCCCCATTCCAATCCTGTTAGGATGTACCTTCCATCCTCCCTTCATTGAGGTTATGACTGCTCCAACAT
2171_34	2171	34	G	A	TGCAGGCTGCAATGTTTTTATTTGTTGTCTTTATGTAGGCTATTTCTACGTAGTTGGCAATGGCAATAGAAGTTA
2173_16	2173	16	C	G	TGCAGGTAACGTATCCCCTTGTTACCCTAGCTAAACATGAGCACTTTATTTTATGCCTCACCGCCGCCTACCCAG
2185_27	2185	27	A	G	TGCAGGACGGTTGAGTTAACGTAGGCTGATGTGATTAGCATGAGGTTGTAAGTAATAAGAACATCTCCCAAGACA
2186_16	2186	16	G	A	TGCAGGTTACCGCTGGGTTTCTTAAAATGTTACTAACATGAGATTACATGCCCCTGCGGGCTAAACTAAGCTTGA
2188_38	2188	38	C	T	TGCAGGGTGAGGAAATGAATGTCTGGCTGTGTCCGGAACAGAACCCTCCTGGGCCCCACACTGGTAGGCTATAGA
2201_39	2201	39	G	A	TGCAGGTGAAGAAGCCGGATGTGGAAGTCCTGGGCTGGAATGGTTACACGTGGTCTGCAGTTGTGTGGCCGGTTG
2202_46	2202	46	A	G	TGCAGGACCAGTACACGCTGGTCAAGTCCCTCAAGGTGGTCCCAATAGCACCCATGGTCGAGAGAAAGCCACCTG
2211_12	2211	12	T	C	TGCAGGCTCATCCTGACATGACCCTCCAGCATGAACATTGACATTCCTGTCTTGCAGGAAATCATGCACAGCCAT
2234_7	2234	7	A	G	TGCAGGAGCGTGTGGACAAAGTGAAGAAGAGGGTGAAGGATGTGGAGGAGCGATCCAAGGAGTTTGTGCAGAAGG
2236_26	2236	26	A	T	TGCAGGCTCACTGCTGAAAGATGATCAACTTTTGCTACAGAGTCTCAAAAAGCAGAAAAGCTTCTGAACATCCAT
2240_59	2240	59	A	T	TGCAGGTCAGCCCAAGCTGTACTGCAAGTTGTACTGTGCAAGTAGGCTAATTGTAGGCCTATTATTGAAATAGAT
2252_36	2252	36	C	T	TGCAGGCACCCAGCCCACCACAAGGAGTCGCTAGAGCCAAGTAAAGCCCCCTCGGCCAAACCCTCACGACGCTGG
2265_22	2265	22	G	A	TGCAGGGAGCTGTAGTGGTGGTATTCTTATGTGTGTTACAATGTGTCTAACTTAGCCTAATACTATACAAGTCCT
2273_34	2273	34	G	A	TGCAGGTCAGGATGACATGGTCAACACTGCATCCGCCACCAAAGTCTATATCTGATATCCTTGGTAAGTAGGACA
2283_8	2283	8	C	T	TGCAGGAACACAAGTTTGGACTATTGTTATTCACTCAACAATACAAACATTAAGGGCTTATGACTTCTCTACATT
2311_6	2311	6	T	C	TGCAGGCCGGAGAACGGAGGAGTGTCACACATCAACTTGGGCCACAATGAGGCCATTCGAAATGGCAAGTGGGTT
2313_73	2313	73	T	C	TGCAGGATCCAGTAGAGATCGAGATAGTACACCTGAACTACCAGGTAGTCTACCCGCTCTCCTCACCTCTGCTCT
2319_17	2319	17	C	T	TGCAGGTTTCCTCCCGACACATTGATGCGAGTGGCTTCCAAGTTAAGCGTGGCGTTAAGAAGCGTGGGTTTGGCT
2332_31	2332	31	A	C	TGCAGGTTCCATGTGGGGAAAAAATATACTTAATTTTTTATAAATTACACCATTCTCCATGCACTGTAATTTACT
2333_36	2333	36	T	A	TGCAGGAAACACGTGAAAGTTATCTCCTTAGGAGAGACACATTCTGCAGGAAACACTCGCAGTTATCTCCTTAGG
2334_52	2334	52	T	C	TGCAGGTGGTGTTAAGTCTTTTGTGATGTGGCCCAGACAGGCTTAGTAATACTACTACCTATTTTCAGAGTTGTT
2336_10	2336	10	C	T	TGCAGGCTGACCTTGGTCGTCAGTTGAATGGTGTTTCCTCCAACACATTGGTGTGGCTGGCTTCCTGGTTAAGTG
2342_51	2342	51	T	C	TGCAGGACAATCCTCACACACTGGGACAGACACACACAACCGTCAACAACATATTTCATTATACAGCAATACAGA
2348_40	2348	40	T	G	TGCAGGATTTGCTTTTTGTAGTGTGATGTCAAAAAGCAGATTATCTCTTTATTACGGACAGACCTCTCCCCATCT
2357_49	2357	49	T	G	TGCAGGTTCCTTCTAATGGATCTCCAAAGCAGCTACATACAACTTTGCATCAAAAGAATTAAGTGTGAACCAGGA
2363_9	2363	9	A	T	TGCAGGCTGACCCTGATCATTAGTTGAACTGTGTTTCCTCTGACACATTGGTGCGGCTGGCTTCCGGGTTAAGCG
2370_21	2370	21	T	C	TGCAGGTGGTTGGCTGGAGGCTAACAGAGAAGACTGGGCAGCCATCTTAGATTCCCAGAACCAGGCCGGTGCAGC
2371_11	2371	11	C	T	TGCAGGGACTCCTGACAGCCAGTTAGAGACTAGAAATAGAGGGAGCTGGATTGGACCACATTGGGGAGTGTGGTA
2377_19	2377	19	C	A	TGCAGGATCTCGTCCAGACCCGCTAGAAAGGCTGGCAGTGATGGTAGGGGAACCATGGGGAGTGGGGTTTTGGGG
2382_65	2382	65	C	G	TGCAGGATCACCAGACCAGCCACCCTGAAAGCTGATGAAACTAAGGAGTATTTATGTCTGTAAAACTATTTTTTG
2384_27	2384	27	T	C	TGCAGGTACAACCCCTAAATGTTCTACCAGTGAAAACTTCCAGTACATAAAACTACTAAGAGAGAGCGAGCGTAA
2389_14	2389	14	C	T	TGCAGGTTCATGCTCTACAACAGTAGAGTACGACCCTTCCTCACACAGGAAGCAGTGCAGTTCCTAATCCAGGCT
2396_11	2396	11	C	A	TGCAGGGCACACACTGGTTGAATCAATGTTGTTTCAATGTCATTTGTCAAAATATTGTGACTCGGAATCTACGTA
2410_31	2410	31	T	C	TGCAGGGCTGCATTCCTCCTCTTCTGTTCTATGGGTTTATGACTGCTTCCACCAAGGTGTGTGTGTCTATTCCAT
2418_24	2418	24	G	A	TGCAGGGGGAGCAGTGCAGAGGACACTGTAGTCAAATTGCCCAAATCAGAAATTGTCAACCAACCCAAAACATAG
2427_35	2427	35	G	T	TGCAGGACGAGAAATATGGATGTAAAAAAAAAAGTGAATTTGAGTGGTCTTCTTGCCCAAGGAATGAGCCACCCC
2428_42	2428	42	T	G	TGCAGGGTGAAGACTTCTACCATTCACCTCCAGCAGGGTGAAGACTTCTACCATTCACCTCCAGCAGGGTGAAGA
2429_8	2429	8	A	G	TGCAGGGGACACACACAGAGAAACAGACCATCAGAGGGACCATCAGCACAAGCCCTCCATATACACTCAGCGCTG
2436_36	2436	36	T	G	TGCAGGGTTACTTCAGCTGTGTGCCTCGCCTCCTGTTCTGTGTTGTTTTTGGAGGCTTCCCCCACTTTATTTGGA
2438_72	2438	72	A	G	TGCAGGCGTGCTTGTACAAGTGTTACCACACTCCCGGAATCCATCAGGATGTCGTGACCGTCAACAATCACCGAG
2442_38	2442	38	T	A	TGCAGGAGGAACCGCCCCTGCAAGGCAGAGGAGGAGCCTTGACACCCCCCTCCTTAAAATGAGGGTCCCACCCTC
2458_10	2458	10	G	T	TGCAGGGACGGGGGCTGGGATTAAAAATAAAAATGTTAATAAAAATAGGTCAAAACACTTTCACGTCAAGAGACA
2459_18	2459	18	C	T	TGCAGGGGACGTCCTGTACGAGCTGCTGCAGCACATCCTGAAGCAGAGGAAGCCGCACTCCTCCTACCCCTCCGC
2460_38	2460	38	T	A	TGCAGGGCCGCCGTACCTCATAGTACTTCACATCTGAGAGCGAGAGAGAGAGAGAATAGAAAAACAGAGCAATAG
2461_22	2461	22	G	C	TGCAGGTAACACAAGGGAACAGGCTTTACATCATCACTAACAAACACGCTGTCTATAACTTTACCAGTCACAACT
2463_29	2463	29	T	C	TGCAGGGGCTAGGCCTCTGTCCCAAATGGTACCCTGTTCTCAAATGTAGTGCACTACTTTTGACCAGAGCCCTAT
2466_21	2466	21	A	C	TGCAGGTCCGGAATCCTTTGACCAACGATATTCTCGCATTTTAGGAAATTGGAAAAGTGGCTTTCTCAAAAATTA
2467_14	2467	14	G	C	TGCAGGTGAGAGGTGAAAGGGAGGTGAAAGGTCAGATACAGGCTGGCTAAAGAAAGGAGGGAAAGTAGAGAGGGA
2480_23	2480	23	A	C	TGCAGGGATTTGCTTTCATTCAGACACAAGAGCATTAGTGAGGTCGGGCACTGAGGTTGGGCGATTAGGCCTGGC
2507_25	2507	25	C	A	TGCAGGATTTCCTGTCAATTTTCCACACACTCAAAATCACAACAATGGGTGAATTCGTCACTGAATGCAGTCCCT
2509_8	2509	8	C	T	TGCAGGTACTTATGATCAAGACTATTGTCTGTGGGGCTGACGCCAATTAGTCGACATGTCAATTGTTTGGTAGTT
2513_70	2513	70	G	C	TGCAGGTGAGCATGTCTGATGCATGTCTGTCTGTCTGTCTGTCTGTCTGTCTGTCTGTCTGTCTGTCTGTCTGTC
2525_71	2525	71	C	A	TGCAGGTGCCCTGCCCGCCACAAGGAGTCGCTAGAGAACGATGAGCCAAGTAAAGCCCCCTCCGGCCAAACCCTC
2528_22	2528	22	A	C	TGCAGGGTTTTTGATGCCATTGACCTTCCAAGTATGGAGTTGGCATAGACTCCTCCGTCACCGTTTCTCCCCAAA
2531_54	2531	54	A	G	TGCAGGCTCTCAGCATCTTGTATTTCAGCATCTCACAGACAGACAGACAGACAGACAGACAGACAGACAGACAGA
2538_14	2538	14	T	C	TGCAGGGGCAGCAGTGAGCTGCAACGGTTGCACCAGTAGTTCCCAAGTATTTGCATTTTACCATTTACCACATCA
2550_73	2550	73	G	A	TGCAGGAGAGGTGATATGACACCGTCAAACCTGAGTAGGCCTATTGCCCGAATAAGCACATATCTTAAAATGTGA
2556_45	2556	45	C	A	TGCAGGTCCCAAGGAGGTTGCAGTCAGATCTGGTAGAACTGAGGCCGTAACACTAACACTTGGCCTTTTTCACAG
2558_52	2558	52	T	C	TGCAGGTAGAAAATATCTTACATTTACATTTACATTTAAGTCATTTAGCAGATGCTCTTATCCAGAGCGACTTAC
2560_9	2560	9	G	A	TGCAGGGTTGAAATGTGCTACACTCTCTTTGTTTACTGTTGTGCTATCATCAGATAATAGCATCTAATGTTTTCG
2562_6	2562	6	T	C	TGCAGGTCAACTCCCGTTGGACGTCCTAGCGCAAACTACAACGGTAGTGATCGATCAGGGCTCTGTCGTTCCATC
2570_44	2570	44	C	T	TGCAGGAACGGGTTGAAATTCTAGAGTCAAATTCGGGACAAGATCGTCAGTCCACAGGAAGTACAGGAATTTCTT
2572_20	2572	20	T	C	TGCAGGAATGCAGTGTTTTATGAGATGCTCTTACGCCTCGATCACACCGACAGCTTCATTGCGTTTTGGTACACC
2583_9	2583	9	G	A	TGCAGGCGCAACACAAAACGCAGAAATAAAATATAAACCATACCTTTGACGAGCTTCTTTTGTTGGCACTCCAAT
2588_14	2588	14	A	G	TGCAGGGTGACCTCGGATGTCGGCGACACATTGGTGCGGCTGGCTTCCCGGTTATGCGGGTGGGTGTTAAGAAGC
2589_31	2589	31	A	G	TGCAGGAGGGTTGATCTCCAGGAGTTGTGTTAACCAATTGCCATCCATAATTTAACTCATTACACTCCAGAAGAA
2593_37	2593	37	T	C	TGCAGGGTTAACTGAACAAAAACCATACACACACGGATAGATATACACACTGTGTCACGCCCTGACCTTAGAGAG
2616_39	2616	39	C	T	TGCAGGCCCCACCTTGGACAGAGATAAAGCTAGTTCCTCCCTACCTCCAGCCCCATACTCCTGATAGGGCTCCTA
2630_12	2630	12	T	A	TGCAGGTGAAGATGCCGGATGTGGAGGTCCTGGGCTGGCATGGTTACACGTAGTCTGCGGTTGACATGCATACGG
2644_53	2644	53	C	G	TGCAGGAAGGGTACCACATGAGGGACGAGGATGTCTTCCCTGTAACACACAGCGTTGAGATTGCAGGCAACGACA
2647_72	2647	72	T	G	TGCAGGCCCCACAGTAAATAGCTGACTGTCCAGCTGGTGAAATTAAAGAGAGCGATAGATATATTTACCCAGTAG
2650_21	2650	21	T	C	TGCAGGGCGTGGAGGTAGTTCTCTGCTGCCTCCTCATGCTCCCCCAGCTGACTGAGAGCAAAGGCCAAGTTACTG
2651_32	2651	32	G	A	TGCAGGTTCAAATGATGTGGTTGTAGGGCCATACATGCTGTGTTGATCTGTCTGGGAAAATGACAGCAAATAATC
2668_11	2668	11	T	C	TGCAGGCTTTTCCCCTCTCAGCACATTCAACTCTTTGCGACCTCTCCTATGTGGAAACATTTGGTATCTCTTCAA
2677_60	2677	60	A	C	TGCAGGAGAGAAAGAGAGCTAGAAGGAGAGAGAGACAGACCGAGAGAGAGAAAGCGAGAGAGAGACAGAGGGCCT
2678_63	2678	63	C	T	TGCAGGCAAGTCAGTCGCCCATATCGCTAACGTCGGACGCCTCCTCGCCACGCTCATACGTGTCGCCCAGGAATG
2679_21	2679	21	T	G	TGCAGGGGGAAATGCAGGTTGGAACTAATTAAACAACAAATAATATGGTCTACATCACAGGTGTCAAACTCATTC
2680_17	2680	17	C	T	TGCAGGCACCCGGCCCGCCACAAGGAGTCGCCAGAGTGCAATGAGCAAAGGCAATGAGCAAAGGCCCCTCAGCCA
2685_7	2685	7	C	T	TGCAGGCCGGTTATATTTAACCCTGCGAGGGAAGGGGAGGAACGGGTGTTTACACTTGCTACTTGTGCTCAGTGG
2693_9	2693	9	A	G	TGCAGGTTTGCCCACATGCAGTGCAGGACTAAGGGGGTTTGATGCAGGACTGATGCATGTCTACACTGATCAGAT
2704_41	2704	41	G	A	TGCAGGAGGAACCGCCCCTGCACCGCAGAGGAGGAGCCGTGACACCACTATGGCCTATTTATTTCCTTACCTCCC
2709_53	2709	53	A	C	TGCAGGTTCATCCGTAGAGTACGACCTTTCCTCACACAGAAGCAGCGCGGGTCCAAATCCAGGCACTCGTCATAT
2712_45	2712	45	T	C	TGCAGGACTGAATCACTGCCTTGATGTTTGCAGAGGATGACAAGGCTATTTGCATTCTGGGAGGGAGACACCGTG
2720_12	2720	12	A	G	TGCAGGAGGGTAACTCTCCAGGAGTAGGGCTGGCCACTTCTGCATTTAGACTTTACCTTAACTGAGCCCCAGTAA
2724_24	2724	24	A	G	TGCAGGCAAATATTTGACCCCAATGTGATCTATGAGAAGCATGTCAGGTCTATAGTCACCAACGGCATCGCCAGG
2727_28	2727	28	A	C	TGCAGGGCTGAGGGATGGTAACTGGGTTAGGGTTAGAGTTAGCTTGCCAGAGGGACTGACTGACCTGCATGGCTG
2728_8	2728	8	A	G	TGCAGGCTAACTCCGGTCGCCAGTTGAACTGTGTTTCCTCAGACACATTGCTGCGGCTGGCTTCCAGGTTAAGGA
2736_17	2736	17	C	T	TGCAGGTGCAGGTTGTTCCTGATGATCTCCCGCACCTCGTCCTCCGTGTCTTTCTGTTGACAAAACATCACAGAA
2737_8	2737	8	A	C	TGCAGGGAATCGGTAGTTAGGTAACTAAGATGATGGATGCTCTGTCTGTGGTGACCCAGCTCCGGGACCTGGCGT
2740_48	2740	48	C	A	TGCAGGGCTCTCGCTCCACCAGTACATCTGTACAAAGGACAGGAATGCATGGCTGCGGGCAACCAATCAGCTCGT
2743_23	2743	23	G	A	TGCAGGGCAGGTAGGTTGCCTCAGGTGATGCGTTGTGCAGACCGAACCACCCTCTGGAGAACCTTGCAGTTGAGG
2749_15	2749	15	G	T	TGCAGGCTCATCCTGGCATGACCCTCCAGCATGACAATGCCACAGCCATACTGCTCGTTTTGTGTGTGATTTCCT
2769_16	2769	16	G	A	TGCAGGGGAAGAAGCCGGATGTGGAAGTCCTGGGCTGGCGTGGTTACACGTGCTCTGCGTGAGGCTGGTTGGATG
2770_8	2770	8	C	G	TGCAGGTTCCAACACACAGAACACAGATCAGGGACAGGTCAACAGGCAGGGTAACAAGCTAGTGCCCAAGACTGA
2776_9	2776	9	C	T	TGCAGGAAATGTGGATTATAATTATTGGACATTTTTGTAAGGGTTGCTATATTTTTCGTAAGGGAATATCACGTC
2777_58	2777	58	G	A	TGCAGGTTTTGTCTAATTCCCGGATTGTTCCAGGGATGTCCCCAATAACCTTTTTTGGAGCATTGTTAGATGATT
2781_27	2781	27	G	A	TGCAGGTTTAAGTTCTTAAAAAAAAGGAAAAACTTGAAGGATTTGTACTGTGAATTGTTACATCATTCTTTTGAG
2784_21	2784	21	C	A	TGCAGGTGCCCGGCCTGCCACCAGGTGTCGCTAGAGGGCGATGAATGCAGCCCTATGGGACGGCCGGTTGTGGTA
2794_7	2794	7	G	C	TGCAGGTGTCATTCTTTTCCCATATGGCCCTGGTCTTTAAGTAGTGCATTACATAGGGAACAACTATGGGCTCTG
2798_11	2798	11	C	A	TGCAGGCAAAACTTCTTAAGGGACAAGAAGGAAGTTGAAGTTGGGGGTGTGCTAGGAAGATAAAGAGAGGTGTGT
2800_29	2800	29	A	G	TGCAGGAATGGTTTTGCAGGACAAGTTCTACACGATTCTTACAGTTCCTACAGGAATCCTACACATAATAACTGC
2804_65	2804	65	A	G	TGCAGGCTGACTTCGGTAGTCAGTTGGATGGTGTTCCCTCCAACACATTGGTGTAGCTGGCTTCCGGGTTAAGCG
2808_70	2808	70	G	A	TGCAGGAGAGAGACAGGCTTTATCTTTAATACATATTGAGGAGAAACATCATGCCTGGAGAAGGCCTCTGGAGAA
2810_35	2810	35	A	T	TGCAGGGGACAACAACGATCAAGCCTGACTCACACAATAGGGCCCCTTCCTTTCACATTGTCCTTTCAAAGATGG
2818_63	2818	63	C	A	TGCAGGATTTCACCCCAACCCAAATCAAGCACACCGGACTACCGATTAGCTGCTCAACAGAAACCGATTAGTGGA
2820_16	2820	16	C	T	TGCAGGGCGTTTCTTTCCCATTGCTCCCTCATATTTGAGCTGCAGCCCTCTTTGTTCCCTTCATCCCGTTCGAGA
2821_41	2821	41	C	A	TGCAGGAAATTATATAAAAACTAAAAGTAAGACATCTTTTTAATTTACTTAAAGTCACAAAAATATATTTTGTTT
2825_29	2825	29	G	A	TGCAGGTGACAGTGCATGTCAGAGCCAAAGCCAAGCCATGAGGTCGAAGGAATTGTCCGTAGAGCTCCGAGACAG
2830_34	2830	34	G	T	TGCAGGGAGGGACATACCAACTCAGTCACACCCTGAAAACGAGACATACCAACTCAGTCACACCCCTACAACGAG
2855_47	2855	47	C	A	TGCAGGAAGTGATGTCACAGCCCACCTGTGAGGGGCCATGGAGGACACCATGGCTGTTTGTTGAATGACAGGCTT
2856_57	2856	57	A	G	TGCAGGTACTGAACATGTGGACTGGTCTTGCCTTTTGAGCTTCGTGCTGGTTTTATCGTAAGCTAAGCTGAGCCA
2866_49	2866	49	T	G	TGCAGGAAGTAAGCACAGCAAAACCCAGTAGACAGAGCAGGAACGGGCCGTCACAGACCCATATTAAGGGTTACT
2877_60	2877	60	T	G	TGCAGGCTGACTTCAGTCGTCAGTTGAACTGTGTTTCCTCCAACACATGTGGCAGGCGGGTGTTAAGAAGCAGGT
2904_22	2904	22	T	A	TGCAGGTATACAACTAGTTTTATATTGGATATATTCAGTTCCCTCGTCTATAACTACAGTATGACAATTAAAATA
2908_13	2908	13	C	T	TGCAGGCTGACCCCTGTCGCCAGTTGAACGGTGTTTCCTCTGACACATTGGTGCGGCTGGCTTCTGGGTGGGCAG
2911_67	2911	67	G	A	TGCAGGGTCTCCGTTGACCAATGCCTACCCAGCTAGGACATAACGTTCTGAGAACCATATTGTAATGACCTGACA
2912_64	2912	64	G	T	TGCAGGAGGAGAAATATCAACGACAACAAAAAATTATTGCCCATGGAATGAGCAACCCCACATGGCTGCCAATGT
2914_24	2914	24	T	A	TGCAGGGCGGTGGAGGAACGGTGGTCAAAGGGAAGGAGAACCAGGAGCCCGTGGTGACTCAGGAGTGGTCAGAGA
2920_65	2920	65	A	T	TGCAGGAAGGGTACCACATAAAGGAGGAGGATGACTTCCCTGTAACGTACAGCGTTGAGATTGTCAGCAATGACA
2931_36	2931	36	C	T	TGCAGGCTGACTTCAGTCGTCAGTTGAACAGTGTTTCCTCCAACACATTGGTGCCTCTGGCTTCCTGGTTAAACG
2941_28	2941	28	C	A	TGCAGGCACGACACAAAACGCAGAAATACAAATATAATTCATTACTTCCCTTTGACGAGCTTCTGTTGTTGGCAC
2944_21	2944	21	G	C	TGCAGGCAGAATGTCGACTTCGAAGTGAACGTGCAGAGCTACCTTAAACAGAACTACACTGCAGACTAGAAAAGT
2945_21	2945	21	G	T	TGCAGGTGAGGGAATGAACACGGAGCGCACTCACAGATCAGCCTCAGGGTGTTACAGTTGGTTTAATGACATTTG
2953_50	2953	50	G	T	TGCAGGGACACCACTCTCACATTCAAGCAGCTGGCGGACCTGTCCATCCGGCTGGATAACGTGCTGGCTACCCGC
2956_69	2956	69	C	A	TGCAGGTGGAGTTCAATAATCATTTTTTTATTTTTTTATTTAACTTTTATTTAACTCGGCAATTCAATTCAGAAG
2971_19	2971	19	A	G	TGCAGGATCTGTGGGTGGAGAGGTGTTTGTGTGCATTTTAGATTGTGCTCCCACTGTTCACAGGTCATGGAGGGT
2976_6	2976	6	T	C	TGCAGGTTATTCTGACTACGAATCATGAGCCGACTGTTTTAATAGAAACCTGGAAGAGCCTCGAATGAACCTCTA
2983_61	2983	61	T	C	TGCAGGCAGAGCCTCTCACCCTTTTCCTGAACTCTGCTTTCTTTTTCTTCTCATCTTCCTGCATCTTCTTCATTC
2993_46	2993	46	G	A	TGCAGGTACCATATATAAGACAGGACTTAATATACAATCACTGGAAGGTCTATGATACTCATATATTCAAATAGC
2997_44	2997	44	T	A	TGCAGGTGAAGAATCCGGATGTGGAGGTCCTGGGCTGGCGTGGTTACACGTGGTCTGCGGTGGTGAAGCCGGTTG
3000_23	3000	23	C	T	TGCAGGTTCATGCTCTACAACATCCGTAGAGTACGACCCTATCTCCCGAGATAGACACTAGAGGTCAACCGATTA
3003_66	3003	66	G	A	TGCAGGCTCTGTGCTGTGCCCCGCCCTCGGATGTGCTAAGCTGTGAGAGTTGGAGTGGCCTGCGCAGGAACCTCT
3007_48	3007	48	T	C	TGCAGGTGTTTCCCCATGAAGGTGTGGCTCAAAGAAACTCCCTCCCCTTTTCCTCCTCCCCCTTTTTTTCAAATC
3018_66	3018	66	C	T	TGCAGGGCTGGTTGCATAAAAGTGTGTGCTAATCATACATACAAACACACAACGTCTGCTTCCAGATGTAAACAG
3022_59	3022	59	C	T	TGCAGGACTGCAGCCGCAGCCTGGGAGAAGACACAACCACACGTCAACATCATGTCAAACACACAAAAAACACAT
3028_32	3028	32	A	T	TGCAGGGATATTTCAGGGCATAGGTGGACATGATCAATGGAAATAGTTCAGCCTTGGACTGTGCATTCAATACTA
3032_6	3032	6	G	A	TGCAGGGTAGAATGAATTAAGGTATGTCAGACAAACGTAAGACAACAGACCATCATTCATTTTCTATTGACAAGC
3035_56	3035	56	C	A	TGCAGGGGCAGCAAAAACACCATCAGCAACTGAGCCACACTAGACTAACAATGAGACTGTTTACTAAAGTGCTGT
3036_19	3036	19	T	C	TGCAGGAATAGGCAAAACCTGTCACGAAAACACCTTGAACTGAGACTGCTAATGCATTTCAATATAATTCAATGA
3038_16	3038	16	A	G	TGCAGGGCTCAGCCCGAGTCTCAGGTTATTCATGGTGCCAGACAATTTCAGCCCCTCCTTGTTTAGCTGGTGGTT
3042_39	3042	39	A	T	TGCAGGAAGATCGCACCAATGGGGATGCATGGGAAAATAACCCCCATTCTCTTCTTTCCACCCGCCTTACATTAT
3068_68	3068	68	G	A	TGCAGGAGGGTAGCTCTCCAGGAGGAAGGTTGGCCCGATCTGGCCTAACGACACACTGCCAATGTAGAGGGCGCT
3085_69	3085	69	T	C	TGCAGGGTTGAAGTATGCTTCTCTCTGTTTACTATGGTGCTATCCTCAGATAATAGCATCGTTTGCTTTTGCCAA
3086_45	3086	45	C	T	TGCAGGTTGCCAGGGTTGCCATACACAATGTCACTGGTTGAAATCCCACCCCTAACCCTAAACGTAGCCAATCAC
3089_63	3089	63	A	G	TGCAGGGTTTGGTCAGGGTCTGAAGTCATGGGGATGCAGGGGACGGTGGAGGGCCATGTGGGTACACAGCGTTCT
3100_10	3100	10	T	C	TGCAGGATCATCTGAGACCAGCCACCCAGACAGCTGATGAAACTGTGGGTTTGCACAACTGAAGAATGGCTGCAC
3101_16	3101	16	T	C	TGCAGGGTTCTGTGTCTATGAATCTCTTTTTGCCTTGCGCTTTCTCGTGGACACCCTGTTTTGACTGCAATAACA
3102_10	3102	10	C	T	TGCAGGACCTTTGTCTGTCGCTGTAGTTAAACTGAGTCATTGGCCTCACTGTTAGGATGGATGACTCTGTTGTTG
3108_6	3108	6	C	T	TGCAGGCGGTGCAGTTGCCGTACCAGGCGGTGATACATCCCGACAGGATGCTCTCAATTGTGCATCTGTAAAAGT
3109_39	3109	39	A	T	TGCAGGAAGGAGAAACATTTTGTGAAGGATGAAATAATTAGTATACCCATTACCCAGCTATTCTAGTTACCAATC
3119_48	3119	48	C	T	TGCAGGGGAGTGGGTGCGCGTGTATCCTAATTCTCCTTCATAAGAAAACCATAGATACAAATCAATTCAACTCTA
3126_10	3126	10	G	C	TGCAGGAGAGCTTTTCAACAAGAGTTATTCAATTATGAATAAGAACAATGAAATGTTCCCAAACTTCAGGCCAAG
3128_23	3128	23	A	C	TGCAGGGCACTGCTGTCCTCCGAAAGGGACTTGAGGCAGCGCTCGCCCACCCACTCCTGATGGAGGGAGAGATGT
3129_74	3129	74	T	G	TGCAGGCTGACCTCGGTCATATGTTGAACAGTGTTTCCTCCGACACATTGGTGCGGCTGGCTTCAGGGGGCGGGT
3134_68	3134	68	G	A	TGCAGGGAACTCTTCTTTAAACCTTTCCTCCCATCAGAAACCAGAGCCAACTGTCATAGAATCAAATCGTCGATT
3138_19	3138	19	C	T	TGCAGGATGGAAAGCTCATTGTGGTGGGGGCTGGGAAACCAGAGGAGGTAACGTCTGCTTCCTTAATGCACGCTG
3141_24	3141	24	A	G	TGCAGGTTCCTTCTCCACAATGCAACAATAAGAAATCAAATATAAGAATACGAACATAAAAGCTCAGTAGTATAG
3157_62	3157	62	T	G	TGCAGGTTCATTCTCTACAACATCCGTAGTGTACGATCCTACCTCACACAGGGAATGGCACATGTCCTAATCCAG
3165_21	3165	21	C	A	TGCAGGGGATTAGATTACAACATTTTAGCAGAAATACCCATCATCATTATCTGTTTGAGTGAGAGTTGATAAAGT
3171_34	3171	34	A	C	TGCAGGTCGTTGAACGTGGACTGTGCTGTGATGGAGTACACCAGGGCAAAGCCCTGACCGTTCTTCATGTACAGA
3178_27	3178	27	G	A	TGCAGGCTGACTGGTCGTCAGTTGAACGGTGTTTCCTCCGTCACATTGGTGCAGCTGGCTTCTGGGTTAAGCGGA
3181_9	3181	9	T	G	TGCAGGAAGTGTACCACATAAGGGAGGAGGATGTCTTCCCTGTAAAGCACAGCGTTGAGATTGCCTGCAACAAGC
3184_9	3184	9	T	A	TGCAGGTTTTGTCTAGTTCCCGGTTTCTTCCATGGATGTCCAAAGGACGTGTTTAGAAACTTATTGTATTTTTAC
3188_47	3188	47	A	C	TGCAGGCGGATCTGGTCCTCGCGGTGCTCCTTGGTCTCCACGCGCCTATTCAGGAGTCCCCGGGCTGTGCTTGGC
3202_24	3202	24	G	A	TGCAGGTTATAGTAACCAGGGTCAGACAGCTGGAAGCCGTATAGACCGTGATGTCTCTATTGAGTCACACCCTAT
3210_28	3210	28	G	A	TGCAGGAAGGGTACCACAAGAGGGAGGAAGATGTCTTCCCTGTATCACACAGTGTTGAGAATGCCTGCAATGACA
3244_50	3244	50	G	A	TGCAGGGAGAAACTTTATAGCGGGGCAGGGGAAAACGAGGGAGGAACATCGGGGCTAGTCACATTAGAATGGGGT
3247_62	3247	62	T	C	TGCAGGGACGGGGGATTAAAAACAAAAAAATCTAATAAAAATATAGGACAAAACACCCATCACGACCAGAGAGAC
3257_25	3257	25	A	G	TGCAGGCTCATCCTGACATGACAATACCATCAGACATACTGCTCATTCTGTGCATGATTTCCTGCAAGACAGGAA
3260_26	3260	26	G	A	TGCAGGTGCCTGGCCCGCCACAAGGAGGCGCTAGAGCGCGATGAGCCAAGTAAAGCCACCCCGGCCAAATCCTCT
3263_15	3263	15	G	A	TGCAGGGTCAGTTTTGTTATACTCACAGACAATATTTTGACAATTCTGGAAACTTTGGAGTGTTTTCTATCCTAA
3266_71	3266	71	T	A	TGCAGGTAAAGCTTTGTACCATGTTGAAGTGCCAGCAGGAGGAGCATATGGTGCTGGGCCGCTTTGTATTTTAAA
3281_36	3281	36	C	G	TGCAGGTGCAGACTACTCCACTGATGTGGAAAAGCAGTGAAGCACTCCCTGATCAGATTGACTACGGACAAATAA
3287_24	3287	24	C	T	TGCAGGCTACACAGAGATGTTTGTCAGCATTAGCTAACAGTGAGCACTCATAGGGCTGCTATATACACAGTTCAT
3301_42	3301	42	A	T	TGCAGGTGTGTTGGGTCATTGTCCTGTTGAAAAACATTTTTTAATTTTATTTCACCTTTATGTAACCACTCTGGT
3304_60	3304	60	T	C	TGCAGGGTCACCCCCTAACTCAGAGGTGATCTGTGAAGTGTCAGAGTAGAAGGAGGGGTGTTGTGTGTCTTTTAC
3309_34	3309	34	G	T	TGCAGGAGTGTTATGGGCTGTCTGGACAAGTCAGTTACATAATGGTTCATGGCTTCAACACCTGAACCCTTTTTA
3311_34	3311	34	C	A	TGCAGGAAAGCACTCCCACAACATGATGCTGCCACCCCTCGTGCTTCACGGTTGGGATGGTGTTCTCCGGCTTGC
3312_38	3312	38	G	A	TGCAGGAAAGCACCACCACAACATGATGCTGCCCCCCCATGCTTCACGGTTGGAATGGTGATCAATGGTCATTAC
3321_72	3321	72	G	A	TGCAGGCAGTCACTGACTCCGAGGTGCTAGAGGAGCTCCTGTAACTTGACCCCAAAAAACCATCTGGGTCAGATG
3326_31	3326	31	C	T	TGCAGGGCTGGATCGAGATAGTGGGCTGTGCCGACCGCTCCTGTTTCGACCTGCTGTGCCACGCCCGGGCTACCA
3330_23	3330	23	G	A	TGCAGGAAGGGAAGCACATGAGGGAGGAGGATGTCTTCCCTGTAACGCACAGAGTTGAGATTGCTTGAAATGAGA
3335_42	3335	42	A	T	TGCAGGAGAATAAAATGGCAGCTGTGCTTCCTAACGAACCCCATGCAGTACAGGTGAGGTTCTGTATCCACTACA
3338_43	3338	43	A	G	TGCAGGAACGCGACCTATGGTGACCAGTGAGCTGAGATAGGCGGGGATTTACCTAGCAAAGACTTATGAAGTGAG
3340_29	3340	29	G	T	TGCAGGCTCTAGTTTTGTCTCCACTAGATTATTGTCCAGTCGTGTGGTCGAGTGCTGCAAGGAAATACCTAGTTA
3342_68	3342	68	G	C	TGCAGGCGTCCCGCGCCATGACCATCATCAGCTGCATGGTCACCTCCCTGGCCATCCTCATCTTGTTCGCCGGCG
3355_64	3355	64	T	C	TGCAGGAGTTCAGTGGTTCCTCCCCAAAGAGGAGGCGTGGGGCGGAGGAGAAGGATGAAGGGATTGGCTCCCCAG
3361_45	3361	45	A	G	TGCAGGCCGGGGGCTTCTCCAAACGGAATTCACTGGTAGGAGAGAAAGAGAGATTAAGACATGCATACATACAGT
3362_10	3362	10	T	A	TGCAGGGCTTTATCAACCTGGACAGTATAGAGGCATTGTACAATACCATGAATGGCAACACTGACATGAAATGTG
3365_58	3365	58	A	C	TGCAGGTTGGACAAATCACAGTACATAAAAAATATTGGAAGCAATCAAAAATGATACCATTCAGGCTAAAACAAC
3372_30	3372	30	A	G	TGCAGGCCAGCTCACGTCGGACGTCCTCACACAGGCTGCACCGATAGTAGTCGATGAGGGCACTGTCATACCAGC
3378_29	3378	29	G	C	TGCAGGAGGAACCGCCCCTGCAATGCAGAGGGGTCATGACATAAGTGACACAGATGCTACTATCCCAGAGAGTGA
3383_50	3383	50	C	T	TGCAGGTGAAGAAGCCGGATGTGGAGATCCTGGACTGGCGTGGTTACAAGTGGTCTGCAGTTGTGAGGCCGGTTG
3386_53	3386	53	A	T	TGCAGGGTTGAAATATGTTTCTCTCTCTTTGTTACTATGGTGCTAACTCAGATAATAGCACCGTTTGCTTTCGCC
3393_19	3393	19	A	G	TGCAGGCGCGACACAAAACACAGAAATAAAAATATAATTCATGCCTTACCTTTGACCAGCTTGTCACGTTCCTGA
3408_16	3408	16	G	A	TGCAGGCTAAAACAGGGTTGTGTGTGTGTATGCATGTGCGTGTGCATATATCCACAGCCACTGTTCAGTCAATAG
3422_49	3422	49	A	G	TGCAGGGAGTTATCAGGCTATCAGTCTGTTTCAACACTCATGACCAGATACCAGTGTAGTCTGGCAGCACCTAGG
3427_20	3427	20	T	C	TGCAGGTATGCCAAATGGTGTCTTTTAACTTAACATAATGTTATTCATTTAAGCATTCCCTCGCTTAAAAGTAAA
3431_65	3431	65	G	A	TGCAGGGAGAAACTTTGTAGCGGGGGAAAAATAGGGAGGAGCATCGGGGATAGTCGCATTAGAAGGGGTGGGAGA
3433_42	3433	42	C	T	TGCAGGCCACGTCAACTTTTCGGATGAGGTGACAGCAGGCATCCGACTCTCCGACGGTATCGTGCTTTTCATCGA
3436_31	3436	31	C	T	TGCAGGATCTCCAGGGCTGCTGTGTTACTGTCGTAACGCTTCGGCTTCACCAGCACATCCTCCACCGTGAATGCC
3444_9	3444	9	G	T	TGCAGGGGGTGACAATTCATCGTGTCATCTCTCCTCTCCTCCTTCTCAAAACCCATTGGATTAGATGGTCGGAGG
3448_19	3448	19	T	A	TGCAGGACTTGCTTTGTGGTGTCAAGAAAGCAGAGCATGATGAGAAAACATGATGTATTGAATTTCAGCAGAATG
3465_33	3465	33	A	G	TGCAGGTCAAGATTCATGACAATAAAGATTCATAACAATTACATGGATGCTAAATGGAGCAATACCCAAAACATA
3469_39	3469	39	A	G	TGCAGGTGTTTGGATTGAACACACACTCTCCTGCTAGCTAGATGTCTTTCCTCTTCTTCATGCTTGCATCCCAAA
3471_18	3471	18	A	G	TGCAGGACAGGAATGTCAATGTTCTGCCATGGCCAGCGAAGAGACCGGGATCTCAATCCCATTGAGCACATCTGG
3475_17	3475	17	C	G	TGCAGGAACATCTGGACCGCACTGCCTGCGACAGCCGGGGCAGCCAGGTAGGCACGTGCCACTTTGGCCAGCAGG
3483_8	3483	8	C	T	TGCAGGATCGTCTGAGACCAGCCACCAGGACAGCTGATGAAACTGAGGAGTATTTCTGCCTGTAATAAAGCCCCT
3484_50	3484	50	A	C	TGCAGGGCAAACCCCTCATCACACTAACTGTGAGTCCTGGCTTCTAATTAAGGCCCCAGACCCTTTCTTCTTGTC
3487_74	3487	74	A	G	TGCAGGGAGAAAAATTGTAGCGGGGCAGGGAAAAGAGGGAGGAGCATTGGGGCTAGTCGCTTTAGAAGGTGTGGG
3511_13	3511	13	C	T	TGCAGGAGGCCTTTTGCCTTTTGGTAAGCCGTCATTGTAAATTTGAATTTGTTCTTAACTAACTTGTCTAGTTAA
3515_42	3515	42	G	T	TGCAGGGACGGGGGCTGGGATTAAAAAAATTGAAAAATTACAGAAATATAGGACAAAACACACATCACGACAAGA
3529_49	3529	49	C	A	TGCAGGAGAATGAAGCTGGCTCAGTTTGACTATGGAAAGAAGTGCTCGGCCATCGCAAAGCGGGCAGAGGGCATG
3534_33	3534	33	C	T	TGCAGGTTCATACTCTACAACATCAGCAGAGTACGACCCTATCTCACACAGGACGCGGCGCAGGTCCTAATCCAG
3535_58	3535	58	G	A	TGCAGGGACAACCCAAATAAAGGAAACATTAGGGATCAGGTGGCTCTGTTATGGTATTGGGTGAATTTTCTTGGC
3537_11	3537	11	G	T	TGCAGGGAGTTGTGCTGCAGCATTTCAGTACCGGTGTTCACTCCTGCCTGACATTCTACCCTTATTCCCTCTCTT
3545_65	3545	65	C	A	TGCAGGACCTCTGAGCCAGTGTCCCTATGGAGAGGGTGACATTGAGGGAGGCTGGAATAAGGACTCTAGTATCTG
3556_13	3556	13	A	T	TGCAGGCGAACTGAAAACCTACGCACGCACGCACACAGAGAAAAAAAGCACACTGTCTCCCACTGAGAAACTCAC
3557_7	3557	7	T	C	TGCAGGACGAGAGCTTCGAGGTGGACGCCCGGCGTTGCAGGGAGAGGACCATGCTGCTGCTGGACTACTACAAGA
3558_62	3558	62	G	A	TGCAGGGGCAGGTAGTACACCTTGAGCCCGTTGGTCAGGTAGCGGACCCCCTTTCTGCAGCCGTAGGCATGGGTG
3559_48	3559	48	A	G	TGCAGGGCCGAGTCCAGACACTGACCACTCTTCCTGTGGGCCTCGTTCACCATGGACGAGATCTCAGAGTCACAG
3564_17	3564	17	T	C	TGCAGGAATACATAACCTGTAGTATTGAATCTGTCTATGCACACTAGGTAAGACGTGGGCGGTCCACCCCCTGTA
3572_43	3572	43	T	C	TGCAGGCAAATAACCATCCCATCCCGCTGGGCACAGACATCAGTTCACTGTTTAAAACCTTTTCTCAATAGGGGG
3576_43	3576	43	C	G	TGCAGGAGCAGCAGCTGGTGTGGGCCAAGAGGAGAGAGGGCACCGTACTGGGGGAGAACCCTCAGGGGACTAAAG
3581_58	3581	58	C	T	TGCAGGCAAGTCTCTGTAACAGATGTTTGTGAAAGGCATAAGTCTGTTTGACATACCACAGCGTAAGCATGTACA
3605_9	3605	9	A	G	TGCAGGGCTAAGGTGGACTGGCCTTGCCACTACACTGTGACGGAGTTTCTCCTTCCTTTTCCCTGAGCTGGTCAC
3607_25	3607	25	G	T	TGCAGGCACGCCTGTGTTGTGTGCTGGCTTGCATGGGGCCTTTTTCTTCTATTTTCTATACTGAACAAATGTATA
3610_32	3610	32	A	G	TGCAGGGCCGGCCCTCCCATTAGGCAAGTGGCAGCACTTGAATTTGGGGCGGCATTTTGACAATTGACTGCCGCC
3611_22	3611	22	A	C	TGCAGGTCCCGAAGGCATCCCGAAGGAATGCAGCCCTCTAGTGCAGTCAGTACACAAAACTATGCTCGTGTCTTA
3614_20	3614	20	A	T	TGCAGGATCACGTTAAATTAAGTTGCTTGTCAACACTCAGCTTGTCACAACATCATAATGGTTGACATGAGCACC
3616_8	3616	8	C	T	TGCAGGATCATCTGAAAGCCAACTGGACAGCTGATGAAACTGGGTTTGCACAACCAAAGAATTTCTGCACAAACT
3625_29	3625	29	T	C	TGCAGGCCAACGCCCAGCTGCTGGTGGGATACGCCCTCAGCCAGAGCCTCTGGCAGCAGATGGATCAGGCCCCTC
3633_56	3633	56	C	T	TGCAGGAAGACTGTTTTGATGTCTGCGCGGCGGGAGTCTCTATGGCTGTGTGGACACGTCACTCTGGGCTACGGG
3651_50	3651	50	G	A	TGCAGGTGCTGTATCAGGGTGTTGGACAGGACCCTCTCCTGCTGTAGCAAACCTTCCAGAGACACACGGGACTCC
3657_51	3657	51	A	G	TGCAGGAGATAGTGGAGAGAAAGCAAGACCAGACCTTCCCGAGCTCAGACCATGGACATGTTAGATAATCTAACA
3660_45	3660	45	C	T	TGCAGGCTTAGCGTGCACAGTCCCACACATCCAGCCACCTCCTACCTCCTGGCTGGCTGAGAGGGAGAACACACG
3663_16	3663	16	T	G	TGCAGGCAGCCAAGCATCGCTTAGACCCAGGCAGAGCTAACAAACCACAGGACATACAGTACAGTACATCACCCT
3679_21	3679	21	A	G	TGCAGGTGCCTGGCCCGCCACAAGGAGTCTCTAGAGGGCGATGAGTTAAGTAAAGCCCCCCTCTCTCCCCTAAAC
3685_46	3685	46	G	A	TGCAGGTCACCCTCTCCAAATGCTAAGGTTAGCATTTAATTGTGGCGCGAGGTGAGGAAAGGCAGCAGAGTTATA
3687_7	3687	7	T	A	TGCAGGGTAAGCCCAGAGCTCAGAATCCTAGAGACTAGTCCTCCTGTAGAGCATTAGACACTATATTACACATCT
3690_7	3690	7	T	A	TGCAGGCTGACCTCAGTCGGCAGGTGAACAGTGTTTCCTCAGACACATTGGTGCGGCTGGCTTCCGGGTTAAGCG
3692_15	3692	15	C	A	TGCAGGCCTCATTGACCAGAGCTCATACAACACGTTTTTGAGTAAAAATGCATAATGTATGGATTATTTTGACTA
3694_73	3694	73	A	T	TGCAGGCTGTCCTCCACCCACAAGGGAAAAAGAGACCAGGGACATTTCCCCTCATGTCCTCTGCTCTCCTCTCAT
3709_33	3709	33	T	A	TGCAGGGATAAATAAACTAAAACAAATAAATACTTTTAATTGAATTAATGTATTCATTCATTAATATAAGTAACT
3713_20	3713	20	C	T	TGCAGGAGTCTCTTCTCCACCGGTCGGATAAACAACAGCAGCCCAGTTAGAGCAGTTGACATCTAATGACATCTG
3715_46	3715	46	C	A	TGCAGGGGAGTGAAAGAGATAAGAAACCTGTCAGACATACCACTATCAAGCAACTTGGGGAGTGGAAAATTACTG
3716_72	3716	72	T	G	TGCAGGTGTGATGTTCGGATGTACCGATCCTGTGCTGGTGTTATACGTGATCTGCCACTGAAAGGACGTTCATTT
3728_40	3728	40	A	T	TGCAGGCTGCACCAGCGGCGGTGAACATGTTAAAGCCTCAAGAGCCTGAGTGATGAGCTAATTGAAAGCAGAATC
3734_59	3734	59	T	G	TGCAGGGTTGAAATATGCTTCTCTGTTTACTATGATGCTATTCTCAGATAATAGCATCGTTTGCTTTCACCGAAA
3735_48	3735	48	G	A	TGCAGGGCGGAGACAGACAACAGGGACACTGAATCCACAGCCCAAATAGTTCACACTATGTTATCCAAATAAATA
3750_40	3750	40	G	A	TGCAGGTGAAGAAGCCGGATGTGGATGTCCTGGGCTGGCCGGTTAGACTTTAAAACAACGTTGAAGGCGGCTTAT
3751_10	3751	10	C	A	TGCAGGATTCCGGAGTGATACAACTCTCTATTGGACTGGGGAATCCAAGTTGTAAACTAAAGATACTTAGATTAG
3756_49	3756	49	G	A	TGCAGGATCTCTGAGAGAGGGATCTCCTGTGGGCCATGAGGGAAGGAGGGAGCGAGAGAGACACCAGGGTCATAA
3761_23	3761	23	T	A	TGCAGGTGGTTTCTGAAACGAATTGAATATTTGTAATAATCCATTAAGTCTAGAGAGAGGGGGGTTTCTTCCCAG
3773_19	3773	19	A	G	TGCAGGATCCAGACATTTAGTGGAAGCATATTTTCTTTAGCCTCATAGTAAGTGAAGAGCTGATTTGCAATGGCC
3776_6	3776	6	C	A	TGCAGGAGACACCCACAAATGGAAACCACTACGACAGCAGCCCCAACTAAACTATAAAGGAGAGGAGGAACCATC
3777_70	3777	70	C	T	TGCAGGCCGAGCACAAAGCTCACGGAGGGAGGGGGCGAGTCGGGCAACGTCGTCCTGTCTGGAGACAAAACGCCA
3778_14	3778	14	G	A	TGCAGGTGTGTGAGGTTCTTCTGTAGACTGCGTATCTTGGCCTTCTTCTCATTCAGCACCAGGGTGAAGCGAGAG
3779_74	3779	74	T	C	TGCAGGGGGAGGCAACAGAGGACCATGGTTCGAAACTGAAACGTGTCCCAAAAAACATTTACTCAAATAGGCAGT
3794_41	3794	41	C	A	TGCAGGCTCATCCTGACATGACCCTCCAGCATGACTGGAGCCATACTGCTCGTTCTGTGCGTGATTTCCTGCAAG
3797_6	3797	6	G	C	TGCAGGGGGATACATGTACAGTTTATTACAATGTTGGGAAGCCATTTCTATGAGATGAACTAATACTGCCACTGA
3800_28	3800	28	G	A	TGCAGGCGCCACAAGGAGTCGCTAGAGCGCGATGAGCCAAGTAAAGCCCCCCCGGCCAAAAACTCACCTAACCCG
3802_9	3802	9	G	C	TGCAGGAGAGCATCTTTCTCAGTGAGCCGGTCTTCATAAGCCAGCAACAATGGAGATAAATACTTCATGTCCAGC
3807_46	3807	46	G	C	TGCAGGATGGTCTGAAACCAGCCACCCGGACAGCTGATGAAACTGAGGAGTATTTGTCTGTAATATAGCCTTTTG
3814_16	3814	16	G	T	TGCAGGCAAGCTTATTGGTATTCCCAACAACACTCCATAAGACCATCCCCGTCTAGCATGGAAATCCTGCCAGAG
3818_20	3818	20	G	A	TGCAGGAGGGTTGTTGTCTAGGATACGCTTGCTATCCTCCAACTGACCAGCCACCTTCAGGACGTGTCTATTGAT
3835_55	3835	55	G	T	TGCAGGATGCCTCATCTATCTATCTGTCACAGAGAAGAAAATAAAAAATAAATGGGTAGAAGAGTAGAGGAGAGG
3836_26	3836	26	G	C	TGCAGGATGTAGATCTGTGCCTTGAGGTCTGGGATGACACGGACCTCCTCCTCCAGCTTGCCCATGTGCTCCAGG
3842_59	3842	59	C	T	TGCAGGTATTCAATAGGTTTACTGATCTTCATTGTGTCTGTGCTGAGCCTGAAGCCTGCCATAAGCATCATGGGA
3843_13	3843	13	A	C	TGCAGGTCCCTGACAATCTTGTCTACAAAAGCTTGGAAGACTGATGGCGCATTCATCAACCCATACGGCATGACG
3845_50	3845	50	T	C	TGCAGGAGGACCAATGCACGGTACGACTAGGAGGGACCAGTACCACACAGTTAAAAACTCCTGAGGGTTTTTATT
3859_70	3859	70	C	A	TGCAGGTCAGGATGACCAGCTCTGGGTGAGTGGCTGCTTTCCATCTCTGTTGATTTCTCCTCACTTCAATAATCT
3867_6	3867	6	G	A	TGCAGGATGACCCAGTGTCGGCTGTTCCCAATCTGCAGGATGACCCAGTGTCTGTGTTGAGAGGCCTTCTGCAGG
3873_19	3873	19	A	G	TGCAGGCAGCATGCCAATTACAGGCTCTGTCAACTTGAGACATCTGTGGCAATGTGTTGTGTGACAAAATTTGAC
3881_66	3881	66	T	C	TGCAGGATCGTTTGAGACCAGCCACCCAGACAGCTGATGAAACTGTGTGTTTGCACAACCAAAGAATTTCTGCAC
3889_54	3889	54	C	G	TGCAGGTGCCGGCCCGCCCTCAAGGTCACTAGAGTGCGAGGAGCCAAGTAAATCCCCCTGGCCAAACCCTCCCCT
3893_12	3893	12	G	T	TGCAGGCTGACTGCGGTCATCAGTTGAATGTTGTTTCCTCTGACACATTGGTTCAGCTGGCTTCCGGGTTAAGCA
3894_33	3894	33	T	A	TGCAGGCTGAAACCAATGTCCAGATGTAGTGGTTACTTCCAACTATCAACTTGCTGATAACAAAACTTGACTGAA
3895_45	3895	45	A	T	TGCAGGCGCGACACAAAACTCAGAAATACAAATATTATTCATGCCTTACCTTTGACGAGCTTCTGATGTTGGCAC
3898_6	3898	6	G	T	TGCAGGGTTGAAATATTCTTCTCTCTCTTTGTTTACTATGGTGCTAACTCCGATAATAGCATCGTTTGCTTTCGC
3901_27	3901	27	G	T	TGCAGGATCGTCTGAGACCAGCCACCCGGACAGCTGATGAAACAGGAGTATTTCTGTCTGTAATAAAGCCCATTT
3913_17	3913	17	G	A	TGCAGGGCAAAATAATCAACTGTCATCAACCTTTGGAGTATAGTTGGGGGACGGGTGGTAGTTCAAAACTTGAGG
3914_43	3914	43	C	T	TGCAGGATCCAAGAATGCATCCCTAATGGCACCCTATTCCCTCCATAGTGCACTACTTTAGACTAGAGCCCTATG
3917_7	3917	7	A	G	TGCAGGTGTTTGAATGTAACAAGCGAGGAGAGATGGTGTGTGATGTGTACTGGGGCTATTCAAAACACCTTTCGC
3925_20	3925	20	G	T	TGCAGGCTGCAATGTTTTTGTTTGTTGGCCTTGTGTAGGCTATTTTTTACATAGTTGGTAATGGCAATAGAAGTC
3927_17	3927	17	T	A	TGCAGGGACGGGGATTTTAAAAAAAAATATACAATATAAATATATGACAAAATGCACATCACAACAAGAGAGACA
3935_28	3935	28	C	T	TGCAGGGGAACTCAATGGAGGAGGCATACGATGTAACTTTCTACACGGAAAGTAAGAGTGATGGGATAATGGAGA
3936_33	3936	33	C	T	TGCAGGTTCATGCTCTACAACATCTGTAGAGTACGACCCTACCTCACACAGGAAGCGGCGCTTATCCTAATCTAG
3937_36	3937	36	T	G	TGCAGGTTCATGCTCTACAACAATGGTATTCAAACGTTTTCAGCGGTGACCCAATTTTTTTTCAACAGAATTTCT
3938_16	3938	16	G	A	TGCAGGGTCTGAATGAACAGCGGCAGCGCAGCCAGCTGTGTGACATGGTGCTGGTGGCTGATGAGCAGCGTATCC
3941_14	3941	14	C	A	TGCAGGTAGAAAATATCCTGAATAAAAATAAATATCCTATAAATCACATTTGGCTACACATGGCCTGTCTGCAAG
3945_33	3945	33	G	T	TGCAGGACACTTCCCGGCCCATGAGAACCCTTTGCAAAAGCAGTCACGGGTCTCTCCAATGAGCCAACACCCTTA
3955_13	3955	13	G	T	TGCAGGTCAGACAGGTTAGTTAATTGAGACCGCTCTGTTCTTGCAGGTTGGTGCCTCTAATTTAAGCAGATGTTA
3958_57	3958	57	A	G	TGCAGGCTCATGCTGACATGACCCTGCAGCATGACAATGCCACCAGCCTTACTGCTCATTCTGTACATGATTTCT
3965_37	3965	37	G	T	TGCAGGTGTGCACAGCCTGCATATAAAATGGTAATGGGGACAGAAAGACATAAAGCACTGTTTGGGTGCTGTGCT
3971_7	3971	7	G	A	TGCAGGGGGTTTCTGTAGCTGGAGAGCTGGAGAGAGAGAAGCGCTAACTGAGGAAACATCTGGAAGAGTCAGCCA
3972_31	3972	31	T	C	TGCAGGTTTAGGAGAACATAGCCAATTGCCACCATTCATATAAATTCTGTTTTCCCCAGAGAGCTTGAAATACTA
3973_46	3973	46	C	G	TGCAGGAGTACTTTCAAGATCTATAAACATGCTTAGCTAGCCCTGGCCAGGGGGATTTTCTTTCTGAACACAAAA
3983_30	3983	30	T	C	TGCAGGGAGAGAGTGGAAGGAGAAAGTAGGCGGACGTATTGGTCTAACGAGCCTGACAGCACCTTGGAGGCTAGA
3989_50	3989	50	C	A	TGCAGGCCCGGAGGCTCCGCTCCTGGCTCATGATAAATGACCCAGGACAGAGTGGAGGATGGAGGGAGGCGTGAG
3992_67	3992	67	G	A	TGCAGGACTCTGTTCAAAGATGCATCGGGGACGCTGGATAAAAGTGCTCGTTTCTCCGCCATCTACAGACAGGAC
3997_50	3997	50	C	A	TGCAGGTGCCAAACATACCTTCTATGTCACAGTAAATCCTTATTCTACCCATTTTATTAATGACACGGAACAACC
4005_9	4005	9	A	T	TGCAGGCCGTCTCATTGTTATCGGTGATCAGACCTACCACTGTTATGTCATCAGCAAACTTAATGATGGTGTTGG
4010_30	4010	30	C	T	TGCAGGCAGGCGGGTCGTTGCACCCCCTCCCTCCCCAACACTCTTGCTGCTACTGGAATAACCGGGAAGCGCGCT
4012_49	4012	49	T	G	TGCAGGCTGTTTAGATGGGTTTTTGGTAGCTATGGCATTTTCCCTGAGATCAAGTCACACTCTGGAACTTTTGTG
4017_38	4017	38	T	A	TGCAGGTTTATATGTACTATACTGTATGTCCACTCACATCCACTCACAGTGGTGGAAGTGTGTTACAAGGACAGC
4023_16	4023	16	T	C	TGCAGGACTTGCTTTGTGGGAATGTGGAGTCAAAAATGCAGAGCATCTCTTTTTTACGGACAGACCTCTCCCCAT
4024_64	4024	64	C	T	TGCAGGGAGAGGTGATGAAGAGGGGGCACACGCTCTGTCTGAGGCCCAGGGGCAGGGGTCAGAACGGGGATGGGA
4028_13	4028	13	T	C	TGCAGGTATTTGGCTCCGAAGCCTAGCGCCCGGCTCATAGGGAGGCTGTCCACCGCTTACAGGCGACTGGTCACC
4036_42	4036	42	C	A	TGCAGGGTTCTGTGCAAATGTTTTCCAACTGGCCTGACACAGCTTTTTGATAAGTGGACAGATGTTCCTGAGATG
4037_67	4037	67	T	C	TGCAGGATGGCGTGGCTGACCGTGTCGAATGCTAAACTGAGGTCCAGCAGTATGAGGATGCTGGCATCCCCAGAG
4038_26	4038	26	A	C	TGCAGGGTTCAAAAGAGTCCTGCTTCATCTGGCCTGCTTTAATCTTCCACAGGTGCACACGCACACACACACACG
4051_68	4051	68	T	G	TGCAGGCTAACCCCGGTCGCCAGTTGAATCTTGTTTCCTCCATCACATTGGTGAGTCTGGCTGGCGGGTGTTAAG
4054_18	4054	18	T	G	TGCAGGACATGTGCAAATTAGCTGAAAATAAACTGGTGATTCCCTGGCCCAATGCAGTAGCAGAGACCACCACGT
4056_47	4056	47	T	A	TGCAGGTTTGAGCCTTTAGCCTTTAGGAGAGGATGGAGAGAAATTTTTGCCGTTTTAAAATTTCCTGCAATTCTA
4058_44	4058	44	G	A	TGCAGGCATTATGATGTTGAGGGAAAGATGAGGGGTATAGCACCGAGCAAGAAGATTGCTGCTGTGCAGCAGAAA
4068_13	4068	13	C	A	TGCAGGTGTGTCTCTACCGCTACCTCCCTACTACATTCCAAGACATGATCTCAGATCAGCAGAGGACGGGTCTTT
4072_8	4072	8	T	C	TGCAGGACCCTCTGATGTTACCACACCATTACACCGGCGGTCACTGGAGACCAACATCTAATCGAGGCCTGTACA
4074_73	4074	73	G	C	TGCAGGAGAAAAAGAAAACAGGACATCTTGAGGTCCACTGGGAGACAGACCTCAGTCCTCCTCTCTCTGTCCTGA
4081_63	4081	63	G	A	TGCAGGATCGTCTGAGACCAGCCACCTGGACAGCTGATGAAACTGTGGGTTTGCACAACTGAAGAATTTTGGCTC
4083_16	4083	16	C	T	TGCAGGGACAGAGCAACAACAGAGGTTTAATCAATCAAATCTATTCATAAAGCCCTTTGTACATTAGCAGCCACA
4089_71	4089	71	T	C	TGCAGGCCCTGGATGTGGACGAACGGTAACAAAAATGGCAGCACATTGTTTTCTTTGAAATTGCATGCCACTAGT
4102_44	4102	44	G	A	TGCAGGCGCCTGGCCCACCACAAGGAGTTGCTAGAGAGCGATGAACCAAGTAAAGCCCCCGTGGCCAAACCTTCC
4103_46	4103	46	A	G	TGCAGGCTAACTTCAGTAGTCAGTTGAACAGTGTTTCCTCTGACACATTGGTGTGGCTGGCTTCCGGGTTAAGTA
4105_35	4105	35	G	A	TGCAGGAAGAGAAGAGTTGTAAAAGACAGAACAAGAACATTTCTCCACCCTCGGTAGACAAAAAGGATGGATGAG
4110_25	4110	25	A	C	TGCAGGTCTCCAGTCAAATCATATTATCTGCTGCAGAAATGAATAATTTCTCTGCTTCCAACCCCTGGAATTAAA
4112_8	4112	8	T	A	TGCAGGTATTAAACGTTCATTGTAAAAATTAAACATTCTCAAACCTGTTTGAACGTAATTACATAAATGATTCAC
4113_6	4113	6	G	A	TGCAGGGGTTTTCCAATTGCAGTTAATAACTGTATTTTTCAGCATTTTACCCATAATGCAATGCAGTCTATAACA
4119_9	4119	9	A	G	TGCAGGACCAGTAGGATAGGCTACCTCACTAACCATACTCCTGTGAGAGCATGTGAGCGGAGTTGAGCTGTTGGA
4127_72	4127	72	T	G	TGCAGGTTGTGAAGATTGGGTCAGTGCAGGGACCTGACAGTACAGGGAGAGTTAGAGGTAGGGATGGAGGGGTGG
4128_8	4128	8	G	A	TGCAGGACGACGACCGTAAGCACACAGCCAATTCAACGCAGGAGTTGCTTCGGGACAAGTCTCTGAATGTTCTTG
4132_16	4132	16	C	T	TGCAGGCAGGCTGAAATCAGGTGCCACTTCAACACTCCTCGAATTGTGACAAATGTATTGGTCAGCAGCGAAAAG
4143_43	4143	43	G	T	TGCAGGGAAGACAGGTGCAGCTTTTATTGTCCCTGAGTTTAAGGTGGCAGTGACAAAAAGAGCGACAGATCGTGT
4153_51	4153	51	C	T	TGCAGGGGGCTCTTCTAGACGGTATGGGAGATTGGGGTCACAACCTATCCTCTGACATTGAAACAGTTTGTTGTG
4154_39	4154	39	C	T	TGCAGGACAGACCATCCCCTAACCCAGATGACGCTGGGCTAATTGTGCACCGCCCATGGGACTCCCGGTCGCGGA
4156_41	4156	41	C	T	TGCAGGGTGCGCCGCAGCGCCCGCTCATTGGTGCAGTCAAACCTGAACCTAGTGGTCAAGGGAGGAGGTTTAGCG
4173_74	4173	74	T	G	TGCAGGCAGTCACTGAGTCCGGGGTGCTAAAGGAGCTCTGGAAACTTGACCCCAAAAAAACATCTGGGTCAGATT
4175_28	4175	28	T	A	TGCAGGGACACCACCCTCACCTTTGATCAACTGGTGGACCCATCCGGCTGGATAACCTGCTGGTCACCTGCGGAC
4176_30	4176	30	C	G	TGCAGGACTAGAGTTAACCAGGGCTTGGATGACTAGAGTTACCCAGGGCCTGGAGGACTAGAGGTACCCAGGGCC
4177_74	4177	74	T	G	TGCAGGCACTAGCATCCATCACATTGCTTAGAAAAATATGTTGCTTATGCTTTGAAAGAGAGGAGAAAAAGAAAG
4180_21	4180	21	A	T	TGCAGGCTGCAATGTTTTTATATATTAGCTTTATGTCTGCTATTTTTTACATAGTTGTCAATGGCAATAAAAGTA
4182_56	4182	56	C	A	TGCAGGTATCCCAGAATCCTCTCTACCTCCTTCTCTGTAGCTTCCTGGTGAGACTCCTCCATCCTCCTCAACTGG
4184_70	4184	70	G	A	TGCAGGCATACATAACCTGTACTATTTACTGTCTATGCACACGAGGTAAGACATTGGCAGACCACCCCCTGTATT
4186_36	4186	36	T	G	TGCAGGTTTGCAGCACAATGTACTGAAATCAATTACTTTTTTCTTGGCCCAATAGCTTACTAACACACTTGTCTC
4189_56	4189	56	G	A	TGCAGGTGAAGAAGCTGGATGTGGAGCTCCTGGGGTGGTGGGGTTACACGTGGTCTGCGGTTGTGAGGCTGGTTG
4194_54	4194	54	G	A	TGCAGGTTCATGCTCTGCAACATCTTTAGAGTATGACCCTTCCTCACACAGAAAGCGGCGCAGGTCCTAATCCAG
4196_12	4196	12	G	T	TGCAGGCAAAGAGGGAAAAGACGCAAAGAATAGTTGGCTGTTCCTAGAACATTTCCTTTGTTTTATGTGTGTCCT
4198_36	4198	36	C	A	TGCAGGATGTCAGGCTGGGGCTGGGCATGGAAGAGCCAGAGAGGAGCCCAGGCAGTAATGTGCACTGTGAGGTGT
4213_45	4213	45	T	C	TGCAGGAATGGTACCAAATGAGAGAGGAGGACGTCTTCCCTGTAATGCACAGCGTTGAGATTGCCTGCAATGACA
4221_29	4221	29	C	T	TGCAGGAGGCCTTTTGCCTTTTGGTAGGCCATCATTGTAAATAGTATTTTTTTCTTAACTGACATGTTTAGTTAA
4223_20	4223	20	A	C	TGCAGGGAGAAACTTTGTAGAGGGGCAGGCGAAAAAGAGGGAGGAGTGTCGGGGCTAGTCACATTAGAAGGGGTG
4224_20	4224	20	C	T	TGCAGGGAATTCTCTACTTCTTTTGGGCTCTGTAGATTGTCGCTGATTTCATCAGCTCCAAAATTTGACTTAGTA
4231_62	4231	62	A	T	TGCAGGATCTATAGTGTACACTTCTGGCATGTGTTGTGAGCCGAGTGGTATATAGGGCTATTATAAACTGGGTGG
4235_24	4235	24	A	T	TGCAGGTAGAAAATATCCCGATTTAAAAAATAAATATCCTATAAATCCCATTGGCTGCACATGGCCTGTCAACAA
4251_7	4251	7	G	C	TGCAGGTGAAGAAGCCAGATGTGAAGGTCCTGGACTGGCGTGGTTACACTACTACTCATTCAAGGGTTTTTCTTT
4256_28	4256	28	C	T	TGCAGGTCCTCAACCGCTCCTTCCTCTACGGAGGCAACGCAGCCTTCGTCAGCATCGCGTGAGTGAAAGAGGGAT
4264_50	4264	50	T	C	TGCAGGGACTACCTACTCTGTAAGTACTCCAAATTAGTTACCTGTGTGCACTGTAATGCATGTTGCAGATTTTAG
4265_6	4265	6	C	A	TGCAGGCCTTCAAAAAACTGGGAGAGTGACCACCACAGGCCAGACACACGCCCTCTCATGACCACCACAACACTC
4271_12	4271	12	C	T	TGCAGGAGGAACCGCCCCCTGCACTGCAGAGGAGGAGCCGTCACAATGTTCAAATGTTCATAAATGACCAGCAGG
4278_42	4278	42	T	C	TGCAGGCGAACAAGTCGGATGTGGATCTATTGCCAATTTCTTTTCTTTTAAGTTGGAGGCGGCTTATGGTAGAGA
4279_53	4279	53	G	A	TGCAGGAAGTGTACCACATGAGGGAGGAGGACGTCTTCACTGTAACGCACAGCGTTGAGATTTCTTGCAATGACA
4280_60	4280	60	A	G	TGCAGGCTGCAGAGCTGCAGAACACTGATGTAAGAGCGGCAGAGAAAGCTTCCCCGCCACAGATTTCATCTCCTC
4288_27	4288	27	T	A	TGCAGGTGCAAAGCAATGCCTTTATACTCATGGGGATAGAGACAGACACCCAAAACTTCTCACATACACTAGCCC
4300_56	4300	56	A	T	TGCAGGTAAACAAACAGGTGTATCTGAGTGATTTAGGGGCTTGGACAACAGACTACTGAGTTTACAGATAACAGC
4301_8	4301	8	T	A	TGCAGGTTTATGCTCTACAAAATCCGTAGATTACCTCACACAGGAAATGTTGCAGGTCCTAAATCAGGCACTTGT
4310_34	4310	34	A	T	TGCAGGTCACTGTCCTGGTTTGACCCTCCGTGTGTCTTTCTGGGTCGGTCCAGTTCAGGTACCCAAACAAGGACC
4320_61	4320	61	T	A	TGCAGGGCCCCAGGGGCCCCCTGGAGAGGACGGAGACAAGGTACAGTAACCTATAGTTATATAGACAGACAAGGT
4329_63	4329	63	G	A	TGCAGGAAGACCCCGGTCGCCAGTTACACTGAACAAAAATGTAAAGTTGTGGTTTCCTGAGCTGAAATAAGACCC
4331_48	4331	48	T	A	TGCAGGCACCCGGCCTGCCACAAGGAGTTGCTAGGGCGCGTTGAGCCGTGTAAAGCCCCCATGGCCAAACCCTCC
4350_40	4350	40	G	T	TGCAGGAACCCATCCAACTTGAAGGAGCTGGAGCAGTTTTGCCTTGAAGAATGAGAAAAAATCCCAGTGGCTAGA
4351_34	4351	34	C	A	TGCAGGTAGAACATATCCTGATAAAAAGAAATATCCTAAAAATCACATTTGCTACACATGGCCTGTCTGCAACGA
4359_41	4359	41	G	A	TGCAGGCACAGAACAAGATCAAGGGCTGCGTAGAGGAAATGGTCCTCTCTATCGACAGGTAGGGATTTTCAGTTT
4363_73	4363	73	A	G	TGCAGGTATCTAACCAACCAATAACTAGCAATTAAAATGGCTCTGAGATACAAATAATATTACTACACAGTTCAT
4364_69	4364	69	T	A	TGCAGGCAGTGCAGAGAGAATTTGCTCCATCTACATCAAACTACTTATAGCCACAGTAAATGTCACCTATTGTAT
4373_17	4373	17	T	C	TGCAGGCATGAGATGGATAGCCTTCAGAAGCAGATGGAGGAGCACACAGTCACCGTGCACGAGTCCATGACGTCA
4394_56	4394	56	T	G	TGCAGGCTCATCCTGACCCTCCAGCATGACAATGCCATTCCCCCCAGAAATGTCTGTAAACTTGCAGGTGCCTTG
4406_51	4406	51	T	C	TGCAGGAAAGGGGTAGATTATAAACCATTGTCAATCCAAACACCAAGGTATTTGGATGCAAGGACTCGTTTGATT
4410_34	4410	34	C	T	TGCAGGAGACCTTTTGCCCTTTGGTTGGCCGTCACTGTAAATAAGAATTTGCTCCTAACTAACTGATTTACCTAG
4412_35	4412	35	A	T	TGCAGGAGGGACTGAAGCACTTCACAAAATAGATCATGAGGGAGGAAAATTATGTGGATATTTTGAAGCCACATC
4415_49	4415	49	T	C	TGCAGGTGAGACTGAGGCACATGCCAGTATTCTGGAGCTCTACACCTTATTTCCAACGTAAAGCTATATGGTTAT
4418_48	4418	48	T	G	TGCAGGAGCTGCTCACCATGTCGGAGCACTGGGAGGAGCGGGCGCTCCTCCTCATGGAGGCTAGGTGAGAGGCAG
4420_19	4420	19	A	G	TGCAGGCCAAGGTTCACTAAGACAGTGTTTCCCAACCCTGGTCCTCCTAGTGCTCCCAACCGAACACATTTCTGT
4443_24	4443	24	T	A	TGCAGGTAGAAAATATCCTGATTTTAAAAAATATATATCCTATAAATAACATTGGCAACACATGGCCTGTCTGCA
4452_49	4452	49	A	G	TGCAGGCAGTCTGAGGGGAACATTTCTAGTGCATGAGGGCCAATCTTTTGGGAGCGGGGCCAAACACAAGACAAG
4456_28	4456	28	A	T	TGCAGGCTGCTTTTAATCCGCTCTCCCCAGCCTGGCCTTTATCTTGTTCTCTCTTTCTCTCTCTCTCTCTCTCTC
4457_7	4457	7	C	A	TGCAGGTACTTCACTACACAGGGGACTGTCTGTCTGGCTCTATTAAACATACTCTCCATACCCGCTGTATGCCTG
4461_29	4461	29	C	T	TGCAGGCGCCCGGCACACCACAAGGAGTTCGGTGCAGATATTTTATCCAAGTTGGACCCTCTCTCTTTCATGAGT
4468_38	4468	38	G	A	TGCAGGGGTTGCGTGCATTTAAAGGGCTGGTATTGACCGCTATTTAAATTGACGCAGCAAAGTACCCGGCACCGG
4469_29	4469	29	C	T	TGCAGGCCGAGCCGACATTTCTTTGGGTTCGCTGTTAGCCCCGCCAACTGGTTTAGATGTGTCTCCCACTCGCTT
4470_31	4470	31	A	T	TGCAGGCCTACAGACTGGAGCCCCTCATCCTAAAACATTACAGCAACATTGCACCTGCACAGATACACTGGTAAG
4477_47	4477	47	A	G	TGCAGGGGATCGATAGCAGGGCCAGATTAAAGGAAGTGGGAGGAGAGGAGAAAGACACACACACACACACACACA
4490_10	4490	10	C	T	TGCAGGAGCGCGTTACTGCTTGGATGTTTTCAGAGAACGACAGACCCTGTTGTCCAGGGTCACACCTAGGTTCTT
4495_24	4495	24	A	G	TGCAGGAGTGGAATAACAGCAGGGAAGAGATCCTTCAGGTCCAGGACTTTCTCTGACAACTTGGAGCCAAAACCA
4500_63	4500	63	C	T	TGCAGGAGGCCTTTTTGCCTTCTGGTAGGCCGTCATTATAAATAATAATTGTTATTTGACTGACTTGCCTAGTTA
4512_16	4512	16	C	T	TGCAGGATTAGAATAACCGTGCTTTACCCTATTTTAACCAGGCGTCCTCTCTGATCCTCCAGCCTCGTCTGGCTC
4515_22	4515	22	C	T	TGCAGGAGGCCTTTTGAAAGGCCGTCCTTGTACATAAGAATTTGTTCTTAACTGACTTACCTAGTTAAATAAAGG
4517_17	4517	17	A	C	TGCAGGGAATTTTTACCATGAATATCAGCAGATTCAGCACTTCTCTGATGTTTCCAGCTGCCAAGCATGCGAAGG
4519_24	4519	24	G	A	TGCAGGCGTCCGGCCCGCCACAGGGAGTCGCTAGAGCGCGATGAGCCAAGTAAATGGTCCTCCCCTTCCTTCTCT
4522_54	4522	54	T	G	TGCAGGGTTGAAATATGCTTCTCTCTCTTTGTTTACTATGGTGCTATCCTCAGATAAGAGCTCTGTTTGCTTCTG
4524_8	4524	8	T	G	TGCAGGAATTTTGATACCCTAATACAGGCGCAGGCCCGTGAGCTGTCGCACCTGCGCCAGAGGATGCGAGAGGGG
4525_23	4525	23	A	G	TGCAGGCAACCAGGAAGAGGCTTAGTTAAGCGGAAACTCAAATGTAATTCTACAGAATTGGGACAATTCCTCATT
4526_53	4526	53	C	T	TGCAGGTGAAGTCATGTCTGCTGGGCTGAAGAAGTCTCCTCCACCAGTGGGCCCTAAGGGAGAGTCACATACCCC
4527_10	4527	10	A	G	TGCAGGGCCTAATTAGGGACATAGAAGAGGTTTTGGGAATGACAATCCAGAATAAAGCCCAGGTGACCGAGGAAG
4530_19	4530	19	C	T	TGCAGGCTGACCTCGGTAGCCAGGTGAACAGTGTTTCCTCCGACACATTGGTGCGGCTGGCTTCCGAGATAAGCG
4531_34	4531	34	C	T	TGCAGGACAAGCCACAACTTTCATAACTGTGCCCCTCCTCCCAACGTGTAGTAGGTAATGTTAACCCTTCTGACC
4532_37	4532	37	T	G	TGCAGGCATTATATGGGATGCCTAAAAGTTCAGGACTTTAAAAAAATATATGTCTATTGCATTGTGATTAGGCAC
4534_43	4534	43	A	T	TGCAGGTAAGGTTCAGAAACAAATTATGGGATGCCATTTTTTTAGTTGGTCTGGCTTTTTTGTGATCCCAGAATA
4535_28	4535	28	C	T	TGCAGGTGTAAATCATGGCGGCGACGGCTGCCACCCCGATGACCGAATGCGGTCATGCTGGGGCTCATTCTTATC
4536_51	4536	51	A	G	TGCAGGGAGAAACTTTGTAGTGAGGCAGGGGAAAAAGCGGGAGGAGCATAGGGGCTAGTCGCATTAGAAGGGGTG
4543_23	4543	23	A	G	TGCAGGCTACAGAAAGGCCACATACTCTTTATACCATGTCCTTTATCTGCTACACGATTTATGACAGATCATTCT
4544_53	4544	53	A	C	TGCAGGTGTGATGTTCGGATGTACCAATCCTGTGCAGGTGTTACGTGGTTTGCCACTATCCATCCTGTCTCCCTG
4549_17	4549	17	C	A	TGCAGGTCACTTTTGACCTTTTGACCTATCCAATTGTTTCTGTCTGTCTTATACTTTGCTCTCCATTGAAAGAAA
4552_18	4552	18	C	T	TGCAGGCGAGAGGAAAGACAGGCTCTATAGCTCTTCCACAGTCCATTGTGTGGAGCGGTGGGTAGTCCTGAAAAG
4554_53	4554	53	C	T	TGCAGGGTCACACACGTATGCACGCAAACAGTCAGACCAGTCCTACAGTGCACCGTCACCATCCATCACCAACAG
4565_17	4565	17	G	C	TGCAGGGCTTTTCATAGGCGCTTGAATTTGTATAAAAGTAAGGGTACACTATCTAGCGGGGGGTCTGGGGGTCCT
4566_25	4566	25	A	C	TGCAGGCTGATTTGGTAGCCCAAGAAGGAAACCGCCCTCTGGTGGAATTGGCACTTCTCCGCCTTGACAAACAGA
4568_32	4568	32	T	A	TGCAGGTACCTAGGGCAGGGGAAAACTTACTTTAATCAAAGAGGGTCCTCATTCAGACCTGGGTTCAAATACATG
4578_30	4578	30	T	C	TGCAGGAAATCACGCACAGAACTAGCAGTACGGCTGGTGGCATTGTCATGCTGGAGGGTCACCCCTGGTGAGACA
4583_9	4583	9	C	T	TGCAGGAAGCTCCTGCATGTCATCTCTAGCCGACACTGTCAGCTACCGTTCACCAGCGCGATCAGAGACCTGCGC
4584_20	4584	20	A	G	TGCAGGCTCATCCTGACATGACCCTCCTTCATGACAGTGCCACCAGCCATTCTGCTTGTTCTGTGCGTGATTTCC
4587_74	4587	74	A	G	TGCAGGACCTGCTTTTTGGCGTGTGGTGAGCATCTCTTTATTACGGACAGACTCTTTACAACCATTGATTCTATA
4595_53	4595	53	T	A	TGCAGGCCTATGTGAGCCACGGCCAGGTTGATCTTCGTTCCCTCGCGGTCGGCTGCTGGGTGGAAGCGGACGCCG
4599_16	4599	16	C	T	TGCAGGAGGTGATGACCGCCAACAGCTTCAGGAGGCCCTCCTCTGATCTGATGTATTTCTTCAGGTCAAACACCT
4602_19	4602	19	A	G	TGCAGGCTCACACACACACGCGCGTCTTGTGTCTAACTGAGAAGGGGCTAAAGAAAGAGTTGTGGTCAAGTGTGT
4604_11	4604	11	A	G	TGCAGGCGTCCATCCAGGGTCCTCTGGATGGTGACACACTTGCTGGGGTGCACACCGTTGGTGGTGATGGCGGTG
4605_67	4605	67	T	A	TGCAGGCTGACCTTGGTCGTCAGTTGAAAGGTGTTTCCTCCAACACATTGGTTCGGCTGGCTTCTGGTTTAAGTG
4606_65	4606	65	G	T	TGCAGGACTGAAGCCCCTGTCCCCTATGTGAGACACTTGTACCTGTCAACAGACAGCAGTTGTCTGTTTTTTTTT
4624_11	4624	11	A	T	TGCAGGTATATAGCTTTATACCTTGTTAATCATTTATAATAAGGACTATAAAAAAAGCTTTTAATAGTATGCATG
4627_36	4627	36	A	T	TGCAGGGTTGGCAGTGATATCCCTGGCCTTCGGACAATATATTCTGGAGCCTATATTCATGCCGTGTGGAGTGCC
4637_58	4637	58	T	G	TGCAGGTGGTCACTGAGTATAAGGTGCTAAAGGAGCTCCTTAACTTCTTATGGCTGAATGGGCAGTATTGAGTAG
4639_65	4639	65	G	T	TGCAGGCTCATCCTGACATGACCTCCAGCATGACAATGCCACCAGCCATACTGCTCGTTCTGTGCGTGATTCCCT
4645_26	4645	26	C	G	TGCAGGCTGGAATTCATGTTCTGCTTCTATCCCTGACCACAATGCATGCTATGTATGCTGGGAATGTCTGCAGAT
4657_74	4657	74	T	G	TGCAGGCTGACTTCGGTTGTCAGTAGGGCGGTCTTTCCTCCGACACATTGGTGTGGCTGGGTTTAGTGGGCGGGT
4662_7	4662	7	A	G	TGCAGGAAGGAGGAGGATGTCTTCCCTGTAACGCACAGCGTTGAGATTGCCTGCAATGACAACAAGCTCAGTCCG
4663_43	4663	43	A	T	TGCAGGGAGAAAAGAGAGGAGCATCAGGGATAGTTACATTAGAAGGGCTGGGGGGAGATGAGGAAGTGTTGGGAC
4675_68	4675	68	A	C	TGCAGGCTCTAGTTTAGTCTTATCTTGATTATTTTCCAATCCTGTGATCGAGTGCTGCAAGGACAGACCTAGTTA
4681_7	4681	7	G	A	TGCAGGAGATGACCCACTCCTGGCCTCCTCCCCTGACTGCCATCCACACTCCAGGCAAAGCTGAGCAGACCAAGT
4696_11	4696	11	A	C	TGCAGGATCGTCTGAGACCAGCCACCCGAACTGCTGATGAGACTGTGGCTTTGCACAACCCAAGAATTTCTGCAG
4697_31	4697	31	A	G	TGCAGGCGCCTAAGGCTTTGTTCTCCCCTGAGAATGGCCTCCCAGGCCACAGCAAGAAGGGTCTGAGCCAGGGCT
4701_8	4701	8	A	G	TGCAGGCAATCACTGCTAGAGGAGTTCCTGAAAATGGGTCAGATGGTTTAGACCCTTTCTTCTTTGTGGTTGCTG
4721_10	4721	10	G	A	TGCAGGATGCGAAGTTATTTTTTTGTTAGATGAATCATTGGGTCAAAACTACAGAACAGTACAAGAGAACACACA
4729_49	4729	49	T	G	TGCAGGCTTTGTGGAGTGTGGTGTCAAAAAAGCAGAGCATCTGCTTTATTACGGACATACCTCTCCCTATCTTTA
4743_49	4743	49	G	A	TGCAGGCATACATAACCTGTAGTATTTACTGTCTATGCACACTAGGTAAGACTTGGGCGGACCATCCCGTGTATT
4746_37	4746	37	G	A	TGCAGGTGTAGCGGGTCCTCTGCTCCTGGCGGGCCCCGTCCTGGGTCACATTCACCGGCATCCAGGGGGTCCAGG
4748_11	4748	11	G	A	TGCAGGCATTGGGCCGATCGACTAACCACAGAGAAGTGTCAACCATACTTTCATTGCTAATTCGATTTCAATCTG
4754_29	4754	29	G	A	TGCAGGCACCCGGACCACCACAAGGAGTCGCTAGAGTGCGAGGAGCCAAGTAAAGCCCCCCCGGCCAAACCCTCC
4755_26	4755	26	C	T	TGCAGGAGGAAACAAAGATGAGGGGATTGTTTAGTGTAACAGGACTCTGGGGCAGGTGCCCCTCTCGGACACTTT
4760_23	4760	23	C	G	TGCAGGTGCCCAGCCCACCACAAGGAGTCGCTAGAGCACGATGAGCCAAGTAAAGCCTCCCCCCGGCCAAACCCT
4761_18	4761	18	T	A	TGCAGGATTCCTGTAGGATTTTTTGGAAGGTTGGCTGTGATGAGTAGCGACTTGCATGTGAATCATCAGGTATTA
4765_57	4765	57	A	G	TGCAGGGAGAAACTATGTAGCGGGGCAGAGGAAAAAGAGGGAGGAGCATCGGGGCAAAGAGGCATGGCTGAGTCA
4782_13	4782	13	C	T	TGCAGGAATGGTACCACATGAGGGAGGATGATGTCTTCCATGTAACGCACAGCGTTGAGATTGCCTGCAATGACT
4785_52	4785	52	A	G	TGCAGGGAGAAACTTCGTAGCGGGGGAGGAGAAAAAGAGGGAGAAACATCAGGGATAGACGCATTAGAAATGTTG
4790_21	4790	21	C	T	TGCAGGCCACAGGCAGACAGACAGACAGACAGCCAGCCTCAGAGCAGAGCACTTCACAGCTGAGCTGAAGGAAAC
4793_25	4793	25	G	A	TGCAGGACTTGCTTTGTGTAGTGTGGTGTCTCTTTAGCATCTCTTTACCACAGACAGACTTACAACCATTCAATC
4795_21	4795	21	G	T	TGCAGGACTTGCTTTGTGGAGGGTGGTGTCAATAAAAAGCAGAGCATCTCTTTATTTGGGACAGACCTCTCTCCA
4796_19	4796	19	G	A	TGCAGGGTCGGAGCAAAGCGACGGACGTCTCCGTTTCACCTAAATAGCCCTTGTTCAAATGACCACCTTTGGGTT
4802_38	4802	38	G	A	TGCAGGCATTTATCCAGGAATGTCTCCGTGGCTATTGAGCGGTCCTACCTGGATCCAACAAAATGTAGTCTTGTA
4805_41	4805	41	A	T	TGCAGGTACATAAAATGTGAATTATAATGTGGATTATATATATTTTTTTAAATTAAAATGGAAATTACTTTAAGC
4809_55	4809	55	C	T	TGCAGGTTCTCTTTGCCTCTGGAAGGACATCCTCTGAATCTCGATCAGACTTGGGCTCCTTCCAACAGAGCTCAG
4810_11	4810	11	T	C	TGCAGGCGTGCTGACATCCTGGTGAGATTAAGATGAAGAGAATATCGAGAATATCCGTTCTATTGGCAAATGCCC
4814_26	4814	26	G	T	TGCAGGAGGCTGTTAGGTCCAGATGTGAGGTGATGATCACGCAACAACAGACAGGACAACGCTTCTAGAAAAAGA
4818_42	4818	42	C	T	TGCAGGCTCTCCTCCCAAGCCTGTGACAGCTAGAATTGACTTCGCCCAGGGTTTGAGCGCAGTGACATTTGAGGA
4823_28	4823	28	G	A	TGCAGGGGTTGGGAATGCAGGGACCTAAGATAGGATTGACCAATTATAAAGACGGGACACACTCAAGGAAAAAAA
4830_24	4830	24	C	T	TGCAGGGGACATGGGGTCACCGCCCGGCCCCCCAGGAGAGCAGTAGAGAGGAGGGTAACACCAGACCAATCAAGA
4842_46	4842	46	C	T	TGCAGGTCTTCTGAGGGCTGAGAGTCTCATTCAGCAGCTCTATTAGCGCAGGGTTCAAACCGGACTCCCTTCACG
4847_9	4847	9	A	G	TGCAGGACCACTTTGCCCGGCCCTGTTCCTGACCTCTGACATGGTTCTCTCAGTCAGCACATCAACTGTGTTATT
4853_73	4853	73	T	C	TGCAGGTTGATGCTCTACATCTTTTGAGTGTGACCCTACCTCACACAGGAAGCAGCACAGTTCCTAATCCAGGCA
4854_9	4854	9	C	A	TGCAGGTTTCAGTCATTTGAGGTGATGTCACGCTGGTGTCATGCAGGGTGAAGATAAAGGCTGAAGTCACATGGA
4865_74	4865	74	T	A	TGCAGGCTCTAGTTGAATCGTATCTTGATTATTGTCCAGTTGTGTGGTCCAGTGCTGCAAGGAAAGACCTAGTTT
4871_58	4871	58	C	T	TGCAGGGAACTGTCCAGGAGGTAAACAATCAAATGATAACGATACTTTTAATTTGTAACAGGCTTTCCTTAGTGA
4875_31	4875	31	A	G	TGCAGGGAGAAAATGTGTAGTGGGGCAGGGGAAAAAGACGGAGAAGCATCGGGGATAGTCACAATAGAAGGGGTG
4883_62	4883	62	C	A	TGCAGGGAGGGGTGCTGAGGAGTATTTCTGTATGTAATAAAGCCATTTTGTGGGGAAAAACTCATTCTGATTGAC
4885_38	4885	38	C	T	TGCAGGCTGACCTCAGTCGTCAGGTGAACAGTGTTTCCCCCGACACATTGGTGCGACTGGCTTCCGGGTTAAGCG
4893_14	4893	14	A	T	TGCAGGTCATTGTCACTCAGGTCCAGCTCTTCCAGGTGTGAAGACTTTGAGCTGAGGCCAACATTGATTCAGCCT
4903_16	4903	16	C	G	TGCAGGGAGGAAGATTCACTTGTAATAGCGACAGGGATTTCACACTTCCCCAGCAGAACTGTATTAGGAAATGGG
4908_8	4908	8	A	G	TGCAGGTCGAACATCTCATTCCAAAATCATGGGCATTAATATGGAGTTGGTCCTCCCTTTGCTGCTATAACAGCC
4912_74	4912	74	A	T	TGCAGGAAGGGCAGAGTAGGTGGACGGATGATCTCTGCATGTATGGTTCCCAACATGAAGCATGGAGGAGGAGGT
4934_61	4934	61	C	T	TGCAGGGTTGAAATATGCTTATCTCTTTGTTCACTATGGTGCTATACTCAGATAATAGCATCGTATGCTTTCGCC
4938_63	4938	63	T	C	TGCAGGAGGAACCGCCCCCTGCACTGCAGAGGAGGAGCCGTGACATTTACCATTTACAAAAGCCGAAGAACATAC
4939_18	4939	18	A	G	TGCAGGGTGAGGAATGAAAAGGTATTCACATTGTGACTGAAACCTGATGCCTGTCCCAGATGTTTTTATTTAACC
4947_44	4947	44	G	A	TGCAGGTGCCCAGCAACCATAATCTGGGGAACCACGGTAGGTGGGTGGGACTGGAACATGTCACAGGGTTCAACA
4948_47	4948	47	C	T	TGCAGGAGGGAGAGAGAAGTATAGACAGTATAGAGATGGGGGGGTTGCTTGAATATAGTATGTAACATTACTGGT
4958_47	4958	47	G	T	TGCAGGACAGAAATGACTTTGAGCTTCTGTGAAGTTTTACCAATCACGTCCCTCTTCCCCAGCCCGTCGCTTTTG
4965_16	4965	16	G	C	TGCAGGGACAGCAAAGGTTAGAGTGGCATTGGATAGATCATATCATTTGCAAGTCCTTTTTTCATTGAGTTTGTC
4968_59	4968	59	G	T	TGCAGGTTCATGCTCGACAACATACACTACCAGTCAAAAGTTTTCGAACACCTTCTCATGCAAGGGTTTTTCTTT
4969_14	4969	14	G	A	TGCAGGAGAAGCAGGCGAAGCGGCCTACTTAGGGCAGGAGTTGCTTTCCAGAGAGACATCAGAGATTGTAACATT
4974_58	4974	58	T	C	TGCAGGAATTAGTAGTGTTGCTGAGGTCTTCTCTGTTGCTAATGAGCATTTAGAATTTTTTTGAGTAAATTGAGG
4975_13	4975	13	C	A	TGCAGGAGCATTCCAGGGGACTTGGTTTGAGCACATGCGGAACAGGAGTTGACATATCAAGTGACATCCTGCACC
4976_38	4976	38	G	A	TGCAGGCTCATCCTGACATACCACCAGCCATACTGCTCGTTCTGTGCATGATTTCCTGCAAGACAGGAATGTCAG
4979_15	4979	15	C	T	TGCAGGTAGAAAATATCATTAGAAAAATAAATATCCTATAAAAATCACATTGGCAACATACAGCCTGTTGTCTAC
4981_11	4981	11	A	G	TGCAGGGAGGCAGTGTGGGGTGCGTGTGTGGCAGCGCTGAGCAGCATTCCCCGGCTGTTGCGGTTGGTTCTGCAG
4990_58	4990	58	T	C	TGCAGGCACGCGGGAGACTGGGGTTCAATTCCCCGACAGGGAGGAAGGAGTAGGCTGTTCTTGTAAATAAGGATT
4993_36	4993	36	G	A	TGCAGGTAGGATTTTGGGTACCAAGGTGCCCAGGAGGACCCCGGGCAAACTGAAGGCATGAACGGTGGGTTGACA
5015_41	5015	41	T	A	TGCAGGGCCTAGAGTTGGGGTGTGAGTGTGTTTTTGTTTGTTATGGATCGAGGTCAAGTCCTCAGGGGCTGTGGT
5026_72	5026	72	C	T	TGCAGGTAGAAAATATCATGATTAAAATAAATATCATATAAATCACATTGGCTACACATGGCCTGTCTGCAACGG
5033_39	5033	39	G	A	TGCAGGTAGTCATGCCAGCGCCGTCTTTCCACTCCAAGCATCCCCAGCAAACCTATGATCATTCTATTAAATCTT
5044_74	5044	74	C	T	TGCAGGAAACGTTACGCTGAAGTACAGAAATTCACACAGAAGAACGTTGTTTATTAATGTTCTGAGAACATGGCC
5045_23	5045	23	A	T	TGCAGGCTGCCAGTTGCCCATCCATGACCTATACTAAGATGAACACTCAATGCACAAACTAAAGGAAGGACCAGG
5046_47	5046	47	A	G	TGCAGGGTTGTTTTCTTCATACTTTATTTGTTTTTACTCTCTTTGTCATTTACAGGAACAACAATGCATTATTGT
5065_10	5065	10	T	A	TGCAGGGCTATGGCAGCCTAATCTCCAATTGTGTAAATAAAGTGCAACATAATTCAGGATGTACAAGATCCCATA
5070_62	5070	62	G	A	TGCAGGCTGACTGGTCTAGCTGTGGAGACAGAGAGGCTTCAGCATGGCTAGGAGCTGGAGATGGACCAATCAAAC
5075_44	5075	44	T	A	TGCAGGTAGAGCAGTGAACTGCGTGAAGGAGTTGCTGAGACAGATTGCTGCGTAATTAAAAGGGACAGTGTGGCA
5076_34	5076	34	A	G	TGCAGGAGGCCTGATTAGAAACGGATGCTACTTGACTTTTCCAGCCGCAGAGTTGAGATCAGCGAAAATGGAAGA
5088_50	5088	50	C	T	TGCAGGATAAAAAGGAAGTCATCGTAACGTTTTTATTTTATTTTATTAAACATATTGTTGTGTTAATATGTATAT
5089_63	5089	63	C	T	TGCAGGGCTCCATGGGAACCTGTGTCAGTTGGGTGAGCCAATCCCCCTGTGGAGGAGACTCCCCAACCACAATGC
5095_31	5095	31	A	T	TGCAGGTTCCTCCCCTTGTAAGGAGAAGAGCTATGGACCGTGCTTCTACACCTGCATTGCTTGCTGTTTGGGGTT
5097_23	5097	23	C	T	TGCAGGTACAAAAAGTAGAATGACGTTGACAAAGTGTTGTGGGGAAATTACAGGGTGTTGATATTGTCTGTTTGG
5098_60	5098	60	T	G	TGCAGGACAGACATAGCAAGATATCATTTTTAGTTGTTCATTCCACTGTATGTGTGGGAGGATTTCATGGTTATT
5099_13	5099	13	T	C	TGCAGGCTGCCATTAGCAACTCAATTAACCTTATAACTTCTTCTGTGTGCAATTTTTAAATAATCTGTTCAAGGA
5101_18	5101	18	C	T	TGCAGGGAAATCAACTGACTTCACTTCATGTAAGGTGATTTCCCCAGGAAAGGTAATCGCTTTAAGCAGATGGTC
5110_40	5110	40	A	T	TGCAGGAAATGTAATTCTCTTGAGTATAAGACGTTTGGTTAGAATTTTATGACCCCTTTAGGTATATATATAAAA
5123_12	5123	12	C	A	TGCAGGGAGAAACTGTGTAGCAGGGCAGGTGAAAAAGAGGGAAGAGTATCGGGATTAGTCGCGTTCGAAGGGGTG
5142_61	5142	61	G	A	TGCAGGTGAGGAGAGGAGAAGAGAAGAGAGGACAGAGGAGAAGAGAAGAGAGGACAGAGGAGGAGAATAAGATTT
5144_22	5144	22	C	T	TGCAGGAGTACGACGCGCCCATCTAGGCCCCTCTCTGGACATGTAGTGCCTCGATGGCATCAGACTTGATAAAGG
5146_33	5146	33	G	A	TGCAGGATGTCTACAAGATTGGAGGTGAGCATCGCACCCACCCTAGAGGCTGTCCATCCATAATGATGATACATC
5147_15	5147	15	C	A	TGCAGGCACCCAGACAACCACAAGGAGTCACTAGGGCACAATGAGCCAAGTAAAGCCCCCCCCGGCCAAACCCTT
5152_32	5152	32	G	A	TGCAGGGCCTGGCACGACACCTGCACCTCCTGGGGAGGGAGGGAGTTAGTAACTTGTAAACTTAAAAATGTATGT
5153_38	5153	38	G	T	TGCAGGTGTGTCTCCTCCTGTGAATGCTGCTAATCTCAGAAAGAGCTACCTGTTATTGGAAACTCTCCTGCCTCA
5154_21	5154	21	C	T	TGCAGGAAGAGCATTACGTTGTGCGGGGATGACCTCAGGGCGGTCTCCAGGTATGAGCTCAGCTGACTGATACCC
5164_19	5164	19	C	T	TGCAGGTGGCGCCCTACCTCCAGAGAGCGCCGGGGTTCCAGGACCTACAGGGGGTTTGGAGCAGGTGATTATTTA
5165_9	5165	9	T	C	TGCAGGTCTCATTTGAAGTAAAACACCATTGACTGATTGGAACAGCATTGAATTAAATTCTGACTTCTCATGTAT
5174_33	5174	33	C	A	TGCAGGCTGCAATGTTATGCGTTGGCTTTATGTCGGCCATTTTTACATAGTTGGAAATGGCAATGAAAGTTACTT
5176_13	5176	13	C	T	TGCAGGTTCCCACCCAGGCTGAGCTAGGAAACAAGCTGTCCTCCCTCTCCTCCACATGCACTGACAGCCAGGACA
5186_65	5186	65	C	A	TGCAGGGGACTCCAAGAGCTAAGGAGACTGTTTTAAGGAGAGAGACAGAGGCTATAAGTTAGAAGCTTATTAGGC
5200_26	5200	26	T	A	TGCAGGCACGACACAAAACGCAGAAATAAAAAATATAATTCATGCCTTAACTTTGACGAGCTTCTGTTGGCACTC
5206_48	5206	48	C	T	TGCAGGGAGAAACAACAGCATTTCAACAACACCTCAACAATATTTACTCCACAAACAGCCCTGTCTGGCTGTTAA
5207_37	5207	37	A	G	TGCAGGATGCCTCAGGGGTTTCCAAGACAAGAATGCAATGTCTTAGGGTGACCCTGACTCCTTGGGACTGGTGCT
5211_18	5211	18	A	C	TGCAGGATGCAATGTTTTAATTTGTTGGCTCTATGTAGACTATTTTTACATAGTTGGCAATGGTAATAGAAGTTA
5212_42	5212	42	A	G	TGCAGGTAAAGAAACCGGATGTGGAGGTCCTGGGCTGGCATGGTTAAGCGTGGTTTGCGGTTGTGAGACCAGTTG
5218_70	5218	70	A	C	TGCAGGAGAAAAGTCTGAGCAGAAACAATGGATCAAAGCAATCAATCTATACATTCATGTTATTTTATATAATTA
5219_18	5219	18	A	C	TGCAGGCTCAAGTTTTGTATTGATTATTGTCCAGTAGTGTGGTCAAGTGCTGCAAAGAAATACCTAGTTAAGCTG
5220_24	5220	24	C	G	TGCAGGCATAGCGCTACACACCATGGTACTGTGTAGGCTTGGGGCTGTATGGGTAACCGAGCCGTTCTCTACTGC
5230_74	5230	74	A	G	TGCAGGGCTGGTACTGATGCTAGTCTGATTAATGAGATCTGGGTCTTTACTCTGCAGTGGTGTCTTTACTCTGCG
5237_57	5237	57	T	G	TGCAGGTCCTTTCCCAATGCATCCACTTGTCTCTTACTCTTCTCCACCTCTTTGGTATTGTCCTCCAGTAGTCTC
5242_15	5242	15	A	C	TGCAGGTTGTATCTTAATCACAGCCAATCAGAATATTCTAAATGCGGACCAACCACATTGAAGATTTCAGGCACC
5246_20	5246	20	G	A	TGCAGGTATTGACGACAAGCGGATCGCCATCGGATCCAGGCTCCCCGGTATCGTCTCGGACAGACGGTATGGCTA
5247_40	5247	40	A	G	TGCAGGCCTCCTGTATCTACCGGTGTAGCTCCAAGACTCCATTCAAATCAGATCTACAACACTGCTCCTGCCTAT
5251_46	5251	46	C	T	TGCAGGTTCATGCTCTTCAGGCAGTTGTCCTCTCCCGTCTGGACTACCGCAACTCGCTGTTGGCTGGGCTCCTCG
5254_15	5254	15	G	A	TGCAGGTAGTCCTCCGTGCCTCTCGAGGTGCTGTCCATCTTCTCCTCCATGCCCCGGCCTGTCTCGTTCTCTCCA
5255_28	5255	28	G	A	TGCAGGTGGTCTTGAGAAAAGCCGACCGGGCTCTCTTCCAGGTACGGCGACAGCGGCGGACAAACATCTGGGCCG
5258_62	5258	62	T	G	TGCAGGTGTAATGCATTGTGATGCAGCTATAAATGCATTGTAAGAACGGTCAAAATCATACATGACCTTCTTTAT
5263_45	5263	45	G	A	TGCAGGTTTAAATAATAATCACAGTGGTTATAGAGGGTGCAATTGACCAGCAGCATATCACCCTGCATCCACTTG
5265_72	5265	72	C	T	TGCAGGTGGTCGGCGAGGTACCAGCAGTACAGTATATTCCACTCAATTCAGTCAGATATTCCATTTTACCCTCTC
5281_13	5281	13	C	T	TGCAGGCTGACGTCGGTCGTCAGTTGAACGGTGTTTCCTCCAACACATTGGTCCGGCTGGCTTCTGAGTGAAGCG
5289_57	5289	57	G	T	TGCAGGCCCGGACCCCACCAGTCTAGTCAATAACACAACTGTCTTCCCATATTTTCTTTTGTCTCAATGAAAGGT
5306_22	5306	22	C	A	TGCAGGCAACGTGCAGAAGTTTCATTTCTCTCTCATGCAGTCATGGCTGAAGCCAGCGCAAATCCTTCCTGCTGT
5307_10	5307	10	G	A	TGCAGGGAGAGGCTGTGTAGCGGGGCAGGGGGGAAAAGAGAGCGAGGAGAGTCGGGCCTAGTCACATTAGAAGGG
5313_47	5313	47	G	A	TGCAGGATCCTCTGGGCCTTCCTCCTCAGTTCCTCCACCGTGATGCAGTCGTCCACTTTGACCACCTTCCACCGC
5336_72	5336	72	A	C	TGCAGGAATCTGCAGGTAGCTAACCAACCATGTTCAATGTTAGCTAGCTAGCTAGCATTAGGCTATAGCTAGAAA
5342_59	5342	59	G	T	TGCAGGGAGAAACTTTGTAGCGTGGCAGGGGAAAAAGAGGAGAAGCATCAGGGATAGTCGCATTAGAAGGGGTGG
5347_30	5347	30	G	A	TGCAGGCGTCTTCAACACCACGGGCTGTAGGAGGGAACAGGAGAAGTGCACACGAACATCGGTCTATAAAAATCT
5350_59	5350	59	A	G	TGCAGGTTCGTGCGCTACAACATCCGTAGAGTACGGCCCTATCCAACACAGGAAGCGGCACAGGTCCTAATCCAG
5351_50	5351	50	T	G	TGCAGGACACCTTTAGTAATATTGAGGTAACTTGACAAAATCAAAATGTGTCCTATCTGACAGGTAGTACCCAAA
5356_11	5356	11	C	A	TGCAGGACATCCGGAAGAGGGTGCAGGTGAGACTGCATGTTTAGTCCAAAGAATATGTGGTTTTACACAGGCATA
5363_56	5363	56	A	G	TGCAGGATATAAGGGTTTGTTTAGCAGATTTGTCTCTCTAATAATAGTAGGCCTGTATTTGGGGGTTATTGTGGT
5377_45	5377	45	G	A	TGCAGGGATCAGTGTGTTGGCCACCATGGCCCTGGTCACAGATTGGATGGGGATGGACATTGCCGTGGGAAACAT
5380_27	5380	27	A	G	TGCAGGCTAACCGGTCGTCAGTTGAACAGTGTTTCCTCCGACACATTGGTGCAGCTGGCTTCCGGGTTAAGCGAG
5381_16	5381	16	T	G	TGCAGGGAGAAACTTTTTAGCGGGGCAGGGGAAAAAGAGGCAGAAGCATCGGGGATAGTCGCATTAGAAGGGAGA
5382_31	5382	31	C	T	TGCAGGCTCTCTCCAACCCTAATCTAACACACCTAATTCTACTAATCAGCTGCTCACCAGGATTTTGATCAGCTG
5383_41	5383	41	C	A	TGCAGGAGGGTGCGGAGGAATTTCTCTCTGTGGAAAGAGTACTGTCATTAAAAACATTTTACGACATGAAACATT
5386_41	5386	41	G	A	TGCAGGCTGAGGCGCTGGGGAGACTGGACCAAAGAGTGAAGGTGGCATCTGAACAGTTCATGAAGATTCTAGAGC
5395_64	5395	64	A	T	TGCAGGTTTGATATGTGCTCAGAGAAGGATAGTGTACCGTCTAGCCATACTCCCAAGTACGTGTATGAGGTGACT
5415_41	5415	41	A	T	TGCAGGCCGCCAACTCCTCCGACTACTCTATCGCCCAGGTAACCCCTCTATCACCTTAACACATCAATACTTCTG
5421_36	5421	36	T	C	TGCAGGAAGGCTATCTGGGCCTGGAGGAAAGAAGAGTGAAAAGGTCAATTTCCTGAAGAAAAATGTGTGTGTTTG
5432_42	5432	42	A	G	TGCAGGTGTGATGTTCGGAAGTACCGATCCTCTGCCATTACGAGGACGATCAGCTGTCCGTCCTGTCTCCCTGTA
5433_14	5433	14	C	T	TGCAGGATGATAGGCGCTGTAGAAGGATAGGTCCATGCGTCTTGGCAGTATTCTCTTATAATGCTGGACTCAGAA
5439_47	5439	47	A	C	TGCAGGCTGCAATGTTTTTATTTGTTTGGTTTATGTAGGCTTTTTAGATAGTTGGCAATCGCCAAGTTACTTTTT
5440_51	5440	51	A	G	TGCAGGGAGAAACTTGGTAGCTGGGCAGGGGGAAAAGAGGGAGGAGCATCGAGGCTAGTCGCATTAGAAGTGGTG
5442_16	5442	16	A	C	TGCAGGATTTTAAGTTATCTATGGTAAAGTAAAATGTTGAAAAGTATCATGTCTAGTTGAAAGGAAGATGGCTCC
5456_12	5456	12	G	T	TGCAGGATCGCCGGAGACCAGGCACCCAGACAGCTGATGAACCTGTGGGTTTGATCAACCAAAGAATTTCTGCAT
5460_29	5460	29	C	T	TGCAGGCCCACCTTGTGTCTGATAGGCTCCGCAGGGGCTCCCGAGTGGCACAGTGGTCTAAGACACTGCAAGAGG
5463_10	5463	10	C	T	TGCAGGGTTGCTGGCGGACACTGAGCCCCTGTAGAACACAGCTCTGTCCCTGGCGATGGCCCACACCTGGTGACC
5465_18	5465	18	A	G	TGCAGGCAAAAGTAAGAGAAGTAGCTCAGAGTGCCACTTTTGTGCATTACTATGCACACCGGCTCAATTTAGTTT
5471_34	5471	34	A	T	TGCAGGATCAGAAACGTTATGCTGTAAGATGAGCAAGCCTAGTTTCCAAATGCCAAGGAATTGTATCCCACCTTG
5483_19	5483	19	C	T	TGCAGGCCCTCCAATCACCCCTGCCAGGGCTGAGAGGGGTTCTGTCTGAGTGTGCAGACACCTACCAGACACAGC
5484_7	5484	7	C	A	TGCAGGTCTGCCCCTCCCTATCCTCCCCTCCACCCGTGTAAATCTCAACATGAAAGGGAGCACAGCCGTTACCGC
5486_39	5486	39	A	G	TGCAGGCCGGAGACTGAGTTGGGCACCTCAGCAGTCCATAACGAGGTATCAACTCCCCACACTCAAATAGCAGAT
5492_60	5492	60	G	T	TGCAGGTCTAAAGATCAACTTTCCTGCTCAGTTTGTGCTCTACTTTTCCAACACCTTAGATGAAGTGGTTTGGAT
5494_64	5494	64	C	T	TGCAGGAACAGAGCTGCTGTCAATCTACTGAATTCACGGTTTCCACTGAGACCTACAGCTGATGCCAACATCAGT
5497_6	5497	6	T	C	TGCAGGCATCCCAAAAAAGATCTAAAAACATTATTTGACCTTGCTGCTATTAGCCCATAGAAACGCAGTGAATAA
5499_13	5499	13	G	C	TGCAGGGGCCCTAGTCTCCCCTGGCTTCCCGCCAAAACCAACAATCCTCTCAATACATTTTATAACAGTGGAACT
5502_17	5502	17	G	T	TGCAGGCTCACTGAAGAGATACAAGCCAAACTGAATGAGAGAGATGGTCTCTAATAAGGGGGTTGACTGACGGTG
5503_73	5503	73	C	G	TGCAGGTTAAGAAGCCGTATGTTGAAATCCATGGACGGCTTGGTGATCTGCGGTTGTGAGGAAGGTTGGAGGTGG
5511_20	5511	20	A	G	TGCAGGTGTGTGCATGCGCGGGCGAGTGTGTGTGTGTTCTGCTCGTTAGTTCCCCCGATGAGGCTCAGGCAGAGA
5528_47	5528	47	A	C	TGCAGGAAGGGTACCACATGAGGAAGGATGATGTCTTCTCTGTAACGCACTGCGTTGAGATTGCCTGCATTGACA
5534_9	5534	9	A	T	TGCAGGGACATTGTTAGAATGATACAAGGGAACAGAATTAGGGCCTTTACTGGCATAACCACTGGGAGAGGCTGG
5535_18	5535	18	A	C	TGCAGGCTCATCCCATGAACCTCCAGCATGACAATGCCAACAGCCATACTGCGAGTGATTTCCTGCAAGACAGTA
5544_48	5544	48	C	T	TGCAGGGTTGAAATATGCTTATCTCTCTTTTGTTTACAATGGTGCTAACTCAGATAATAGCATTGCTTGCTTTCT
5546_45	5546	45	G	T	TGCAGGGAAATTTATATCAGGGTCATATTCATTGGGCACCAGTTGGAAGAAAACATACTGAAACACATATGGACT
5549_8	5549	8	G	A	TGCAGGTCGTTCACGTCGATATCGTCATCTGGGGATCAAACAGACAAACAGGCAAAGATCAATAATCAATAGAAC
5550_42	5550	42	T	A	TGCAGGAGGATGTCAATGAAGAGCAAACTGTACCTGGAAGACTAACAAAAACCTCATCCTGACCTGCATATCCTG
5558_33	5558	33	G	C	TGCAGGCTCTAGTTTTGTCGCACCTGGACTACTGTTCAGTCATGTGATCAAGTGCCACAAAGAGGGACAATTGGC
5562_12	5562	12	G	T	TGCAGGGTTACTGCTACTGTCCTGGATGCCCAGCAGGGTTACTGATACTGTCCTGGATGACCAGCAGGCCTACTG
5565_36	5565	36	G	T	TGCAGGTGAAGAGGTCCTGGGCTGCCGTGGATACATGTAGTTGTGAGGCCGGTTGGATGTACTGCCAAATTCTCT
5570_29	5570	29	G	A	TGCAGGGCACAGATGGGGTCTATCTCTGTGATGCAGACGATGGCTCCCATAGCCTTCAGAGCAGAGCAGCAACCT
5574_16	5574	16	T	A	TGCAGGCGTTTGGAAATTGCTCCCAAGGATGAACCAGACTTGTAGGTCTGCAATTTTTTTCTGAGGTCATGGCTG
5591_69	5591	69	G	A	TGCAGGTGTGAAGGAGAACAGCATAGACAGCCTGGTATTTGACACCCTCATCCCCAAGCCCATCATCCAGAGATA
5604_58	5604	58	C	T	TGCAGGTGGACAGCTGGAAAAAAGTCACTTCTGAGGGGTATTAGTTGCCAATTTATGTCAATGCTACGGCTGGGT
5605_15	5605	15	G	A	TGCAGGCGGAGTCTGAGGTGCTAAAGGAGCTCCTTAAACTTGACCCCCAAAAACATCTGGGTCAGATGGTTTAGA
5609_46	5609	46	C	T	TGCAGGCTGGTGTTGTACTGCAGCACAAACATACACAAAACAGACACACGGACACAGAGAGAGTCACCCAGTCAG
5618_71	5618	71	G	T	TGCAGGAGGAGTGACAAGGGACTTACATCTCAGAAAGGGGTGGAGCTTCATACCGTTCCTCTATTTTTTTTGATG
5623_68	5623	68	G	T	TGCAGGACTTGGTCGACTGTGATTAGAATGCTGAGTATCTCTTTATCACAGACAGAACTCTCCCCATCGTTACAC
5624_33	5624	33	C	T	TGCAGGTGCAATCCATCATAGTTACGTACAAGCCGACTTATAAAAGACCGTCAAGAAAGGGCAGAGATGAGAAAT
5627_33	5627	33	C	A	TGCAGGAATGCATACTGTAGTGATGACAAGGAGACTGATGGTGTGTGTTCTGTATGTGTCCTAGGGAAGGACAAT
5628_22	5628	22	C	T	TGCAGGATCCCAGTCTTGCTGACGGTGTACATCTGTCCAAACAGTGGCGATGTCTTATAGATGTGCTTCTCAGCT
5634_27	5634	27	C	T	TGCAGGGCATACTTATCATGCTATTGTCATTGTTTTATTGGTGTAACGAATGGATCTGGTAAGAGGGCTTCTGCC
5639_68	5639	68	A	G	TGCAGGTCAGCCCACCTACTATCTCTCCCTTTCCCCCATCATTAAAACCAGTGGAGGCTGCTGAGGGGAGGACGG
5642_37	5642	37	C	T	TGCAGGTCAAGGCCCCTGGGCACATGCTCTTCGTGCCCGGTCGGTATTCGGCCATGATTACCATAAAAAGCTTAG
5643_13	5643	13	G	T	TGCAGGTGGTTTCTGAAACTAATTAAATGTTTGAGCTCCTCGGTTAGGGAGGGTTTCCTCCCAAGGTCAAGAGAG
5649_8	5649	8	C	A	TGCAGGCCCATAAGGAGACAGATTTATTGTATGTTTGCCTGCTTCTTTGGGACATTTTACAAGCCTTTCTGTGCT
5650_30	5650	30	G	C	TGCAGGCGCCCGGCATGCCACAAGGAGTCGGTAGAGCACGATGAGCCAAGTATAGCCCCCTCAGCCAAACCCTCC
5657_13	5657	13	A	G	TGCAGGAGGAACCGCCCCTGCAATGCAGAGGGGCTGTGACACCCCCCTTGTCACGCCCTGGCCTTAGTATTATTT
5665_71	5665	71	A	C	TGCAGGCCGACCCTGGTCGTCAGGTGAACAGTGTTTTCTCTGACACATTGGTGCGGCTGGCTTCCGGGGTTAAGC
5679_41	5679	41	G	A	TGCAGGTAATGGTCATGTAATTGTGCTGGGACTGTGGTCAGGAAGGTTATTTACATATTGTCAGCTCGCTTTGAG
5688_10	5688	10	T	C	TGCAGGTAGGTGTCAGGGTTTTAAGACCAGAGTTGAAGCTGCAACCTTTAACTTAAAGTCCCACAGTAAAGTAAA
5700_59	5700	59	T	A	TGCAGGCCTGGGGGAAGGTGTGGTAGTCTGGGGTGGAGCTGTGGCGACGGCCTGTAGACTCTGGGCCTGGGCCCT
5713_26	5713	26	G	T	TGCAGGGAGAGGAACCACACACCCAGGCAACAACAACAGATCAGCCTGCAGAGAGAGGAACCACACACCCAGTCA
5722_20	5722	20	C	T	TGCAGGCTCCTGCACGTCATCTCTAGCTGACACGTTTGCGAACAGGTATTGTGTCAATTTAAAACTTGCACAGGA
5730_14	5730	14	A	C	TGCAGGATCGTCTAAGGGGTAGGGGGTGCTGAGGAGTATTTCTGTCTGTAATAAAGCCCTTTAGTGGGGAAAAAC
5741_47	5741	47	A	G	TGCAGGCGGTAGCTCCAGTCCTCTGCCGGCCAGCCGTGGTCCAAGCCGGGGGGCTCGCTCTCAGACACGGATGGA
5745_27	5745	27	C	T	TGCAGGTTTCACTGGGCGAAAAGGTTCCATATCTTTACATGACATGTTTTTGAGATTCCAGAAAATACAGACCAT
5749_9	5749	9	A	G	TGCAGGTTGAGTTATGAGCTGGGTTTCTCTAGGTTTCTTCCTTCTTGGAAGTGTTTGCAGTCTGCTTCTGCTTGC
5764_74	5764	74	A	G	TGCAGGCTGAATTCAGTCGTCAGGTGAACGGTGTTTCCTCCGACACATTGGTGGCGCTGGCTCCCGGGTTGAGCA
5766_9	5766	9	C	A	TGCAGGATCCCTTAACCCCAAGCCTATTAGACAGGATTTGTCCCATGCTCAGTCCATGCCTTCCTATTGGCTACT
5770_38	5770	38	A	T	TGCAGGACGACAAGACAAACCAGTCAGGCAGAGAATTATGGACCTTCTGAACCAGTGACTGAGACAAGTCAGATC
5774_52	5774	52	C	T	TGCAGGTTGCGCCCCCTCGTGTTCGTGTCGTGGGTGAGATCTTGGTGGGCTATACTCAGCCTTGTCTCAGGGTAG
5776_19	5776	19	G	C	TGCAGGAATCACTTAGGTTGAGAATTCCGTGGCGGAGGGCCAGAGCTTAGAGGGGGCCTCTGTTTTGACCCTCAG
5783_33	5783	33	T	C	TGCAGGCCAACTGGCAGGACCATAGCTGCAGTGTTCACACTCTAAGACATCTTATCCTGTATTCTGAGCTGATGT
5802_21	5802	21	T	C	TGCAGGTGAAGAAGTCAGATGTGGAGGGGCTGGTGTGGTTACCTGTGGTCTGTGGTTGTGAGGCCGGTTGGAGGT
5805_62	5805	62	T	A	TGCAGGCTCGAACCATCTAGTTATTTGAATCTCCCTCATTCTCTTTATACAGCTGGGATAGGTGGAGTGCCATAT
5822_11	5822	11	T	C	TGCAGGCTCATTCTGACATGACCCTCCAGCATGACAATGCCACCAGCCATACTGCTCATTCTGTGCGTATTTTCC
5825_63	5825	63	T	C	TGCAGGTTCACTTTCCTGTATCTGCTACTAATGAAATGTTTGCCATTTATACTGTACATACAGTAACACAACATG
5829_20	5829	20	C	A	TGCAGGCTGACCTCGTCATCCGTTGAACAGTGTTTCCTCCGACACATTGGTGCAGCTGGCTTCCGGGTTAAGCAG
5832_44	5832	44	T	C	TGCAGGAAGAGGGGTGTGCTGGACTGGAACAAACCAGTCTATTGTCAACTGGGACCAGGCTTGTATACCAGCGCA
5835_15	5835	15	T	C	TGCAGGAGTAGAGACTGACAGAGCCTCCTGCTTTAACCTGACCTCTGACCTCTTCTTTAAGTACAGACAACAGGG
5840_19	5840	19	A	T	TGCAGGAAGGATGATTTTTAAAAAATATATTAAAAAAAGTTGCTTTCTGGTGAGCTCTGTTCCCTTTGTCAATTA
5841_19	5841	19	C	T	TGCAGGCTCTAGTTTTGTCCTAATCTTGATTATTGTCCAATCATGTGGTCATGTAGTTCAGCTGCAGCTGGCCCA
5844_41	5844	41	C	T	TGCAGGCAGAGGAGGGTCGTTAGTGATTGGCGCCACCTGGGCTCAGTGTATTTAAACTGCTTCAATAATCACTTC
5845_44	5845	44	G	A	TGCAGGTTGATTTTGTAGTTGTGTGGTATTTCTGCTTTCTCTTTGAAATGTGTGTTATTAGATACAAAAAGTGCT
5858_46	5858	46	G	A	TGCAGGAGGCCATCCAGTTAGATGGAGAGATCCTGTATGCTTTGACGCGGCGTGTCTCCCCCCTAACCTACCGCC
5860_47	5860	47	T	G	TGCAGGTTGGACGTGTTGACCCGCTGGGGGGATTGGGCCCTGAGTTGGGCCCGGAGCTGGGGGTTTCCACCCAGC
5872_48	5872	48	C	T	TGCAGGAGCACGCACGTTCCTCCTGGCCATCTCCTCTGAGGCCTTCGCCGTCTCCCTCTTTGTCATCACATGGTA
5875_23	5875	23	C	G	TGCAGGTGTGATGTTCTTGCCTACCGTCTATAAGCTGTTAGTGTCTTAACGACCGTTCCACAAGTGCATGTTCAT
5876_33	5876	33	G	C	TGCAGGAGGGGGAATGAAGAAGAGGAGCAGCACCTTCTCCCAGTTCCCCACCGAGAAGTCCAAGGCCTTCGACTT
5878_24	5878	24	A	G	TGCAGGTCCAATGCCCACCTACGTACCCTGATGTGTGAGTATCGTTACTCAATCCATCAATGGGATGGATATGTC
5879_22	5879	22	T	G	TGCAGGTTTTGGTAGTGGGCCATGTCCTCAAAGCATGCAAATAAGTTGTTTAGTTTGTCTGGGAGCAAGATGTTG
5892_9	5892	9	G	T	TGCAGGGCCGGTCTGACTAAGAGTCTGCTTTTTCAGAAGACAGAATGGGAGGGAGAGGCTGAGAGGGAGACCAGG
5898_37	5898	37	A	T	TGCAGGGCCAACTGGGTAGCGTCATGGTGTTCCACGAAGCACTGCAGCCCATTCACGTCAAGGCCCTCTGCAGCC
5911_66	5911	66	T	C	TGCAGGCACGACACAAAACGCAGAAATAAAAATATAATTCATGCCTTACCTTTGACAGCCTTGTAACGGTGTTCC
5925_44	5925	44	A	G	TGCAGGGCGGAGCCCAGCTTCTCCTCCTGCTTCACCCTCATCTTAACGATCTCATGCAGGAACTTCTCCTTAGAC
5934_14	5934	14	A	C	TGCAGGTGTCCGGCACCCCACAAGGACTTGCTAAAGCACAATGACACGGCCAAACCCAGACAATTGTGCACCACC
5936_25	5936	25	C	A	TGCAGGTTCATGCTCTACAACAGGACGCGGAACAGGTCCTAATCCAGGCACTTGTCATCTCCCGTCTGGACTGCT
5941_58	5941	58	A	G	TGCAGGCTGACCTCTGTCGACAGGTGTTTCCTCCGACACATTGGTGCGGCTGGCTTCCGGGTTAAGTGGGCGGGT
5942_64	5942	64	T	A	TGCAGGAACGGAACGTGATATCCCATTAGATCCTGCTGGATCACTCCTTTTTATAGACTATTAAAAGAACAGCAT
5944_32	5944	32	C	A	TGCAGGGCAGTACAGGACACAGCCCTACAGGGCAGTACAGGACACAGCCCTACAGGGCAGTACAGGACACAGCCC
5958_18	5958	18	A	T	TGCAGGCTGCAAATGTTTTTATTTGTTGGCTTTTATGTCGACTATTTTTACATAGTTGTTAACGGAAGTTACTTT
5964_25	5964	25	G	A	TGCAGGGTAGACCTGTGACAGGGTAGAGACTTCCCGTTAGACACCCAATCAGAATGTAGAAAACTGCTCATAATA
5972_20	5972	20	T	C	TGCAGGGATGGCACATACGTTGCAGAAAGTTGAGGTGACAGCTGCAGAGAGGTATTTGGGTGTGTGAGACTTGAC
5978_66	5978	66	A	G	TGCAGGAGAAGAACAACACATTTTACAAAGTTACAGAACACTTCCTCTTTCCTAGGTGTGTGTACAATATGTGTG
5979_72	5979	72	A	G	TGCAGGATCATGTTGAGAGGAAGGGGTGGTGGGTGGGAACATGCAGGAACATGAAGAGACTGAACATGAAAAACT
5983_24	5983	24	A	C	TGCAGGGAGAAAATGTCCATTATTCCCAAATACTTGCACTTAAGACACAGCAAAACATAAAATAAAGGAATGTGA
5985_34	5985	34	T	C	TGCAGGGAGTCCTGGAGGTAGCGGAGGCTGTGGCCCGAGTGACAATCCACACTGCCCTCCCCACAGACAGGCACG
5990_6	5990	6	A	C	TGCAGGATACGCAGGTCCTTTAGGCCCTATAAGGAAAGAGAAATTTTCAAAAAAGAAAATCAAGCTGTCAATTCA
5997_42	5997	42	A	G	TGCAGGCAAGCAAACAAGAATGCTAAAGGAAGGCAAAATAGTAGGGAAATATTGTCTGGGTTAAGCATTATGTGT
5999_8	5999	8	C	G	TGCAGGTAGAGATGCCCTGAGGTGATGCACTGGAGCAGCCAACTCCAACTTGATACGCTCTTGACGACAATGTGC
6011_72	6011	72	A	C	TGCAGGGCAGCAAGGCCTCTACAGTCAAAGCAAAGTTATTATTAATATTTATTTATTTATTGAAACGTCCATATT
6012_6	6012	6	C	T	TGCAGGCAGTCACTGAGTCTGAGGTGCTAAAGGAGCTCCTGAAACTTGACGCCAAAAATCTGTCTAAACCATCTG
6028_40	6028	40	A	G	TGCAGGTCCAGAGCCAAGGTCAAACTGGAAAGGAACACACACCCGACCTGGATTCAAATACTATTTGAAATGATC
6035_18	6035	18	C	T	TGCAGGTGGTCACTGAGTCCGAGGTACTAAAGGAGCTCCTTAAACGTGACCACAAAAAACATCTGGGTCAGATGG
6042_57	6042	57	C	A	TGCAGGGCCAGCCTGATGAATCCCTTATAGGATGAGATAGGAGAGAGGAGAGGAGAGCGAGGGGTGAGATGAGAG
6044_17	6044	17	T	G	TGCAGGTATTTACGACCGTCATAAAACGGGCAACTTCACCCCTCTTCCCATCTGCGGGAGACCCACTGTAACCTG
6053_51	6053	51	G	T	TGCAGGGAGCCACCAGGGAGACATGAGGAGTTGCTACAGGGCCTTTTGGAAGAGCTCCGTTCTCTGACAGAATGC
6057_12	6057	12	G	A	TGCAGGGACATGGGCTGGGATTAAAAATAAAAAAATAGGACAAAAAACACATCACGACAAGAGAGACACCACAAG
6063_24	6063	24	T	A	TGCAGGGGACCAGTGGGAAAAAAAATATGAAAATGTATGCACTCACTACTGTAAGTCTCTCTGGATTAGAGTGTC
6067_25	6067	25	A	G	TGCAGGGACAGACGGGTAACAGGACAGGTTATTGAGACGGGTAACAGGACGGGTTATTGAGACGGGTAACAGGAC
6078_37	6078	37	C	T	TGCAGGATCTGCTGCCTCTCCAGCTCCGCCTGGGGTATGCTCTGCTGGCCCTTCCTCCCCAATCCTTCGCCTATC
6079_41	6079	41	A	G	TGCAGGAAGGGTACCACATGAGGAAGGAGGTCTTCCCTGTAACACACAGCGTCGAAATTGCCTGCAATGAAAGAC
6082_45	6082	45	C	G	TGCAGGGTAAGATTGCCCACCACTTGTCTTGACTCTTGAAAGGTAGATGTAAGCATGTTGTATAGGGCACACTGA
6088_53	6088	53	G	A	TGCAGGTGAGTTCAACTTTATTGGTTAATGAATTTACCCAGTACTATGAGTAAGTCCTACTTCAACTAGCTAGGG
6090_52	6090	52	C	T	TGCAGGAAGGGTACCACATGAGGGAGGAGGATGTCTTCTCTGTAACGCACAGCAGAGGATGTCTTTCCTGCAATG
6093_23	6093	23	G	A	TGCAGGTCCCCTGTGTGTCTGAGGCTGAGAGTGAAGCTGAACAAGACAGCTCCTCTAGGGCCACAGTGAGGGCTG
6106_27	6106	27	C	T	TGCAGGCCTCGACTTTGCAGGCCCCGACGCTGCCACCCGCAGCTGGGCCTCTGGAGAGCAGTTTCCTCACAGGTC
6108_41	6108	41	G	A	TGCAGGTTCAGCTGCTTCCATCATGGCCGTTCTTTTCAACCACAGAAGATTCACTTGTTAAATGTCAAGCAATTT
6116_7	6116	7	C	A	TGCAGGGCCGGGGGCCGGGATTAAAAATAATAAATAAATAAAATATAAATATAGGACAAAACACACATCACGACA
6122_74	6122	74	T	C	TGCAGGCTGATCACCACCGAGTTGTTACCAGCATCAGGAAACACCTGGGACAGATCAATACATCATTTAATACAC
6124_53	6124	53	C	T	TGCAGGCTGCAATGTTTTTGTGTTGGCTTTATGTAGGTTATTATTGGCGATGGCAATAAAAGTTACTTTTATACA
6127_18	6127	18	C	T	TGCAGGCTTTCCCAGGCCCGTTTGACTGGGATAAATATAGCCTGTTGGTTTTAGCTGGAGGATTTTTACACAGAT
6141_38	6141	38	T	A	TGCAGGGAGAGAGGGAGGAGGGGGAGGAAGGAGTCATTTCATTTATACGTTTACCATAGTGGTTTTAAGAGGGCT
6154_46	6154	46	C	A	TGCAGGCTGTGCTCTTCTTCCTCTACAAGTTCTGCAAGTCCAAGGACCGCAACTACCACACCCTCTGAAGGACCG
6157_17	6157	17	T	A	TGCAGGACGTGTCTTCTAACACTCCAAATGGCACCCTATTCCCTATATAGTGCACTACTTTGGGATTCAGACTCT
6161_14	6161	14	T	C	TGCAGGTGTGATGTTCGGATGTACCAATCCTGTGCAGCCGTTACACGTGTTCTGCCACTGCGAGGATGATCAGCT
6166_57	6166	57	A	G	TGCAGGACTTGCTTTCTGGAGTGTGGCGTCAAAAAAGTCGAGCATCTCTTTATCACGGACAGACCTCTCCCAATC
6176_38	6176	38	C	T	TGCAGGAAATTCCAGAACCCTCACCCTGACGGTGTGCTCCGCTGCCATCGGTGGCACCTTCCAGTACGGCTACAA
6177_45	6177	45	C	T	TGCAGGCGCCCGGCCCGCCACAAGGAGTCGCAAGAGGGCGAGGAGCCAAGTAAAACCCCCAAACCCTCCCCTAAC
6185_50	6185	50	A	T	TGCAGGGTTCGCTTGGCTGTACAACCTGCCCGTGCCAGCAGCCACTAAGCACCAAGAGGGCCAACCAGTCTAATA
6186_73	6186	73	G	T	TGCAGGCTGAACTCTGTAGTCAGTTGAACGGTGTTTCCTCCGATACAATGGTGTGGCTGGATTAAGTGTGCGGGT
6191_11	6191	11	T	A	TGCAGGAAGGGTACCACATGAGGGAGGAGAATGTTTTCCCTGTAACGCACAGTGTTGAGATTGCCTGCAATAACA
6205_47	6205	47	A	C	TGCAGGTAGAGAAACCTGCATTTTGTGTTAAATGCTCTACAACAAAGCTTTCTTAGTGTCCAACAAGCTTTCTCT
6206_14	6206	14	G	A	TGCAGGTCGGGACAGTCTCCCTGGTCTTCTGGGTTGGTTGAAGAGCTCGTTTCTCTCTCTGCTGAAGACGACCTG
6210_37	6210	37	A	C	TGCAGGCAGTCACTGAGTCCGAGGTGCTAAAGGAGCTACTGAATCTTGACCCTAAAAAACATCTGGGTCAGATGG
6212_31	6212	31	A	T	TGCAGGCGCCCGGCCCGCCACAAGGAGTCGCAAGAGCGTGATGAGCCAAGAATAGCCCCCCTGGCCAAACCCTCC
6216_18	6216	18	T	C	TGCAGGAAGATGAACCTCCGTCCCAGTCTCAAATCGATTGAATACTGAAACAGGTTTCCCTTAAGAATTTCCCTG
6224_29	6224	29	C	T	TGCAGGTGAGTAATTTTACTTTGACATAACCCTTTTAATATATGATCCACACATGATCTCCACTGGCACCACACT
6226_20	6226	20	G	A	TGCAGGCGTAAAGACAAACTGAGACAGACAGATGGGAGCTGAACTTCCTCCTCTATTGAAACAGATGCAGATACA
6228_10	6228	10	G	T	TGCAGGGCTGGTGGTGTTACCATGGTTACCTGGAACAGACCCATCCATCTTGGTTGGTTCCATTTTCGCTTTTGG
6230_53	6230	53	T	C	TGCAGGTAGGAGCTCCAGAACCTGTTTCCACGGTTCACACCAGAACCTGTTTCCACGGTTCACACCAGAACCTGT
6238_73	6238	73	T	A	TGCAGGGAGACTGCGTTGGCTGACAGTAGCATTCTAGTAGGGCATTCTACTCAGTGAATTTTATAAAAATTAATA
6240_16	6240	16	G	A	TGCAGGTAAAGAAGCCGAATGTCCACGGCTGCTGTGGTTACACATGGTCTACGATTGTGAGGCCGGTTGTGCTGA
6252_7	6252	7	T	C	TGCAGGGTACCAGCATGGTGGCAATGTGGACCACACTGTCCAAAGCCCTGCCATACTCACAGGGGTCCAATTACA
6255_22	6255	22	C	A	TGCAGGAAGAAAAATACATAATCAAGCTGATTGAAAACACATGCATAATTTTTCACATGTAAATGACTTAACTTT
6258_42	6258	42	A	G	TGCAGGGAGGTGAGGATGGATGAAGTCCATTTCATCAGTCACATGGTTAAACATAGTTCTCCAGCTTTAAGGGTT
6263_40	6263	40	C	T	TGCAGGCTGACTCCGGTCGTCAGTTGAACGGTGTTTCCTCCGACACATCAGTGCAGCTGGCTAAGCAAGCGGGTG
6266_51	6266	51	A	G	TGCAGGTTGACTCTTCAAAGAGATGTAACCCACCACAGACTAGTTGGTAGGAAAAAAAAGATGAAACATTGAGAG
6275_37	6275	37	A	G	TGCAGGAATATTTTAAATTATGAAATAGAATTAACAAGCTGCACACCGCATCATGCATGCGGTGTCTGCCACTCA
6284_45	6284	45	C	T	TGCAGGAGGTGTGTTTGTTGTGATTGAGTGAGGGGAAACCACACCCCCAAGCCAACATCAAACCACACCCCCAAG
6285_17	6285	17	T	G	TGCAGGTTATGAAAATCTTGATTATGTGTGTTTTTGGGAATAGTACTGTGTGAATGTGATGAGAGTTGTGTGCAT
6295_16	6295	16	A	G	TGCAGGGTGCAAAGGAGGTTGAACGTGTCAGGCAGTTTTAAACAACGTTATGGAAATGTATTAAGTGAAAATGAG
6297_67	6297	67	T	C	TGCAGGAGGAACCGCCCCCTGCACTGCAGAGGAGGAGCCGTGACACTTCGTACATCAGCTAATATCTTGAAGTGC
6320_20	6320	20	C	T	TGCAGGTGAGTGCTATTGTACTGAGGCACTACTGTACTGGTATGTCTTACTGTAGACTCTCAAACAGAGATTGTC
6323_10	6323	10	A	G	TGCAGGTACCAGTGGTGATCCTAACTGACCTAAGACAGGGAATTTTTACTAGGATTAAATGTTAGGAATTGTGAA
6330_14	6330	14	A	C	TGCAGGTGAAGAAGACGGATGTTGAGGTCCTGGGCTGGCGTGTACGTGGTCTGCGGTTGTGAGGCCGGTTGTACG
6331_25	6331	25	A	T	TGCAGGGTTATCTTTGGTTTCTTTGATGCCTCTCTGATTAATGCTGTAACGAACGTCGCCGGGAGAAGGAGAAGA
6336_34	6336	34	T	G	TGCAGGAAGTCACTGAGTCTGAGGTGCTAAAGGATCTCCTGAAACTTGACCGCAAAAAAACATCTGGGTCAGATT
6340_28	6340	28	T	C	TGCAGGCACCCGGCCTGCCACAAGGAGTCGCTAGAGTGCAAAAACAACGCTGGGCCAATTGTGTGCCGCCCGATT
6360_54	6360	54	G	T	TGCAGGGGTGATCATGGTATTGATAACATTTCAAGCAGCCTCCTAATCAAAGGGGTTTCTGTTGAAGTTGTAATC
6363_72	6363	72	T	G	TGCAGGCTGACTTTGGTCGTCAGTTGTATGGTGTTTCCTCCGACACGTTGGTGCAGCTGGCTTCCGGGTTAATTG
6369_66	6369	66	A	G	TGCAGGTGAACAGACAATCCTATTCTGTTTGTGAAAATGGACTGCACTGTGTGTGTGTGTGTGTGTATGTGTGTG
6382_17	6382	17	C	A	TGCAGGGAGTCAACACTCATCTCAAGTGAACAGTTTCCAACAGATGAGAACTGTTTTCTACGAGAGGACTGCACA
6392_40	6392	40	G	T	TGCAGGAGAACAAAGCTGACACCACCACAACAACAAGCAAGATAAGACAGAAAGAGCAGGAGCAGAGGAGGAAAA
6396_19	6396	19	C	A	TGCAGGACACCTACAGCACCCGAAGTCACATGAAGGCCAAAAAGAGGACCACCCAAGCCACTGCCTGTTCACCCC
6403_58	6403	58	T	C	TGCAGGCCTCACAGCAGTATTTGGGCTCTGGGGTGGCTATGAAGTGGTCCCAGAAGCCCCCGTGCTGGGGTAAGA
6409_64	6409	64	C	T	TGCAGGGAGCTCAGCCCCAGTGATGTACTGGGCTATACGTGCTACCCTCTGTAGTGCCTTGCGGTCAAGCAGTTG
6414_57	6414	57	A	C	TGCAGGCAGAGGGAAGATACACCAGGTTAACACACACTCAGCCATAGACACATTCTCATTTAATAACCATGAGCC
6421_35	6421	35	A	T	TGCAGGTGAAGAAGGCGGATGTGGAGGTCCTGTGCAGGCGTGGTTACACACGGTTTGCGGTTGTGAGGCCGGTTG
6433_15	6433	15	C	T	TGCAGGTACCACGTTCTTCTGTACCAACAATAATACGCAAGTATAAACACCATGGGACCATGCAGCCGTCATACC
6438_39	6438	39	C	T	TGCAGGTGAAATCCGTTTGGACACAGAGTGCTTTTGTAACAAAGACTGACTGCATTTTAAATGATTCATGGAGCA
6454_14	6454	14	C	T	TGCAGGAAGTGTACCACATATAAGGGAAGAGGATGTTTTCCCTGTAATGCACAGCATTGAGATTGCCTGCAATGA
6455_61	6455	61	T	A	TGCAGGGACCTGGCAGAGAGACAAGGTTAAATCTGCATCATGTAGCCTACAGCACTGTGGGTCTCTCTGCACACA
6459_46	6459	46	A	G	TGCAGGAAGGATACCACATGAGGGAGGAGGATGTCTTCCCTGTAACGCGCCAGACCATGACGGACCCTCCACCTC
6463_57	6463	57	A	C	TGCAGGTGTCAAGTGGCACCTTAGTGGTGCCACAGGAATGTGGAATCGATATAAGTCAGAAACATTTATTCCAGT
6465_62	6465	62	T	C	TGCAGGTTGCCGCTGGATTTTATGACAAGCTACTAAACGGGAGATTACACGTAGCTCCGAGCTAAAATAACTATT
6468_31	6468	31	A	G	TGCAGGGAGACAATGTGGCAGAGCTGGTCCAAGTCTGCTGGGTCTGTCATGGCCTGTTCGTACTATAAGGGCTCA
6511_67	6511	67	A	G	TGCAGGTCAGTGAATCTATTCATCATGTAGTCATGTGTATGTATAATACATACATACCAATATATACATACCTGT
6514_11	6514	11	A	G	TGCAGGATGGTAGGCAGGCAGGATGGTAGGCAGGCAGGATGGTAGACAGGCAGGAGGGCAGGCAGGCAGGATGGC
6518_22	6518	22	A	T	TGCAGGGACGGGGGCTGGGATTAAAAAAAATTATATATATATAAATATAAATAAATATAGGAAAAAACACACATC
6542_6	6542	6	T	C	TGCAGGTCCCAGATGATGGCGTTGTGGCTGCCGTTCCCGTCTACTCTGAGTCCTTACTCACCCCCAGGCCCGACG
6547_20	6547	20	C	G	TGCAGGCAACAGAGTTTACGCAGTGTGTTGCCATCTAGATGTCAGTAGAACTGCGCTGGGCTCTTCAGACATGAT
6549_23	6549	23	G	A	TGCAGGAGTATACCACAAGTAAAGAGTTGCTGTTTTGTGACCCACGCAAAGGGAAAGGGGGCACTGGGGGCAGGC
6550_69	6550	69	G	C	TGCAGGTCCTTCCCCTCTGTGTCCAACAACTAGGTCAGAAAGACCACACACAGGCTTGAGTTGAGTTAGGGAACA
6551_70	6551	70	T	C	TGCAGGTGGATTTACTGTATATGGATAACTGTACAGAAATCATTACACATTAGACTCCAGTCTTATCCCATTGTG
6558_68	6558	68	A	C	TGCAGGAACACTGGGCAAGGTTAGCATCATCTTCTAGCTGACTTTCAATTAGAAATGAGCAATTCATTAGAGCCC
6564_22	6564	22	G	C	TGCAGGCCGGGCCGGGAGGGGACGGGAGCAGGTTTGCGCCCGGATACAGCTCCCTACTCCATGGAGAGACTTCTG
6574_6	6574	6	T	A	TGCAGGTACACTTGTGTTGTCCCATGCACACAGTCTGGAGTGTGGTTTAAAGAGATAACATTGCCCTCTACTAGA
6577_29	6577	29	A	G	TGCAGGGGGGCAAAATTGAGCAAAGGAGCGAGGTCGAGCTGCTCCAGGTGGTCTGCATAGCGGTCAATGAACAGT
6581_13	6581	13	C	A	TGCAGGAAAGCACACCCACAACATGATGCTGCCACCCCTGTCCATTAAGAATTCTAAAATAGGATTCAAGAACGA
6590_39	6590	39	G	A	TGCAGGGGCCGGGCTTACTGTACTGGACCACCCATAGACGCACAAGGGCATTTAACACACACAACAGGGAATATG
6591_37	6591	37	A	T	TGCAGGAGCATAAGAGTGTCAGGTGTGTGTGTGTCACATGTGGATCCATGCCCACCCAGAATCAAGACTGACCAT
6597_26	6597	26	T	A	TGCAGGAGGGGGGAAAGTCATATTAAATCTTCAATATTACATTTTGAAAATGTGTCCATGTTCTTAAACCCTTCT
6599_50	6599	50	C	A	TGCAGGATGGGCTGCCAAAGCTCCTGCTCGTGGTAACGCAGTGCAGCTGCCACAAAGTCCTTCAGTGGACACTGA
6600_23	6600	23	C	T	TGCAGGAGAGGAGTGTGTTTCCACTGATTCCTACGGCAGGCACAGGCTAATCTGCAGGCAAACGTGTGCGTACGG
6603_45	6603	45	T	C	TGCAGGAAGGGTAACATGTGAGGGAGGAGGATGTCTTCCCTGTAACGCACAGCGTTGAGATTGCCTTCAATGACA
6609_11	6609	11	G	A	TGCAGGCTCTAGTTTAGTCTTATCTTGATTATTGTCCAGTCGTGTGGTCGAGTGTTGCAAGGAAAGATCTAGTTA
6611_14	6611	14	C	A	TGCAGGTGACACATCAGAAAGAGGGTATTATGTGTCCATAATGAAGTGTATTCATAACCTGTATTTATGTTCCTG
6612_10	6612	10	T	C	TGCAGGACAGTGAGGCAGCTCCTCCTTGGGCACGCTGGTCATCCTCTGGAAGTCATCGTGGCAGGCGTTACAGAA
6614_61	6614	61	T	G	TGCAGGCTGACCTTGGTCGTCAATTGAACGGTGTTTCCACCGACACATTGGTGCGGCTGGCTTCCGGGTTAAGCG
6618_25	6618	25	T	A	TGCAGGGCCGCGATGCCCGTAGGAGTGGACTCTAAGCGGGCCTGACGGATCCACACTGACTGCCCCCTGTGGAGG
6624_35	6624	35	C	A	TGCAGGAATTTGTCTTGCTGAGGTTTTCTCTTGCTAATTAGCATTTCACATTTTTCATAGTAAATGGAGGTGAAT
6626_17	6626	17	C	T	TGCAGGATCTCCACTAGCCTCCCACTGCAGTGTAATTAATCATCATGATGTTATCATAACCCACTCTTACCCCTG
6627_7	6627	7	G	A	TGCAGGCGTACGAGGCCCAGGTGTCGTCCCTGGCCCGGGGCATGTCCCGGCTGGAGGAGGAACTGCAGGCGGCCC
6629_10	6629	10	T	A	TGCAGGCTCATCCTGACATAACCCTCCAGCATGACAATACTACCAGCCATACTGCTCGTTCTGTGAGTGATTTCC
6632_50	6632	50	C	T	TGCAGGACTTCAATGTGAAAGACAGATAGATGGTGCACAAGTTGACAAATCATGAGGCAAACAAAAAACAGTAGC
6639_56	6639	56	T	A	TGCAGGAACTGGAAGGTGAGGCGTGGCTGAGCACCAGTAGTGTCCATCTCATCTAGTTCACAGAGAGAAGATACA
6647_32	6647	32	C	A	TGCAGGGGTCTCCCTGGGGTCCAGGGCCAGAGCGCTGCTGGGCTATAGAGATGGTGCCTCTGTTTCAAAACACCC
6653_59	6653	59	C	A	TGCAGGCGGTCACTGAGTCCGAGTTGCTGAAGGAGCTCCTTAAACTTGACCCCAAAAAACATCTGGGTCAGATGG
6659_6	6659	6	A	C	TGCAGGAAGTCACTGAGTCCGAGGTGCTAAAGGAGCTCCTTAAACTTGACCTAAAAAAACATCTGGGTCAGATGG
6662_38	6662	38	A	G	TGCAGGGCAGGTGGTGGGGAGAGTAAAAGCTAGCCACAAAAGCGATTTTACTCGCCTCGAGGCCTGCAGTCCTTC
6663_18	6663	18	A	G	TGCAGGGTTGGAAACTGTAAGAATATAGGTTCCACTGTTGGTTCTCATACACTCATTGATGCTGAGAACTGTTGA
6678_25	6678	25	G	A	TGCAGGATTCAAGTAATGTTTTACTGGACAATCATGTGTTGAGGTGAAAACACGTAATTCAAGGTTGTTCGTCAT
6686_9	6686	9	C	T	TGCAGGCTGCGATTGTTTTTATTTGTTGGCTTAATGAAAGCTATTTTTACATATTGGCAATAGAAGTTACTTTTA
6690_17	6690	17	G	A	TGCAGGGAGCCACCATTGGGAGACATCAGGAGTTGCTACATGGCCTTTTGGAAGGGCTCAGGTCCTGACGGAACG
6695_27	6695	27	T	C	TGCAGGTCCACCATGGACAGGCTTTTGCTGCCGTTGGCAATGCCCAGCTCAGGTTCATTGGACTCGGAGTAGCTA
6716_14	6716	14	A	G	TGCAGGCTCACCCTGACATGACCCTCCAGCATGACAATGCCACCAGAAATACTGCTCATTCTGTGTGTGTTTGCC
6726_12	6726	12	C	T	TGCAGGTGCGAGCTTATGGGGGGTGATTCATGCCAGAATTAATCTCATGAACCTAGGTACTGATACCTTTCACCA
6729_25	6729	25	G	A	TGCAGGAAGGTTACCACATGAGGGAAAAGGATGACTTCGCTGTAACGTACAGTGTTGAAATTGCCTGCAATGACA
6731_28	6731	28	C	T	TGCAGGCACCCGGCCCGTCACAAGGAGTCGCTAGAGCGCGATGGGCCAAAAAGAGCCCCCCGCCAAACCCTCCCC
6732_35	6732	35	G	T	TGCAGGGCATACTGCTCACCCTCTTCCTCCTTCTTGCACTTCACACCTCTCACCACTAGAGGCATCATACACTCC
6739_17	6739	17	C	T	TGCAGGTTCATGCTCTACAACATCCATAGAGTACAACCCTACCTCACACAAGAAGCGGTGAAGGTCCTCATCAAG
6740_65	6740	65	A	T	TGCAGGGTGGAAACACAACACCACTATATCAACCACTAAATAAATAATCTCAAAATAATCAATATACGGTCCGGA
6742_40	6742	40	G	A	TGCAGGACGCCCAGCGTCTCTTCCTCATGTCTGACGTGGTGCAGCCCGTCTCCACCGACCCCCTCCTGTACCAGG
6747_32	6747	32	A	T	TGCAGGAGAGGAGACAGCAGGGGTCAGGGATTATTTTTTTTTAACGAAAAAATAATAATAATAAAACTTTTTTTA
6748_6	6748	6	T	C	TGCAGGCCAACTCCCGACGGACGACCTCGCGCAAACTGCTGCGATAGTGGTCAATCAGGGCGTTCCATCCAAATC
6751_31	6751	31	T	G	TGCAGGTTTTCGCTCCAACCTCCGTTGTAACTAACCTGACTCAGCTTATCAACCAGCTAATTATTAGAATCAGGT
6754_22	6754	22	T	A	TGCAGGTAGAAAATATCCTGATAAAAAAAAAAATCCTATACATCACATTGGCTACACATGGCCTGTCTGCAACAA
6757_38	6757	38	C	T	TGCAGGTCCACTGTCTCCAGGAAGAGCTGGCGACTCAGCTCCTCCAGAGCATCCACTTCCTGCTGGATCAGAGAC
6773_16	6773	16	A	T	TGCAGGTTCATGCTCTACAACACCTGTAGAGTACAACCTCTCCTCACACAGGAATCGGTGCAGGTCCTAATCCAG
6776_41	6776	41	C	G	TGCAGGGCTCTGAGACGCTCCAGGAGAGAAGCCTTTTCCTTGAGGCCTGGCTGCTGGGCCAGCGCCAGACCCACC
6777_71	6777	71	T	A	TGCAGGAGGAACCGCCCCCTGCACTGCAGAGGAGGAGCCGTGACATAAGTGACTGTTATTGATTTAAGATATATC
6780_49	6780	49	T	C	TGCAGGAACTAGCGCTATAGCCTCAGAAAACTACTGGATACTGCCATGGTTGGTAAAAACAACATGAGAAACTCT
6788_14	6788	14	T	C	TGCAGGACTTACTTCGTGGAGTGTGGTGTCAAAAATCTCTTTATTATGGACAGACCTCTCCCATCTTTACAACGA
6791_21	6791	21	A	G	TGCAGGTGCATTCTGAAAGTAACTGATTTGAAACAGCCGCACCAGTGATATTCTAAAGATAACCATTCCAGGAAG
6803_15	6803	15	T	C	TGCAGGACATCAAAGTGTGGATGCAGTTGAGTTTCCTGCAGTTAAACTGCAAAAAGACAGAGGTCGTCCTGATTG
6810_64	6810	64	G	A	TGCAGGCCCACAATGCAGCTAAGGGTCATTCTCTTCAGTACTTTAATGGGAGGTAGATTGTAATATGATGGCAGA
6813_15	6813	15	C	T	TGCAGGTGAAAATGCTGAATGTGGAAGTCCTGGCCTGGCGTGGTTACACATGTTCTGTGGTCGTGAGGCTGGTTG
6823_58	6823	58	T	G	TGCAGGTGGTTAAAGTTGAACACTTGGTAGGTGAATGTATTTGGTGTTTAACTATTTTTAACCTTTCTTGGAACA
6828_72	6828	72	G	A	TGCAGGCTGACTTCGGTCAACAGCTGGACGGTGTTTCCTCTGACACATTGGTGGGGCTGACTTCCGGGTTAAATG
6838_20	6838	20	A	T	TGCAGGGACGAGGGCTGGGATAAAAAATATAGGACAAAACACACATCACGACAAGAGAGATCTAAGACACCAACA
6871_14	6871	14	C	G	TGCAGGAATGTTCACCAGAGCTGTTGCCAGATAATTGAATGTTAATTTCTCTACAATAAGCCATCTCCAACGTTG
6880_36	6880	36	A	C	TGCAGGCTAAAATAGGTGGTTTTATTTGGCCCCCCAAGTTTTCAGAGCAAACATAATTTTTTACTATTTTTGTGT
6883_20	6883	20	A	G	TGCAGGTAGGTAGGACTGGGATCTGAACGGATAGTTCAGAGATTCTGCTCTTTTGTATAACCTGTAAGGAACACA
6890_16	6890	16	A	C	TGCAGGCTACATTTACAGTGCACCTGGTTGGTTACAGACTAATGACTGGTGAGCAGGGCCAAGCTCTCTACAATC
6917_13	6917	13	T	A	TGCAGGGCAGAGATGGCAAATTACAACTATAAATGTTGGACCTAGGATACCTCCCAAATAGAACCCTAGTCCATA
6920_52	6920	52	C	T	TGCAGGGAATCCATCTCACTAGGTCAGAAACGAGAGGATCACAAATCATAATCGGATATCACTCCAATGCAAACA
6923_22	6923	22	A	G	TGCAGGGAGAGAGAGAGGTGTTGATGGGACTAGAGATTAATACATTATTACTTTTCTCAGTGTTTCTCAGTGGGA
6927_36	6927	36	T	G	TGCAGGCTGCAATGTTTTTTTCGTTGGTTTTATGTAGGCTGTGTTTCCATGGCAATAGAAGTTACTTTTTAGGTT
6930_52	6930	52	G	C	TGCAGGATATCTCTCCTTGTAACACTGTCCCCCTGGGCATGAGGGATGGGACGTCTCTGACACGGAGAATATCTC
6933_19	6933	19	A	G	TGCAGGCTGTATAGGATAAAGCAGGTATAGCCTAAGGAATACTTCCCTCATGCCCTTAACGTAACATACAGCCAC
6934_47	6934	47	C	T	TGCAGGAAGGGTACCACATGAGCGAGGAGGATGTCTTCCCTGAAATGCACAGAGTTGAGATTGCCTGCAATGACG
6936_39	6936	39	G	A	TGCAGGTGCGCGTGCAGCAAGGTGCTTTGTGGAAGTGCCGCACTTCCTCCTTCTGTCTTGCGCTCTAATTTGATT
6938_48	6938	48	G	A	TGCAGGCTCTAGTTTAGTCGTATCTTGATTATTGTCTAGTCAAGTGCTGCAAAGAAAGACCTTGTTAAGGAGTCA
6947_42	6947	42	G	A	TGCAGGCTGTCAGTAAAGTGTGATAGCCACAGGAGTCTGACCAGGTCGCCCTGTGGGAGAGGGCACCGCATCTAC
6950_46	6950	46	C	A	TGCAGGGTTGGAGTGTAAACCTCCAGGAGGGTTGGAGTTAAAACCTCCAGGAGGGTCTCTCTCCAGGAACAGGGT
6960_14	6960	14	C	T	TGCAGGTTGACCGCTTGTCAGGTGAACAGTGTTTCCTCTGACACACGGGTGCGTCTGGCTTCCGAGTTAAGTGGG
6970_17	6970	17	G	T	TGCAGGGGAAGAAGCAGGAAGTGGAGGTCCTGGGCTGGCGTGGTTACACGTGGCCCGCAGTTGTGAGGCTGGACA
6972_30	6972	30	C	T	TGCAGGAGTGATGTTCGGATGTACCGATCCCGTGCAAGTGTTGTTACACATGGTCTGCCAATGCGAGGACGATCA
6989_27	6989	27	G	A	TGCAGGACCGGAAGGCATGTCATCAATGGCATTCAAGATGATAGAGATGAATGTGTTTATGAAGTTCTCCCCTCC
6994_17	6994	17	G	A	TGCAGGTTTTGGTAACCGTTGTACAGATTTTAAAATGCACACGTTCAGAGAATATTTCACAGTGATGATTCTCAT
6998_52	6998	52	T	A	TGCAGGTGGACTTTGGCAACCTGTTTGTGGGCGGAGGGGTCACGGGTTCAGGTAGAGATTTGCTTCCTGATCAAC
7003_67	7003	67	G	T	TGCAGGCTATGAATAACTCAATGTTAAGTAGTAATGGCATCCAATCCATATGAACCTCATACCTACTGGCACTGT
7019_27	7019	27	C	T	TGCAGGAATTTGTGGTCTTCTCTGTTGCTAATTAGCATTTCGAATTTGAGAGTAAATTGAGGCGAATATATTGAC
7022_69	7022	69	G	T	TGCAGGAAGACGACGATATCAGAGAGAAGCATGGCCGTTACATCTAGAGAGAGGAGACCAGAGGTTAGATGTCAG
7028_13	7028	13	T	C	TGCAGGACCGTATCGTGAGTGTGCTGGGCAGTCCGTGCTTCACCACAGAGACTGAGTGGGTGGGGTACCCCTTCG
7032_19	7032	19	G	A	TGCAGGAAGGGTACCGCATGAGGGAGGAGAATGTCTTTCCTGTAACGCACAGCGTTCAGATTGCCAGCAATGACA
7035_27	7035	27	C	T	TGCAGGCAAAACTGCTTGAAATGATGTCGTTTCAACAATATAACAACACTACAACTCTGCATTACAACACAGTTT
7036_55	7036	55	T	A	TGCAGGCCTCAGCCCTCAACGCCTGGAGAGGAGAGAGAGACAACGAGAAGGCTGCTGCAGAAGAGTTCCTTAAAC
7039_18	7039	18	T	A	TGCAGGTGAAGAAGCCGGTTATGGAGGTCCTGGGCTGGCACGCTTACACGTGGTCTGCGGTTGTGAGGCCGGTTG
7041_69	7041	69	G	T	TGCAGGAGGCCTACCAGCAGGCCCTGACTAACCTGGCCCTGACTAACCAAGGTCAAGCTGGAGCAGCAAGTGGAC
7044_57	7044	57	A	C	TGCAGGTGGTGCCTAAGATGCTCATTTATTTTTAGCCTAAAACATTCAAGTTATTCACTAAACATTCTTCTCTCC
7048_51	7048	51	C	G	TGCAGGGTATTTAGTACAGACAGCATTTAAAACCACAGGCTTGTGAATATCCTGTTGATTTGAGGTTGGGATTTT
7062_45	7062	45	T	A	TGCAGGAAGATTCAGGCAAGATTCAACAAGTTCTTCCATACTAGTAATTTACAGGAAGTAATCACTTGTTGAGTC
7064_20	7064	20	T	C	TGCAGGAGGGAGTCATGTAATGAGGGAGAAGGGGACCCTCCACTCTACGTCAATGTGAACATGTTCAACGGCCAG
7073_25	7073	25	A	C	TGCAGGATCGTCTAAGACCAGCCACCCGGACAGCTGATGAAACTGAGGAGTATTTCTTTGTTTTAAAGCTCTTTT
7076_58	7076	58	G	C	TGCAGGAGGAGGCAGTGAAAAGATCTTGACTGAAATCCATGACATCTTTCAACACAAACAAAACCAAAGATTTTT
7081_31	7081	31	A	T	TGCAGGGTTGGGGAGTAACTGATTACATGCAATCAGTTACATGTAATCTGATTACAAACAAATCTGTCACTGTAA
7094_21	7094	21	A	T	TGCAGGCTGACCTCAGTCGTTAGTTGACCAGCTGGCTTCCGGGTTAAGCGGGCGGGTGTTAAGAAGTGTAGTTTG
7095_16	7095	16	A	G	TGCAGGGAGTGAGGATAAAGGACAAGAAGGTAGATGTGGTAAGATCATGGCCAGTCCCAACCACCATCAAGGGGT
7096_14	7096	14	T	C	TGCAGGCTCTCCTTCACCGCAGCCAACGTGAGTTAAACATTTAAACATATTAACCCTCGCAAGGCTGCCGGCCCA
7112_23	7112	23	T	G	TGCAGGATTAATAATTTCTAGTTTTAAACTTATACGCCAAATGTAGGCAAAATGTTAACTTGAGAACAGGTGTGA
7129_20	7129	20	C	T	TGCAGGAAACGTTATGCGGACGAATTTAAATTCCCACAGCAGAATGTTGTTTCTTCACGTTTTTGCACCAATTGG
7132_12	7132	12	A	C	TGCAGGCTTATCCATCTCCCTCCCTGTCACTTAAAAGTTGTTCTCCCCTTCCACCACAGTGGCTCCTTAAAAGTA
7134_68	7134	68	C	G	TGCAGGTCTAAAAGAAAGCATAGCTTTTGTGGGTTGTGTGTTTGCTTGGCTGGGAGAGTGTATGGAGTCTGTGTG
7135_28	7135	28	T	C	TGCAGGAGCCCGGCCCGCCACAAGGAGTCGCTAGAGCGCGATGAGCCAAGTAAGGCCCCACCGGCTAAACCCTCC
7142_42	7142	42	C	A	TGCAGGCTCATCCTGACATGACCCTCCAGTATGACAATGCCACCAACCACACTGCTCATTCTATGCATGATTTCC
7144_27	7144	27	C	A	TGCAGGCTGACTTCGTTCATCAGTTGAACGGGGTTTCCTCCGACACATTGGTGCAGCAAGCTTTCGGGTTAAACA
7146_37	7146	37	T	C	TGCAGGTAACTGGCACTATACCCCATCAGGGACCTTTTACAAAGCGTCTCAGGATAGGAGTGCTGGTCTAGGATC
7147_18	7147	18	C	T	TGCAGGTGGTCACTGAGTCCGAAGTGCTAAAGGAGCTCCTTAAACTTGACCCACAAAAAACTTGATCCGTTCTTC
7163_26	7163	26	C	A	TGCAGGCCTGAGACTGACTGACTAGGCGTTGTCTGTTGTCAGTGTGGCTGAGAGCAGGACGACAGATGGCAGAGA
7165_25	7165	25	G	A	TGCAGGGTAGTCACGTTATGAGATAGGTATATGGTTTATTCTTTAGCTAGCTAGATGTCTAAACAAAAGTCTCCA
7177_67	7177	67	C	T	TGCAGGTGTCTCAGGGGGAGTTGGGATATGCAAAAAAACTACATTCTATTACATACAACTATAAGCACCCCCCAA
7190_34	7190	34	C	T	TGCAGGCCAAAGAGCTCTTCCTCCTGAGGAAGACCTTGGAGGAGATGGAGCTGCGGATGGAGACCCAGAAGCAGA
7196_8	7196	8	A	C	TGCAGGTAACGTCACCCTCGGGACTGCTCGTTTCTCCTCTCACTCTTTACCCCTTTTCACAGTACTGAGCTGAGC
7199_64	7199	64	G	A	TGCAGGGTAATCTTTACAACCTAATCTCTGCAGGGTAATCTTTACAACCTAATCTAGTCTCTGCGGGGTCATCTT
7200_14	7200	14	T	C	TGCAGGAGGAACCGTCCCCTGCACTGCAGAGGAGGAGCCGTGACACATGGAATAGTCTTCATTTCTCAGAAGAAG
7206_71	7206	71	A	T	TGCAGGTCCAGTATCCTAAAGTCTGTGAAGTTGATGACTTAGGATGGGATAGACATGGAGAGGAGATTGTTAATC
7219_8	7219	8	G	A	TGCAGGGCAAAGTAGGAGCCATGGAGCTTGGCCAGGGCCTTCTCTATTAGGGCAACCCAGAGCTGCTTACGCTGA
7222_14	7222	14	G	A	TGCAGGACCACTGGGCTGTTCCAGAAAACAGGATCATTATATCCATCTGGTTCATTTATAAAGCTGAACTTGAAT
7232_14	7232	14	C	T	TGCAGGAAGGGTACCATGTGAGGGAAGGAGGATGTCTTCCTTGTAACGCATAGAGTTGAGATTGCCTGCAATGAC
7234_13	7234	13	A	G	TGCAGGAACATGTAATTGCATATTGATTAGCAACTGAATGTTACATGGAGCGGTTGTTTTATGCAACACTCTTTG
7235_21	7235	21	G	T	TGCAGGTGTGATGTTAGGATGGACTGATCCTGTGCAGGTGTTGTTACTCGTGGTCTGCCACTGTGAGGACGATCA
7239_15	7239	15	A	G	TGCAGGTAGCTTAGCGGTGAAGTGAGTTGGGCCAGTTAATGAAGGGCCGCTGGTTCAAATCCCTGAGTCTACTAG
7250_46	7250	46	C	T	TGCAGGTGTGATGTTCGGATGTACCGATCCTGTGCAGGTGTTGTTACACGTGGTCTGCCACTGCGAGGTCTGTCC
7256_69	7256	69	A	G	TGCAGGACCTTTTGGAGTGTGGTGTCAAAAAAGCAGAGACCTCTCCCCATCTTTACAACCAATGAATCTACATGT
7290_7	7290	7	C	T	TGCAGGCCATTTCCCTGCATCCAGGTTGAGACCTGCCACCAGCAGGAACATGGAGCACTCCATGTCAGTGTCAGT
7292_9	7292	9	G	A	TGCAGGGTCGCCCAAGCCGTCATATGAGAACGATTAGCGCCTATTCACGCTAGCCTCACCCTCATGTGGGTGCTA
7312_25	7312	25	A	G	TGCAGGGCGATCAAATTCAGATCCTATATACTGTATGTACATCCAAAAAGCATGGTTCTATTTATGGGTTGATAA
7317_62	7317	62	A	G	TGCAGGTCATCTACCAGTCATAAAAGTTGATATGTAGTAGCCGCGTCAGAGATCTGAATGGGACAGGTTTGAGTT
7327_72	7327	72	G	A	TGCAGGATTTGGCTCCACACCCTACTGTAGCTCAACTAGTTCAGGGCTCTCAAACCCTGTTCCTGGAGAGCTACA
7339_35	7339	35	A	G	TGCAGGAGGTTTTTGCTGTGGTTGAGTGGGGGGAAACAGCTGTGGGCAAGGTTCTGAAAGATGGGTGTGTCTTAG
7341_31	7341	31	A	G	TGCAGGGAGAAACTTTGTAGCGGGGCAGGGGAAAAAGGGGGGAAAACATTGGGGTTAGGCGCATTAGAAAGGGTG
7342_62	7342	62	C	G	TGCAGGCCTGGTCAGACACCTGAGCCAGCAGCTCAACAGCAAACCCCAGGACCAAGCGGTTCCAGGGCACAGCAA
7346_11	7346	11	A	G	TGCAGGTCAAAGGAGGAACAGGTTATAGCGGGGCACCTCTAGAACAACAGAGAGAACCTGTGATCTCACAACTTC
7359_59	7359	59	T	C	TGCAGGAACAACCTGTACACGTACTGGGTATCTGACACACGTACTGGGTGTCTGACACACGTACTGGGTATCTGA
7376_11	7376	11	G	T	TGCAGGACTCAGTACTGCCCCTTCAGGAGACATTGGTCACGTGCTGTGTTTGTCCGTTAGCCCTGGACTAGGATA
7379_32	7379	32	T	A	TGCAGGAGGAGGAGAAATAAGGATGTCAAAAATATATATATATTGAATGGTCTTCTTGCCCAAGGACTGAGCCAC
7411_8	7411	8	T	G	TGCAGGAGGCCTTTTGTCTCGTGTTAGTAAGAATGTGTTCTTAATTGACAGTGAAGAACAAACACCATTGTAAAT
7412_52	7412	52	T	A	TGCAGGAGAGCGAGAGAGCGAGATCACTTCCTCTAAGCAGCATAACACTCCCTTCCCTGCATACAGCCCAGCCCA
7416_41	7416	41	A	G	TGCAGGTGCACAGATAAAAAAATATATATTTTCAGTCAATGGGAAGGAACACAAAACCAATAGAGTGGAGCTTTC
7423_20	7423	20	T	C	TGCAGGCAGCAACACACCCCCTCCGCTCAATCCCTTGGGATTACCATCATTTGGTTTTAATGTCCAGATTTACTT
7429_14	7429	14	G	T	TGCAGGGGGAGACAGGTTGTAGTCCCAGTATCCTGGCCCTCAGCCAGAAGAAGTTTATGAAGAAGAGGAACAAGA
7465_72	7465	72	T	G	TGCAGGTGGCGACAATGTCACGAGGAGCACAGCCCTGGCAGCTCCAACCAATCTCTGTACAAGCATGAAAAAGTA
7467_8	7467	8	G	T	TGCAGGACTACAGTCCGCCCAGCCCCCAGCCCTATGGTTTTTACGGTCATTCACAGCAGATTGGAACGCCAAAAA
7468_20	7468	20	A	T	TGCAGGTGTGTTCTGGGTCAATGTCCTGTTGAAATACAAATGATAGTCCCACAGCGCAAACTAGATGGGATGGCG
7473_20	7473	20	G	A	TGCAGGTCCATAAACTGGCTGTCAATCACCTCACGGACCTCCGTCACTGAATTCTAGATGGGGAGATGCCAAAGG
7489_15	7489	15	T	A	TGCAGGCCTCTTGCCTCTCTGGGCTAGAAGCCTCCTGTTCCAGGGGACTGTCCAATAGAGCACCTCTCCTTCCCC
7494_28	7494	28	T	G	TGCAGGGGGGCGAAATAGGGACATGAGGGTTGCTGCATGTACAGGTTGCCATTCAATCCAACACAGATAAACAAT
7507_59	7507	59	T	C	TGCAGGGAATGTACAAATGGATCCCGGAAAGGTGAGAGCGATGGTGAATTGGCCACAGCCTACATCCAGAGTGCA
7510_39	7510	39	G	A	TGCAGGAAACATGTTGCTATAACGTGAGAATAAAGGAGAGTAGACAGAAAGACGTTGCTACTGTCTTCTACATGT
7541_8	7541	8	C	T	TGCAGGGTCTAACCACGGGAGCATCACCCCCCAAAAATGACCAGCGCTGTAGTAATTGCATGGGGCTGTGTTTAC
7542_17	7542	17	A	C	TGCAGGTATAACTATATCATTTACTCATCTGCTGCTTGTTCATCACAAACAGTAAAAAGGAACAAATGTAGCTGT
7544_12	7544	12	T	C	TGCAGGCTCTAGTTTGATATCATCCTGATTATTGTCCAGTCATGTGGTCAAGTGCTGCAAAGAAAGTCCTAGTTA
7546_10	7546	10	A	G	TGCAGGAGCCAGGTCAGGTCTATTCTACCCCTATTGATATTGGCCTGTCATGTCTGTCATCAGTGGAGGCCTGTG
7551_46	7551	46	C	T	TGCAGGTGTAACTGTTAGCTCCTCCCTCTCTCTGATGTCACTCTTCCCTTCTCTCAGGGTCCGCCAGGCTCCCAG
7553_67	7553	67	C	T	TGCAGGATCGTCTGAGACCAGCCACCCAGCCACTCAGACAGCTGATGAATCTGTTGGTTTTCACAACTGAAACTT
7554_30	7554	30	C	G	TGCAGGGTTCGTCCCAGTCTCCAAGGTCTCCCCTCTCTCCCCTAGTCCTCCAAAGGCCTCGCCTCTCTCCCCTCC
7556_16	7556	16	C	T	TGCAGGCCAAACCCTCCCCTAACCCAAACGACGCTGGGCCAATTATGCACCGCCCCATGGGTCTCCCGGTCGCGG
7558_55	7558	55	C	T	TGCAGGATGACTTCTTCATCATCCACGAGGAGCATTACGACAGCGTCCTTCAGTGCATCTTCAAGACGGAGTTCC
7561_6	7561	6	G	C	TGCAGGGGACTGGATGTTATTATGGAGGCCGCAGATAAGGCTCAGATCCCAAGGCCCATGTGATCGGAGGCTCAG
7569_59	7569	59	C	G	TGCAGGGATCCATTGATCCCCATACAGCTGGGTCTGTCTGCTGCCCCTCCCACTACATGCATATTCATTAGCTCC
7583_40	7583	40	T	G	TGCAGGAGGACAGACACATGTACAGTCATGGCTAAAAGTTTTGAGAATGATACAAATATTAATTTTCACAAAGTC
7586_6	7586	6	C	T	TGCAGGCGCCCAGCCTGCAATGAGTCGCTTTAGCGCGATTATCCAAGTAAAGGCCCCCCGGCCAGTCCCTCCCCT
7587_16	7587	16	A	T	TGCAGGATGCTGTGGTAGTACAACCCCTCCTCTGAGTCCTGCCCTGGAAACACTGGTATCCCCTGCTGCTGGTCA
7594_17	7594	17	C	T	TGCAGGAGAGTCTTCCCCTCTCGCCCCACATACCCAGGGTCTCGAAAGGCAGAGGGGCTGGGGAGTGAAGGTTAT
7601_38	7601	38	T	C	TGCAGGTGGTGCACAGACAGACACTCACTAAGGATGTCCTGCTCCAGGTGGGGGCAGGGCCTCAGCTGTCAATCA
7608_31	7608	31	T	C	TGCAGGCCAACTCTCGATGGACGTCCTCGCGCAAACTGCAACGATAGTGGTCGATCATGGCCCTGTTGTTCCATC
7617_59	7617	59	G	T	TGCAGGTGAGAGCCAAGTGACTTGTGAGAGGGGATGGTGTGAGGCTGGTCCACTCGCGAGATCCAGTTCGGTGGG
7620_66	7620	66	A	G	TGCAGGCAGTTCCCTGTTCAACCAAAGCAGCAGGACTTGTGTAGCATAAGCTAGCTGTCAGAACATAATGCTTCA
7630_28	7630	28	C	A	TGCAGGCTCTGGTCTTCTGGAACTGGAGCGGGCCGTTAGTCGCTGTGGTAACCCGCTCGTCCCCGAAACATGCTA
7648_64	7648	64	G	C	TGCAGGTTCACTAACACATTGTGCACTCCGGTTGCGTCGAACTGTATGCGTTCTGACAGAAGTCGTTCAATTTCA
7650_51	7650	51	G	A	TGCAGGATCGTCTGAGACCAGCCAGTCTGATGGAACTGAGTTTGCACACCCGAAGAATTTCTGCCCAAACTGTCA
7652_37	7652	37	T	C	TGCAGGCTCATCCTGACATGAGGCTCCAGCATGACAATGTCACCAGCCATACTGCTCATTCTGTGTGAGATTTTC
7654_65	7654	65	T	A	TGCAGGCATTTGGAAATTGCCCCGAAGGATGAACCAGACTTGTGGAGGTCTTGGCTGATTTCTATTGATTTTTCC
7658_43	7658	43	C	T	TGCAGGGGCCAGAGGTCACAGAGGTCTCAAAGGTCAAAGGTTGCAATAGATTCATACTGGACAAATCTCAAGACA
7661_22	7661	22	G	A	TGCAGGCTGACTTTGAATGTCAGTTGAGCAGTGTTTCCTCTGACACATTTGTGCGGCTGGCTTCCGGGTTAAGCA
7663_60	7663	60	C	T	TGCAGGGAAGGTTGTTACGATTCCTCTGATTTCAATGAAGTCAACAAGAGCAAGGCAAGATTAACATCGGATAGA
7676_72	7676	72	G	A	TGCAGGCGTATCACGGTGAGGGGGACGTGTTGTCTGACTCCCTGTCCTGCCACAGTCAGACTGACTGGCTTAGTG
7687_9	7687	9	T	G	TGCAGGGAATAAATTATTTTCTCTGGCTACATATTTAAATAAAGATGTTTCAAAGCAGATATGTAAGTGTTTACT
7696_71	7696	71	A	C	TGCAGGTACTCAGGGTTGTGCAGGGTGGCCTTGGGAGGGAGGCTATGCTGCCAGTACTCTGGATTGTCAAACGTC
7717_22	7717	22	A	T	TGCAGGCTACAGGAAGGATGGGTAGGGCAGGCAACATGGTGATGTAACAGCACCAGTGATGTAGAGAGGGAACAC
7721_44	7721	44	C	T	TGCAGGCCCGTGAAAAGGACACCATTTTGGGTAAGGAGCAGGTGTAGCAAAGGAGGAGAGAAGGGGGTGGGTGGT
7737_24	7737	24	A	G	TGCAGGATCGAGGGGGCGAGGGGCGCTGGAGCTGTGCCAATGCCAAAACCCATTCCGGTCATGCCCTGAGGCCCT
7749_51	7749	51	G	C	TGCAGGCCCTGGTGGCAATAAATTAATAAAACCAAAAGCTTACCTTGTCTTGGATGAGTTCCAGTTTTGTGTTGA
7766_70	7766	70	G	T	TGCAGGATGTTAAACAGTGTGTGCTAGGGCTTGGAAAATGAATACATGTGACTCTGGATGGCAAAATAATGATGT
7775_25	7775	25	C	A	TGCAGGACGGGGATCACGTTGCGCTCGTCTACCCCCCTGGTACGTCTGCTGCCTGGGACTCGGGCTGACACACAG
7796_11	7796	11	C	A	TGCAGGCTATTAATTTGGGGTTATTTGATTTCTGAAAACGAATGAAAAGCTGATCATTAATTGTATACTGAACAT
7801_31	7801	31	C	G	TGCAGGTCCCGATCCCCCCCTCCCCGGTGCTCCTGTCCCCTTCCGTCTCACGACTCTCGCCCCTCTGCCAGCCGG
7814_61	7814	61	G	A	TGCAGGTAGGAGGCTAGACCTGGGGACTGACAGCTTTGAAAGGAGGAGAAGAGATAGGCAGGTACGGTGCATATG
7815_74	7815	74	G	A	TGCAGGGCCATGAAGTGGTCGTGGTCTCCCTCCAGACAGCCATCCAGGTCTCTGCACCACATCAACTGACTGATG
7821_16	7821	16	T	G	TGCAGGGTGGAAACGGGGTTTGTATATTCATGAAAGTATGTGGTAGAGCTTCTGAGTGTGCGGCCTCTATTTCGT
7822_7	7822	7	G	A	TGCAGGCGTCTGGCCCGCCACGAGTCGCTAGAGCCCTCCTGGCCAAACCCTCCTCTAAACCGGACGATGCTGGGC
7835_43	7835	43	T	C	TGCAGGAGGAGAGGGGGCAGAGAAGGGAACAGCTTTAGTCACATTAACCATATCTATCAGTCAGTACATCTAGAA
7844_64	7844	64	G	A	TGCAGGTGAAGAAGCTGGATGTGGAGGTCCTGGGCTGGCGAGGTTACGGGTGGTCTGAAGTTGTGAGGCCAGTTG
7855_59	7855	59	C	T	TGCAGGCTGGCACAGTGGACTTCCACCAGACAGGCCTCTCCCATCCCGGCGGTGACCAGCCTCCTGCCTCCTTCA
7859_62	7859	62	T	C	TGCAGGGGGCACTATCACCAACAACAACAACAACAGCAGCGGAGCTGCTCAGGGCTCTGCAGCACAGGTTGGACT
7866_12	7866	12	A	G	TGCAGGCTAAACACATAGTTGACAAAGCAACAAAAGAGCAAAATGAGAATCTGTAAATAACTAGGGAAGATGAGA
7868_59	7868	59	A	C	TGCAGGCAAAGTATTTACTGCAGGGCTGAAATGCTGAGGTATGCTCCTTATGGATTTGTACTTTGTAAGGCCCAC
7881_30	7881	30	A	G	TGCAGGTACATTTCAACCAATGGAAGCTGCGGCCGACAGGTTTCTGAGTGGATAGCAAAGATACAGTAGCTTCAT
7883_14	7883	14	G	C	TGCAGGACACCGTTGCAGGGTGCCTGACACACAGTACCAGCCAAGTTTACAAGGCTCACATTGAGCTGCATGCGT
7892_8	7892	8	G	T	TGCAGGAAGAAAGCCAGTCCACAGAAGAGTTCTCTCTATCAGTCTCTCTATCAGTCTCTCTATCAGTCTCCCTCT
7898_15	7898	15	G	C	TGCAGGAGGCCTTTTCCCTTTTGGTAGGCCGTCATTGTGAATAACAATTTGTTCTTAACTGGCCTGCCTAGTTAA
7900_24	7900	24	C	A	TGCAGGGCCACATCACAAATCAATCATTTTGGGCGCAACTAGAAGTCCCCTTTAACAGAGCACAGAAGGACTGGC
7915_16	7915	16	A	G	TGCAGGTTTGACCTCTAACCTTTGCATTCCTGTCGGAAAGCGTGCAGAGACGTGAGCTCCAGACATATATCTTAG
7917_52	7917	52	G	T	TGCAGGCTGCATTCGGTCTTCACCGAGGTCCGGAGGGCTGTACATTTTCCTCGCCGTCAAAATGTACTAACATTT
7918_42	7918	42	A	C	TGCAGGGTATCTACATTATATACTATAGTAATCATTTGACCAAGGCAACCGCAGAAAGTGAATAGAAGATCACCA
7928_16	7928	16	G	A	TGCAGGCTAGACATAAGGCATAGTGCCGAGCGATTAACCAAAATGTATTTATTTATTTTCTTCCGGTTATTAAAC
7934_28	7934	28	T	A	TGCAGGGACGGGGGTTGGGATAAAAAATTATTTCAACATATGTTTTGACAAAACACACATCACGACAAGGGAGAC
7942_24	7942	24	T	C	TGCAGGGAACCAAAAGTCATTCCGTGACCTAAGAATAGTAAAGCCCCCTTTAATGGCTCAAATAGCTGACCAATC
7951_35	7951	35	T	G	TGCAGGGCCTCTCCCAGTTCAAGTGGTGGCACTCGGGCACGATCAGAATGTGTTTCCGAGTGAGAGACTTCCAGC
7968_14	7968	14	A	T	TGCAGGTTCCATAAAAAAAGCCTCTTGTATTTTACACAAACTCTAGATATGGCAATTAGAGGGAAAGCAGACACT
7971_58	7971	58	C	G	TGCAGGTGACTGAAGATGACCAGCACACTGAGCCGCCTCAGATCCAGCACTTCTCCGCCGCCACGGCCCTACCCC
7982_21	7982	21	G	A	TGCAGGCTGCTGGGTCAGACAAGGACCTTTACACATCTACCATCTCATCCCTCTCTCCTGCATTCTTGTATGACC
7987_15	7987	15	T	G	TGCAGGGAGACAACATGGCGGAGCTGGTCTAAGTCTGCTGGGTCTGTCATGGCCAGTTCATACTATATGGGCACA
7991_22	7991	22	T	A	TGCAGGTCATTTTGCTAACCTGTGAGTGCAGCATTTAGTCCCACCTGCTTCTTGGTGATTGCACCATGATGTCAG
8008_64	8008	64	G	A	TGCAGGGACTTTTCATTCCTAACTGGTTGACTAATAAAACAGGGATGATAGAGAGATCAAGAGGGGGTTTCAGAA
8014_7	8014	7	A	T	TGCAGGCAGACTTCGGTTATCAGTTGAACTGTGTTTCCTCCGAGACGCTGGTGCGGCTGGCTTCCGGGTTAAGCA
8036_22	8036	22	T	C	TGCAGGATTTGTGGAAGGGAAATGGAGGGAAGCAAATGGAATGAGGGGAAGGGCAACAAAGGGAAAGGAAGGAAA
8040_28	8040	28	G	A	TGCAGGTTCATGCTCCACAACGTCTATAGAGTACAACCTTTTCCTCACACAGGAAGTGGCGCAGATCCTAATCCA
8042_65	8042	65	C	T	TGCAGGCTGCGTCAATGGTTATGTCACAGTGTGTAGGTGTATAATCGAAGATGCGTGTGCGTGTGCGTGTGTGTG
8049_71	8049	71	G	C	TGCAGGCGCCCGGCCTTCCACAAGGAGTTGCTAGAGTGCGATGAGCCAAGTAAAGCCCCCTCCCCCCTCCCGTCC
8051_17	8051	17	C	T	TGCAGGTTTTTCCTCCTCGGAGACGGGTAAACTCAGGTGCTTCCTGCACTTCACTGAGCCGCAAAACCTGAAGAA
8054_25	8054	25	C	G	TGCAGGCTCATCCTGACATGACCCTCCAACATGACAATGCCACCAGCCATACTGCCCGTTCGGTGAGTGATTTCC
8061_59	8061	59	A	T	TGCAGGATCGTCGGAGACCAGCCACCCGGACAACTGATGAAACTGAGATTTTCTGTCTGTAATAAAGCCCTTTTG
8088_8	8088	8	G	T	TGCAGGCATGGAGAAAGGTGCTCCTGTACTCGTCCTGAATACCTGACTCTTAATGAGCGGATGGGGGAACAGTGA
8106_58	8106	58	A	T	TGCAGGGAGGCTGTAATAGACTTCACTGGAAACACACATAACAATAACATGACAAAATATTGTGTGCAGCGATAA
8113_27	8113	27	G	T	TGCAGGTGAGACGCAAAAAAATCAGCTGGCGCGTAGAATGAAAACATTCTTTCAACCCGTGGGTCTGCTCGCTGT
8114_7	8114	7	G	A	TGCAGGAAGCGTTGTCTGAGACAGTATCTCTTCTCAAAATCATCATCACCACTCCGATGACAACCGGCGAGTCAG
8118_10	8118	10	G	A	TGCAGGAAGAAATTTTCAGTGTGAAAGGTCATGGTGTGTGTGTGTTTGTGTTTGTGACGGCGGGGGGTGGGCGTA
8121_47	8121	47	C	A	TGCAGGTTTACCTTGGACCTGTAGAAAATAATTAACAAACTCGACATCATAAACATGACAGAAAGTATTGATACA
8123_52	8123	52	T	C	TGCAGGATCGTCTGAGACCAGCCACCCGGACATCTGATGAAACTGATGAATATTTCTGTCTGTAATAATGCCCTT
8129_34	8129	34	C	T	TGCAGGCCAGCAGACAAAGAGAGGCTGGAGGGTACCAGAGACAAGGAAGCCCTGTTGGCGCTCACATCCCCCTAC
8132_38	8132	38	T	C	TGCAGGCCTACTTGTTGGCTCTCTACCAAGGGTGTGAGTATGAACTCCCCTTAGCCCCCTTGCTTATCTCTCCCA
8134_16	8134	16	C	G	TGCAGGAAACACTCTGCACCCGACTCATGACTGTGCTCCGTGCCTACAGAACACCTACAAGCCTTTCATGTTGGG
8138_45	8138	45	C	T	TGCAGGCGGTCACTGATTCTGAGGTGCTAAAAGAGCTCCTTAAACTTGGCCCCCCAAAAATATCTAGGTCAGATG
8147_56	8147	56	T	C	TGCAGGGGGAATGCAACGGGTCTGATGAGGTGAGAGGGGTGGGGGCAGGGTTGACACAAGGCCAGTGTTTGTGTG
8154_47	8154	47	C	A	TGCAGGCCTTTACTAGCTTACAGGTCAGAACACTACACACAACACACCGGCAGTAGAACATGAGAAGATGCTTTG
8167_62	8167	62	C	A	TGCAGGCAGCATTCCAATTGCACGCTCCCATTTTCATTTACTGTTCCATATTTTATTTAACTCATATTTGTTGTC
8177_10	8177	10	G	A	TGCAGGGGGAGAGAGGAGAGGTTAGCCTGTCTCTGGACCAGACAGGGGGAAAGAGGAGAGGTTAGCCCATCTCTG
8182_6	8182	6	G	A	TGCAGGGAGTGGAGATGAAAGGATGGGAGGGATGGAGGAGAGGGAGGGAGGTCGAGGTAGGAGAGGGAGGGGGAG
8186_48	8186	48	C	G	TGCAGGTGAGTGATCGGGAAGTCAGCTCAACTTAAACCTGGAATCTTACTTATCTGTTCTTAAGTGTGGATATCA
8187_15	8187	15	A	T	TGCAGGGCAGTATCAAAAGCTACCATTTGAAAATAAACAGCATATCTTGTCAGGTTTCCAAATTAGGGTATTTAT
8204_17	8204	17	G	C	TGCAGGAGGAGACTCTTCTTAGTGTAATTTAGCGACTGTATAGAAAGTTGGTATCTTGGGAAATTTCACACATAG
8209_56	8209	56	T	A	TGCAGGAGGAGAAAGGCCAGGTAAGACATGAACACAGAAAAGGCAGATAAGACATATTACAGTGGTGGGAAAGGG
8226_50	8226	50	A	T	TGCAGGACAAATTGCTCTGCATGGTTGTTTTTAAGAGGCAATGCAGAGCATAGAGAAAGGGACTGGGCTGAAACA
8233_35	8233	35	G	A	TGCAGGTATTCAATGAGTAAATATCTCTCCGTAGCGATGGTGTCTCTGGGCATCTTCATATGCACCATCATGTCC
8236_67	8236	67	C	T	TGCAGGATTCACATACACATACTAGAAATGTATGCTATGCACTCACAGTACCGTTAGTTGCTTTGAACAATAGTG
8241_24	8241	24	G	T	TGCAGGAGTGAGTCATTGCTTTGAGGTTTGCAGAGAACATCAGGGTGTTGTCCAGAGTCACGCCAAGGTTCTTTC
8245_21	8245	21	A	G	TGCAGGACAGGAACTGTCTTCATGAAGTCATCATCATCTGGTCAGGATAAACTCTGGGTACTAGTCATAGACTTC
8246_43	8246	43	G	A	TGCAGGGCCGTTGGACAGCGTCTCCGTAGGTTACCGTGTGTCAGGTCAGACAGTGGGAGTGGTCAGTCTTCACCT
8260_27	8260	27	A	G	TGCAGGGCAGAGCTACTGAAAGAGGAGAGGGGAGCAGGACTCTGTTGTGGTGCTTGTTGTTGTCTTCAGTCAGAG
8268_38	8268	38	A	G	TGCAGGCTGCAATTTATTATTCGTTGTGGCTTTATGTAAGCAGTATTTATTTTGTTATTATGTTTGAGCAAAAGA
8275_11	8275	11	A	T	TGCAGGGGCTTAGCTCTCTGATGCCAAAACACTGAGAGGAGATGAGTGGGAAGACAAAGAGAAAAGAGTAAATAG
8276_18	8276	18	A	T	TGCAGGTGATTCACAGTTAGCCACATGGTCACAGTTGAGAATTCAATCTGCAGCATTTAATTCCAGATCGCAGAC
8292_19	8292	19	G	C	TGCAGGTCCCCACCAGTCCGCCCCACCTCCCTGTTGTTTGGATAGGGAGCCCCCTGATATACACGCGCATGCACG
8312_59	8312	59	T	G	TGCAGGACTTGCTTTGTGGAGTGTGGTGTCTCTTTATCACGGACAGATCTCTCCCCATCTTTACACAACCATTGA
8317_45	8317	45	T	C	TGCAGGTAAAGTAAATATCATAAAGAGTGAATAAATACAACAGAATGTTTTAAATAAATATCATTCAGTGTTCTG
8324_8	8324	8	C	G	TGCAGGTGCCTGGGCACGGGACAATCCATCCCACTGTTCACTCCAGTAACTATGACTGATTCTCCCCAATCCGCA
8329_19	8329	19	C	T	TGCAGGCCTTCTCCCTGTCCAAAACTCCACCATTCATATGGACCACCACTGGTTCTGAGGCCTCTGTTTGCTGTA
8334_25	8334	25	T	C	TGCAGGTAGGATGATATTAAGATGGCGTTATTGCATAAAATTATGCAGACAGATGGCTATTGTTGTTGGTGAATA
8335_16	8335	16	A	G	TGCAGGTGTGATGTTCAAATGTACCGATAATGTGCAGATGTTGGTACACGCGGTCTGTCACTGCGAGGACGATCA
8345_8	8345	8	C	T	TGCAGGACCATCACGGCAGAACTCTGGAAGCGCAGGTCAGTCTTAAAGTCCTGGGCAATTTCTCTCATCAGGCGC
8346_46	8346	46	G	C	TGCAGGACCTCAGCCACGCAGATACCTCACTGGTAAGCAACCAACAGTCTCTGGCCAAACTTTGAAATGCCTACC
8350_44	8350	44	A	G	TGCAGGTAGCCTAGTGGTTAGAGCGTTGGACTAGTAACCGAAAGATTGCAAGATTGAATCCCCGAGCTGACAAGG
8355_28	8355	28	C	A	TGCAGGAGAGATAATGACACATTTAATACATTTTACGGTAAGATAAATAATGTTATAATATCATATTTACTAAGC
8362_33	8362	33	A	T	TGCAGGTTGAGTTCAATAACTACAGGCAGATGCATGGCGAGATGCCAGAGGAAGTTTTGAATAGGTCAGTAGCCT
8363_34	8363	34	G	A	TGCAGGACAGAAAGATGAATGACTGTAATGTGTGGGTGGTGTCAAATGTACAGTTTCGACCGCACTGAAGTTTTC
8364_53	8364	53	T	C	TGCAGGCTCATCCTGACATGACCCTCCATGACAATTCCACCAGCCATACTGCTCGTTCTGTGCATGAAATCCTGC
8383_44	8383	44	C	T	TGCAGGTCATTAGATAGCGTTATGAAGAATCGCAGTGCGTTATGCTCCTGTTGCGGCATGTTTGATTTGTTTGTT
8387_35	8387	35	T	C	TGCAGGTCTGTGATGTGAAATCATTTCAAATACTTTAGCTGGACTTGATTGAGTTTGCGTCGTGCAATGGAACCA
8393_29	8393	29	A	G	TGCAGGTGTGCTTTGTGCGTGTGTGTGTCAATCTCCGTGATCTCTCAGTGTGTCACGCCTTATAATCTCTCAGTT
8395_29	8395	29	A	C	TGCAGGTTGTGGTCGCGGCTCCAGTCGTTCCTCTCTACTGACGAGAGGTTTTCAGTTTCCTGTTTTGGATTAACC
8404_25	8404	25	C	T	TGCAGGCCAGTTTGGTCTGTAACTCTGATTAAGACCCCTCCGGTAGACTGTAAAGAGCGCTGGGTCACTCCATCC
8406_69	8406	69	A	T	TGCAGGTGTGTGTGCTGTGCGTGAGGTGGGTCAATATTATCTCAGTGTGTGGTTGAGTCTTCTTTCTTTAATTCT
8407_17	8407	17	C	T	TGCAGGCTGCTGATGAGTTGGCTGCTGATTGACTGGTCCTGGGGCTGGCTGCTGATTGGCTGGTCCTGGGGCTGG
8410_35	8410	35	T	G	TGCAGGTTGCTATTCCTCCGCTTTGAGCTGCACTTGTTCGTCTTCATGTTGCATTTGGATATGCAGTCGAAGAAG
8417_21	8417	21	A	G	TGCAGGTTTTGCTAGCGCGCCATGTTGGTGGCAATGTATTGTCCTCAAAGCGAGCAAAGAAGTTGTTAAGTTTGT
8428_28	8428	28	T	G	TGCAGGGATAGAAGGAGACCAACGGGGGTCTACAGAATGAGGGAGGTGGGAGGGAGAGAGAGGGTAGAGAAAGGG
8437_43	8437	43	A	C	TGCAGGGTTGAAATATGCTTCTCTCACTTTGTTTACAATGGTGCTATCCTCAGATAATAGCATTGTTTCTCTTAC
8455_73	8455	73	C	T	TGCAGGCGGCAAAGAAGATCAAGAAGGGGAAATAGATTGGATATTGAAAGATGGCTGTGAAGTCAAGGCCTCACA
8457_10	8457	10	T	C	TGCAGGAAACCCTCTTTATACATATTTTTGGCCCATTTTTAAGCTAGGACTCCGGTACACAGGCGGGAGGCGGGG
8464_11	8464	11	G	A	TGCAGGTATGTGCGTGCGGCAGGTGGCAGCAAGACTAAAGGTGCCGCATAGGAAGTGTTATTACAGATCAGCGCT
8471_49	8471	49	C	A	TGCAGGTGGTCACTGAGTCCAAGGTGCTAAAGGAGCTCCTGAAACTTAAACCCCCAAAAAACATCTGGGTCAGAT
8489_55	8489	55	C	T	TGCAGGCAGGCGGATGGAGGGGGGGCAGCCCCAGTGTTTCCCTGAGTCATTACCCCTCAACAGTTTGAGTCTCTG
8518_48	8518	48	T	A	TGCAGGCTCTCCCAGATGGTATATTTAAAGGCCTCATCTCTCTGGAAGAGATGAGATCTCCACTTCAACTTCCTC
8521_29	8521	29	A	C	TGCAGGGCAAACACACAGACGTTCTCATTATGTCAAGCTGCATCCATTTCCTGTACCAGCTGACATGACAAACAA
8525_30	8525	30	T	C	TGCAGGCGGCCTCCTGCACCCTCTTGTTGCTGTCCAGTATCCTCTTGAGCAGCTCGGTCATCAGGGGTTTGAGGT
8526_72	8526	72	T	C	TGCAGGCATGGCTAAGAGCAGCCCTGTCCGGTTCCACCTGGTCCCGTCAGAATGAGAGACAAGACGGCCAGTTTT
8549_20	8549	20	C	T	TGCAGGCCCTCTATACAGGACTATCTAGTGCAGCAGAACAGGCCCTCTATACAGGACTATCTAGTGCAGCAGAAC
8551_36	8551	36	A	C	TGCAGGACTTTTTGAACAGAGGGAAGGCTTTCTCCACTGTTAAGGTCTATCTAGATGCTATCTTGGCCTGTAATA
8555_40	8555	40	C	T	TGCAGGACAGAAGTAACCATGGAAACACATCCCTACTGTCTGAGCTGGAGACCAGTCTAGACACCATGGGCCTGG
8564_12	8564	12	T	C	TGCAGGAGTTAATTCTAAATATGAATGTAATAAGTAGAAAGAGAAGTGTTGGAAGTGTTCCTTGATGTTGGACAG
8580_66	8580	66	G	A	TGCAGGTCACTTGGTTAGGGAAACCTTTTGGCTCTAATCACGATTTATCATCAGTCGAGCTAAGACGTTCCTTCT
8584_34	8584	34	T	A	TGCAGGGTTGAAATATGCTTATCTATCTTTGTTTACAATGGTGCCAACTCAGATAATAGCATCGTTTGCTTTTGC
8586_32	8586	32	C	T	TGCAGGCTGAGGGGCTGTTTGGCGAGCCACAGCGCCATGGAGCACTGCGTTAGCCGTGAGCTGAGAGAAAAAGAG
8598_18	8598	18	C	T	TGCAGGCTGTGGCTCATTTACTGTCCATGCTGTCTGAGTGAGTCCCCCTGGCATATTTAATGTTACCTGTATCAT
8599_18	8599	18	A	C	TGCAGGAAACCGCGGTGTCATTTGGTGTTTAAATTGTCAGATTAGTAAAATTGGGCTCTATCCAACATGTCAAAG
8604_25	8604	25	T	A	TGCAGGTTGAATCTGGTTTCAGTTTTAGACTTGGAGCCTCGGCAGCCTGTATGAACCTCTGACATCAGCCCACAT
8618_45	8618	45	C	T	TGCAGGTCAACGGTCAGTGGGGCTTCTCTCAATTAAATGATCTCTCTGTCTGTGTGTGTGTGGATAATATAAGAT
8620_18	8620	18	G	A	TGCAGGTCCTGAGGTAAGGCCAGCATGGAGTCGTAGACCTTACACTGCATCTGGCCTGTGCTCTTGGTCACACAT
8630_42	8630	42	G	A	TGCAGGCTTTGCTTGTCTTATCCCGGTTTAATCCATTTTACAGTAAGGCTGTAACGTAACAAAATGTAGAAAAGG
8636_58	8636	58	A	C	TGCAGGAGTGAGTCGCTGCTTTGATGTTTGCAGAGAACGACAGGGTGTTGTCCAGGGTAACACCAAGGTTCGTTG
8643_62	8643	62	G	A	TGCAGGGAGAAACTTTATAGCAGGGCAGGGGAAAAAGAGGGACAAGCATCGGGGAAAGTCGCATTAGAAGGGGTG
8647_46	8647	46	G	A	TGCAGGAAACAAACAGGCTTTCTCTTGTTAAATGTGCAACCAGAGGGAAAAAAATTCTAGATCACATGTACTCCA
8654_29	8654	29	A	T	TGCAGGTTAGGGTCATCTAGTTGGCCGCTATAGGTTTACAATGGGCTGCAAAATAGCAGTGGTGTAGCGAATTTG
8662_72	8662	72	C	T	TGCAGGTAGAAATTATCCTGATAAAAATAAATATCCTACTAATCACATTGGCTACATATGGCCTGTCTGCAACGA
8663_31	8663	31	A	G	TGCAGGGGGCCAGAGAGAGTGTGTTCACCACAAAAGCTGACCATTCCTTCTTCACTGAGCCAGTGTCCTGCTCAG
8669_63	8669	63	A	G	TGCAGGAAGAGAAAGAGAAAGATGCTGCTCTAGCTGAGGCAGAAATACTGGAGGCAGCTCTACGCAAAGTAGATC
8679_14	8679	14	G	T	TGCAGGCCTAAAATGTAATACCTCTGGGCTTCACTCTTTAAAAAAATGGTGCTACCTAGAACCATTTAGCGTTCT
8681_25	8681	25	G	A	TGCAGGCTTTCTCTCCAACCCCAGCGGGGCGGCAGGTAGCCTAGCGGTTGGGCCAGTAACCGAAAGGTCGTTGGT
8686_12	8686	12	A	G	TGCAGGGGAGAAAAGGTTCTACATCTCTATGGAACCCTGGTAGAAAGGGACACAGAGGAATGACCCTCCCACACT
8691_26	8691	26	A	G	TGCAGGAGCCACAGGTGAGAGAGAGAGGACCCCAAAAAACACCATCACAAAAACATTCAATCTCAAAATGACTCA
8696_60	8696	60	G	T	TGCAGGGCAAAATTCAAAGTGGTTAGTGAACTAATGGTTATGTGGGGTGGTAAGTTTAAAGATGTGGTTGCGGTC
8699_74	8699	74	T	C	TGCAGGTTGGAGCACGACAGCAGCTTCTGAGAGACAGACCACACAGCAGCTCTGTGAAACACTGCTGGAACACTT
8717_55	8717	55	T	A	TGCAGGGGGAAACTTTGAAGTGGGGCAGGGGAAAAAGAGGGAGGAGCATCGAGGCTAGTCACATTAGAAGGGGTG
8724_64	8724	64	C	A	TGCAGGTGTGTGTGTGGTAATAGGACAGTGGTCCGTTTTCTCTGGTCAACTCAGGGTTCAATGACCTTCTTATGG
8731_47	8731	47	T	C	TGCAGGACGGCTTTGTTGACCAGGATACTGAGAGCAGCCTTGACCACTGCTCGCTGGCCCGAGCTCAGGCGGCGT
8733_47	8733	47	C	T	TGCAGGTGCTGGGTCTGGTCAAGTCTGACGAGGGCTTCTACCAGTGTCTGGCAGAGAACGATGCAGGGAACATTC
8734_9	8734	9	C	T	TGCAGGACTCGCTTTTTGGAGTGTGGTGTCAAAAAAGCAGAGCATCTCTTTATTACAGACGGACCTCGCTCCATC
8755_72	8755	72	A	T	TGCAGGAGCTAGTCACTGATTTGATGTTTGCAGAGAACGACAGAGTGTTGTCCAGGGTCACGTCAAGATACTAAG
8760_20	8760	20	T	C	TGCAGGCACCCGGCCCGCCATAAGGAGTTGCTAGAGCGCGATGAGCCAAGTACAGCCCCACCGGCCAAACCCTCC
8764_72	8764	72	G	A	TGCAGGGAGATAGACGGTACAGGCATACTTGAGTTATAGAAGAGGGTGTGAAGAGGTAACCTCATAAAACAGACT
8769_25	8769	25	G	A	TGCAGGTTCATGCTCTACAACATACGTTGTGTACGACCCTACCTCACACAGGAAGTGGCGCATGTCCTAATCCAG
8776_44	8776	44	A	G	TGCAGGAACGTGATGGCCGATTCAGATCCTGGTGCTACAGAAATGTTTTCCTCCTGTAACAATAGGGGTCACATT
8784_25	8784	25	A	G	TGCAGGCTCATCCTGACATGACCCTACAGCATAACAATGCCACTAGCCATACTGATCATTCTGTGCGTGATTTCC
8786_70	8786	70	G	T	TGCAGGTAACCTCTCAGTCGAATAGTCTTCCAATCTACAGTAACATCCTACAGTAAAAGTATTAGAAGACGTCCT
8799_57	8799	57	A	G	TGCAGGCAATGCTGCTGCTTCTGCCTCTCCTCAATACGACACTGAGAAGAAACAGACAGATAAAGGGCCATGTTC
8801_15	8801	15	C	G	TGCAGGTTTTGGTAGCGGGCCGTATTGGTGGCACTGTATTGTTCTCAAAGCGAGCAAATAAGTTGTTTAGTTTGT
8803_13	8803	13	A	G	TGCAGGCCTCTCAGCTCTGTTAGGCTATGTCTGTCCCTTAGAACTGTAGAGGGGGTCCAAATCAAACAAATGAAT
8804_41	8804	41	G	A	TGCAGGAAATTTCTTCAGACAGGTAAAGATAACAAAGATATGATGAACATTTTAATGAAAGACCCTTACAACAAT
8809_68	8809	68	G	A	TGCAGGACAAAACCAGACCGCAAGTGATATTTTTCAGGGGCACCAAAAGTTTTTAATAAGATAAATAAGTCACAT
8815_54	8815	54	T	A	TGCAGGAGGCCTTTTGCCTTTTGGTAGGCCGTCATTGTAAATAAGAATTTGTTCTTAACTGACTTTTCTAGTTGA
8824_74	8824	74	C	G	TGCAGGGTTGAAATATGCTTTTTCTCTTTGTTTACAATGGTGCTATCATCAGATAATAGCATCGTTTGCTTTCGC
8838_42	8838	42	A	G	TGCAGGTGTTTGTAGCTGGTTGTTTATATTTCAAATTACTAAATTTGATCCACTCTTTTTAATTAGCTTCCGATG
8839_9	8839	9	G	C	TGCAGGGTTGTCAGAGTCTCCACGTTCTCTATCTTCTCAATCTGATTCCCCCTCTGGATAGAGAGGACGTGATAC
8851_35	8851	35	A	G	TGCAGGAAATGCTAAACTTGTAGACTGATTGTAAAGGGGAGTTTTGTTTTTGTCTTTTTAGCAAACAGAAAAAAA
8859_32	8859	32	A	G	TGCAGGGAGAAACTGTGTAGCGGGGCAGGGGGAAAAGAGGGAGGCGCATCGAGGCTAGTCACATTAGAAAGGCTG
8862_59	8862	59	G	A	TGCAGGATGTTGATGGCCTTTGCAACTGGCCTCATGGTGCCAGCATACTCAGTGAGGAAGGCGAGTTCAGCAGGA
8878_8	8878	8	C	T	TGCAGGGACGGGGGCTGGGATAAAAATATATATATATAAATATAGGACAAAACACACATCATGACATTTAAGGGA
8879_16	8879	16	A	G	TGCAGGAACCCCCACCAACTAAGGAGGTTCCTCGATTAACCCCACCTCCTATGGGGTTCATGGAAGAACCTTTTG
8880_35	8880	35	C	G	TGCAGGACGGGGAGAGGGCGTGTCACAATATGTTTCTGTTTCAGTGTGTGTGTGTGTGTGTGTGTGTGTGTGTGT
8887_31	8887	31	C	T	TGCAGGTAAAGGGTTAATATTGCAGGGAGAACACAGGACTTGTTAAGAGAGATTGTGTGATAAAAGACATTAAGT
8903_32	8903	32	G	A	TGCAGGCGCTCAGCCCGCCACAAGAGCGCAATGAGCCAAGTCAAGCCCCCCAGCCAAATCCTCCCCTAACCCAGA
8911_23	8911	23	T	C	TGCAGGTGACCCTGCAACCGGCGTTCAGACTGGAGAGGTGATGTGCGAATCATCTGCAGGATCATAAGGTCTCTA
8920_11	8920	11	C	G	TGCAGGTTAGGCTACCTGTAGGTTAGGCTACCTGTAGGTTAGGCTACCTGTAGGTTAGGCTACCTGTAGGTTAGG
8923_63	8923	63	T	C	TGCAGGTACGGGAGTGTCTGTCGCCGCCACAGAGGGAACTGTGCTCTGTGAGAGTTGTGTGTGTGTTTGTGTGTG
8925_57	8925	57	G	A	TGCAGGCTCATCCTGACATGACCCTCCAGCTTGACAATGCCACCAGCCATACTGCTCGTTCTGTGCGAAATTTCC
8929_46	8929	46	G	A	TGCAGGAACTCTCCATCAGTATCCTCAACGTCACAATGAACGACACGGGCACCTACAATTGTAAGGTGTTCCGAC
8942_27	8942	27	C	T	TGCAGGTAGGAGGAGCTACACACACCATCACACCTGGGTATCTGTGTGTGTGTGTGTGTGTGTGTGTGTGTGTGT
8944_30	8944	30	C	A	TGCAGGCACCTGGCCTGCCACAAGGAGTCGCGAGAGAGCGATACCCAAGTAAAGTCCCCCCGGCCAAACCCTTCC
8950_34	8950	34	A	C	TGCAGGGCGCAGAGGCCAAATGTACGAGACTGCCACCCCACCCCCGGTGACGCAATTATCACAGCTAAACACTTA
8951_21	8951	21	A	T	TGCAGGTCCCACATCACAGACAGGACAGGTTCTGAAAGCCGTTTAAGCACCAAAATAAAACAGTGTAGTTAAAGA
8972_8	8972	8	G	A	TGCAGGCCGTGAGAGCCAGCTGGGTGAGATAAGGTTTAATACCAGGCACAGGGCCACGGCTTATCTCCCTGGACT
8975_62	8975	62	G	A	TGCAGGTGAAGAAGCCAGATGTGGAGGTCCTGAACTGGCGTGGTTACACGTGGTCTGTAGTTGTGAGGCCGGTTG
8977_45	8977	45	G	A	TGCAGGAGCACCTTGGTTAGATGACTGTTTGACCATCAGATGAAAACATCATGACTGGTGGTGTGTATGACACAC
8978_49	8978	49	C	A	TGCAGGCTCTAGTTTTTCCTTATCTTGATTATTGTCCAGTCATGTGGTCCAGTGCTGCAAGGAAATACCTAGTTA
8982_13	8982	13	C	A	TGCAGGACAAATAAGGCCAACCACGTCAACTTGTCCAGAGTGAAATCAGAACAATCTTGAACTCTGCTCCCATTA
8983_27	8983	27	C	T	TGCAGGACTTGTTTTGTGGAGTGTGAGCATCTCTTTATTATGAACAGACCTCTCCCCATCTTTACAACCATTGAA
8993_57	8993	57	C	T	TGCAGGTAGCTGCATCACTAGGCAGGTAGCCTAGTGGTTAGAGCATTGGGCCAGTAACTGAAAGGATGCTGGATC
9007_34	9007	34	T	C	TGCAGGAAGGGTACCACATGAGGGAGGAGGATCTCTTCCCTGTTCCGCATAGCGTTGAGATTGCCTGCAATGACG
9009_30	9009	30	A	T	TGCAGGCTGACTTCGGTCGTCAGTTGCAACACGGGATGCTGGCCTTCTAGGCAGTTTCAAAGAAAAAGCCATATC
9014_19	9014	19	A	G	TGCAGGTTCAAGGTAACCAAAAGGAGTCTGGGGTGGAACAGTACAGTCAATTCAAACCAATTCTCCATTTTATTG
9016_45	9016	45	T	C	TGCAGGCAGACAGGAAGTAGGAAGGTGAGCTGCTGATTTATCCCTCCTTCCCCTCCATGCTGCCATGCTGACCAC
9020_12	9020	12	C	T	TGCAGGACTATTTAATGTCCATGATTCAGATTTACTAGCTCATAATAATGACTTACTATCTCATAACTCTGATTT
9023_37	9023	37	T	G	TGCAGGCTATCCCTCAGGTGGGACAGGAAGGATCTGAGCACCCCCTGGAGGTCGACTCTGGGACAGTGCTACACA
9029_40	9029	40	C	T	TGCAGGAGCCAGCTAGGTATTGATCCAACCAGCAATCTCATAGAAAGCTCTATACATTTACAATAAAAGGGTGAC
9039_30	9039	30	G	A	TGCAGGACTACACCTTGAATGAAGTGCCTTGCTCAAGGGCACATCTGCAGATTTTTCACCTCGTTGGCTTGGGGA
9040_20	9040	20	T	C	TGCAGGGATGCCACCATCTCTTTTGACCAACTGGTGAATTTGTCCATCTGGTGGATAACCTGCTGGTCACCCGCG
9044_13	9044	13	A	G	TGCAGGTTGAGATACACCATGCAACACACTTTATCCCCAAGGCTCTCTGCTGGGTTAGGTGGCTAGGATGCAGTA
9053_13	9053	13	A	T	TGCAGGCAGTCTGAATTCAAATATGTACAGCGTAGGGAAAGGCATACAGGCATCACAGTCGTGCGATATGGGAGT
9056_7	9056	7	A	G	TGCAGGGGATATGGAGCGGTGAGATGATCAATGACACGTTTCTATTCCAGTTGTACTTCTCTCTATGGGGATCGT
9060_23	9060	23	C	G	TGCAGGTGAGGCAGAAAACCTCACGGTCTGGATTTGCAGTTTTGCAACAGCCTTTAAAATGAATGGGCAGAGGGG
9063_34	9063	34	C	G	TGCAGGAAGTGTGTTTGTTGTGGTTGAGTGGAGGCGAAACAGCTGCGGGTAATGGTTCTGACACATGGGTTTAAA
9066_25	9066	25	A	G	TGCAGGCAGTACAGCTGTTCGTCCAAACATTCCTGTATGTCACGCCCTGACCTTAGAGATCCTTTTTATGTCTCT
9076_17	9076	17	G	T	TGCAGGCATACTTCATCTTGCACATAAACATTTCACTGCTAACTGTGGAGCGATACATTGGTTACATGCACACAA
9079_19	9079	19	C	T	TGCAGGCTGACTTTGGTCACCAGTTGAATGGTGTTTCCTCCGACACATTGGTGCTTCTGGGTTAAGCGAATGGGT
9090_40	9090	40	T	C	TGCAGGACAATGACCCTAAGCATACTGCAAAAGCAACACTTGAATGGTTTAAGGGGAAACATTTAAATGTTTTGG
9095_21	9095	21	A	G	TGCAGGCTCTAGTTTTATCTCATCTTGGTAATGTCCAGTCATATGGTCAAGTGTTGCAAAGAAAGACCTAGTTAA
9096_21	9096	21	G	T	TGCAGGCAGTCTTGATTTCCAGCCCGCGTGACCTGCTACCACATCTCCACACAGGTACAGAACTCTCGACTGTCA
9101_67	9101	67	A	G	TGCAGGGTATTCTGGTCATAGGTATCTGTGAGGGAGTTTCAGTGAAGTTTAATACTCTATGGCAAAAAGTTGTTT
9104_55	9104	55	T	C	TGCAGGTTTTCACTTCTCCCTTGATGAACTAAGGTCACTGATTACTAAGGAACTCTCCTCACCTGGTTGTCTAGG
9107_12	9107	12	A	C	TGCAGGACTGCACTGCTTAATATTAAATTAAAGTTATACTAAACATTTCCTGGTGCGTGTAAAGAACAGGTGTGA
9116_11	9116	11	G	T	TGCAGGCATATGTTGCCATGGTTTCAGATGGTTCTCTTCAGCATTCTTAAGCCAGGGCATGTTGGGCATAATGTT
9130_14	9130	14	T	C	TGCAGGTGAAGCAGTCTGATGTGGAGGTCCTGGGTTTACTGTCCCCAGCATAAGGTGCACCTGTGCAATGATCAT
9137_68	9137	68	T	C	TGCAGGTATTATGCATTCTAAGACTTATAATAAGCATGTATACCGACCATTTAGAGTATTTTGATACATAGAGAT
9149_16	9149	16	G	A	TGCAGGCAGAAGCCAGGCAGGCCAGTGAGAGCACAGGGGCAGAGAGCGGGCCCCCCACAGACCCCCGGGGAGAGA
9160_45	9160	45	C	T	TGCAGGAGATAAAAAGGTCACGAGACCACCACAACCACAAACTTCCAGGAGCATTGGAGTCAATTGCATTTCAAT
9163_66	9163	66	C	A	TGCAGGAAAGGTACCACATTTCCTGCTCCTTTTACTCTCTGTTCCAGACGTACTAGATGACCAGTTCTTATAGCC
9185_50	9185	50	A	G	TGCAGGGGGTGGTGGAGGTTGTAGCTGCCCTCTAGGTCCACTTCCTCTGGGGTGAGGCCGTTCTCCATCCCTCTC
9186_37	9186	37	T	C	TGCAGGGAGACAGCGTGGCGAAGCTGATCCAAGCCTGTTGGGTCTCTCATGGCCAGTTCGTACTATCATGACACA
9197_35	9197	35	G	C	TGCAGGATCATCTGAGACCAGCCACACGGATAGCTGCTGAAACTGATGAGTATTTCTGTCTGTAATAGTTTATTA
9210_24	9210	24	G	A	TGCAGGTGCCTAAGCCCGCCACAAGGAGTCACTAGAGCACAATGAGCCAAGTAAAGCTCACCCCTGCCAAACCCT
9213_18	9213	18	T	A	TGCAGGGTAACGGATTTTTTTTTTTTTTTAAAGATCCAATACGTAATATTGTACACTTATCATAATTAGGTTTTA
9214_61	9214	61	C	T	TGCAGGAGACACCCGCATCATGTGACAAGGGCCAAATGAAGATGACCATTGTATTTTAGGGCCTTTTCTACACCC
9219_35	9219	35	A	G	TGCAGGACAAGACTCATCCCAATAAACGTCGACCCATACAGGAAACCACCATAGGGGCGGCAGGTAGCCTAGTGG
9220_14	9220	14	T	C	TGCAGGCCTGGTGTTAGGCAATTCCCCGTCTAGTCCTTGTGACTTATCTTTTACCCTTTTCTCAACATTTTCTTG
9224_40	9224	40	G	A	TGCAGGGAGAAACTTTGTAGCAGGGCAGGGGGAAAAGAGGGAGACGCGTCGGTGCTAGTCGCATTAGAAGGGGTG
9231_56	9231	56	C	A	TGCAGGCCCCACTCGTGTTGCTCTATACCACTGTATTTTCTTTTGCAGGAAAATGTCATTCGTTTTACATTTCCA
9239_45	9239	45	T	C	TGCAGGACCAGAGAAATAATGATTGGTCACATTTCAAACATTATTTTCACAAATAGTGGAATGGATTTCAATTGT
9255_8	9255	8	A	G	TGCAGGAGAGGGCTGGTTAATTGTAGGGAGGGAGGAGAGAAGGAGGGTGGGATTTAGGGAGGGGTTGGGTGAGGT
9267_16	9267	16	G	A	TGCAGGAAGTAAGCGCGGCCAAACCCATTAGCCCCTCCCTGCTCCGTCTATCACACCCCACCCATAAAAACAGGG
9274_67	9274	67	G	A	TGCAGGGTTGTGCTGTAAGGGTATTAAGTAATGTTTATTGATGTTTATTCTCAGAGGGAGCTGCGGAGAAAAAAA
9283_45	9283	45	A	G	TGCAGGTTGGCCCTGGGCTGCTTACACAGTGTGTGGTCTGGCGCGAACACACACACACACACTACTGTGGATTGG
9285_13	9285	13	G	T	TGCAGGCTATGCTGAAACCCTACACCCCAACCCGAGCCCTCTGTTCTGGTCTTTTGAACCAGAGGTAGTTCCCTG
9286_10	9286	10	A	G	TGCAGGCAGAAAGGCAGGGGCTCAGAATGAGATGTATTTATTATTTATTTAACCAGGTGAGTGGACTGAGAATAC
9289_10	9289	10	A	G	TGCAGGGACCGGGGATGGGATTAAAAATTTTAAATAAAAAATATAGGACAAAACACACATCACGACAAGAGAGAC
9293_47	9293	47	C	T	TGCAGGAATATTGCTTATGATGATTCATTTCTGATCAAATGACAAGCCAAATAAAATGCTGCCGCTAAGCAGCAA
9295_20	9295	20	T	A	TGCAGGTCTACTTCCATCTATTTGGTGTAATTGGCATCAGAGTGTACACCTTGGAGTCCTTTAATTCCCTCCTAT
9306_7	9306	7	G	T	TGCAGGGGCTGGTGTGGTTACACGTGGTCTGCGTTTGTGAGGCCGGGTGGACGTACTGCCAAATTCTCTAAAACA
9310_9	9310	9	G	T	TGCAGGAGCGTGTGGTAGAGCTGCAGAGCACCACCCAGAGGCGGCAGGAGGAACAGACAGCCTGCCAGGCTCAGC
9311_43	9311	43	G	T	TGCAGGTTAGTTCTGAAGGATTCGTTGACATAAAAATGTACCTGGAAAAAAAGGTGAGAGCCACTTTCGTATGCC
9316_10	9316	10	T	G	TGCAGGACATTGGTTCAGTAAGTGGGTTGGATGTCCCCCTGGTCCCCACTGAAGCCTAAGAGAGACTGGGACTTG
9317_12	9317	12	T	C	TGCAGGCTGACTTTGGTCGTCAGTTGAACGGCGTTTCCTCTGACACATTGGTACAGCTGGCTTCCGGGTTAAGTG
9322_17	9322	17	T	C	TGCAGGTGCCCGGCATGCCACAAGGAGTCCCTAGAGCGTGATGAGCCAAGTAAAGGCCCTCGGGCCAAACCCTCC
9328_41	9328	41	A	G	TGCAGGTCTAGGCCAGCTGAGGCAGCGGGGACTGGGTGTAGGACTGAGGCAACAGCTGCACTAGTAGAAGCCAGG
9335_30	9335	30	A	T	TGCAGGCTACCCTGATCTTTTTATACAATCATTCTCAGACACGTTCAATTACAGTACTTCAATTGGCAACTATGA
9336_63	9336	63	G	C	TGCAGGACGTTTTCCGTTGGAAAACATTTTGCTACAGTGTGCGACTAATTAATACACCCCAAGGTGTTGACATGA
9340_73	9340	73	T	G	TGCAGGCTAGGCGCTAGCTGCTCTTCTTTTCCAAGCTAATTTCCAATGCCTTTCAGGCCTGATGCTGAAACCCTT
9355_11	9355	11	G	C	TGCAGGACCATGCTGTAAGGGGGAGAGTGAGGTTACAGACTGGCCAAGCTAGCCGCACTACTCCCTCCAAAGACC
9361_35	9361	35	A	G	TGCAGGTGGTGGAGTGGTTTCTCCTCAAGAGCGGCGGAGCCGGAGGAGGAAAAAGAGCAGCTGTCCAGGTGGCTG
9372_72	9372	72	T	C	TGCAGGTGTATTGGGTCATTGTGGGACTATAAATTATAGTCCCACTAAGCCCAAACCAGATGGGATAGTGTATAT
9373_14	9373	14	G	A	TGCAGGCCCACTGGGGTGGCTAGGATCAGCCTGATTAGAATGGACAGAGAGCAAAGCATGGGGGCCCAGGTAGAT
9391_26	9391	26	A	G	TGCAGGAAGAATTTGAGCAGTGTGACGGAGTGGAGTATCACAGTGCAGTAACACTATCAACATCATAGCGGTGCT
9396_54	9396	54	G	T	TGCAGGTGCCCGGCCCGCCCCAAGGAGTCGCTATAGCGCGATGAGCCAAGTAAAGCCCCTCCTGCCAAACCCTCC
9398_6	9398	6	C	G	TGCAGGCGCCAAGCCCGCCACGAGTTGCTAGAACGCGATGAGCCAAAGCCTCCCAGGCCAAACCCTCCTCTAACC
9409_15	9409	15	T	C	TGCAGGGACGAGCGTTGAAAAGGAGTGACGCCATCTGACGTAAGACAATGGTAGCTAGATTGTCTTGATTTTCAT
9413_27	9413	27	T	C	TGCAGGACTTGAACAGTTCTTGGAAAGCGTCAAACCTAAAGTACAATTACAAGGCATCAAATCTCTCAATAGGAG
9414_46	9414	46	A	G	TGCAGGACGGAGGGACAAACAGAGAAGACGGAGGGATAAAGAGAGAAGACGGAGGGATAAAGAGAGAAGACGGAG
9423_34	9423	34	T	A	TGCAGGTGGAAAACATGTCAGAGGACGAGCCACCTGGCTGAGGTCTGGACAATACGTCCCTGGAGGTAAAAAACA
9426_44	9426	44	C	G	TGCAGGGTTATGTCTTACTATCCAGGTCTGTATCCAAACAATTCGAGCTTCTACTTTAAAAATCCACCTTGCCAG
9440_13	9440	13	T	C	TGCAGGAAGGATATCACATGAGGGAGGAGGATGTCTTCCCTGTAACGCACAGCCTTGAGATTGCCTGCAAATGAC
9443_38	9443	38	C	T	TGCAGGAAGGGTACCATGTGAGGGAAGAGGATGTCTTCCCTGTAATGCACAGCATTGAGATTGCCTGCAATGACA
9451_30	9451	30	A	C	TGCAGGCTAGGAGCATTTGACAGTTATTTCCCCTGGTTCCCATCTACTAGCACATACACAGGACAAAACGACTCT
9455_16	9455	16	A	G	TGCAGGGAGACAGCTGGAAGGCTGCAGGGGAATGGTATTACTGAACTACACTGTTAGTCTCTTAGTTACCTACAG
9486_48	9486	48	G	A	TGCAGGTTAATTACAATATTATGTGGATATGAATCAAGCCAGCAGTGGGCTGCAGGGTGCTATGCTGCTGGTACA
9490_43	9490	43	A	G	TGCAGGGAGAGAGGGATGGAGTTCAGATAGAAAAAGACACCACACAGAGAGAGAGAGACCGTCTGAAACAAGACA
9503_70	9503	70	A	G	TGCAGGGAACAGATGTGTATTGTTTAGGAAACGACAACCCTGGCTGACATGGAGAGAGAGAGAGAGCTACACACA
9504_40	9504	40	T	C	TGCAGGCTTAATTGGCCCTCTGAGGGTTCTAGCAACAATGTGAAGAGAGAGATGGAAGATGGAGGGGTAGGGGGG
9525_6	9525	6	A	G	TGCAGGATAACACAGAAACAAACTACTATAGCAACTTCTGATCAACTTCAAATTGATATCTAGCCACTATCTCTA
9554_24	9554	24	A	G	TGCAGGGGTTTATCATACAGGAGGGGGATGCCTGCGGGGGTTTATCATACAGGAGGGAGATGCCTGCGGGGGGTT
9555_22	9555	22	A	C	TGCAGGCAGAGAGGACAGGGAGAGTGACGTGGTGAAAGAGGACAGGGAGCGTGACGTGGTGAAAGAGGACAGGGA
9558_10	9558	10	G	C	TGCAGGCTGACCTCAGAGTCGTCAAGTGAACAGTGTTTCCTCTGACACATTGGTGCGGCTGGCTTCTGGGTTAAG
9575_54	9575	54	T	C	TGCAGGCAGAGCCCTCCTGTAGAAAAACTGCTTCTGATCTTCCACACGGGCTTCTCCCTCTTCAAAGAAATACTT
9578_32	9578	32	C	T	TGCAGGACGGATGGGGCAGAGCTCCTCAGTATTGAGACTGACAATGAGCAGCGTCTGGTCGAGAGGTTCATCCAG
9581_57	9581	57	T	C	TGCAGGTGGTTGATATACACTACCTGACCAAAAGTATATGGACACCTGCTCATCGAATATCTCTTTCCAAAATCA
9607_16	9607	16	T	C	TGCAGGGCACATTATGCGACTGAAAAAGGTACGTCTGAATGCCGAGTACTGAGAAGTGCATATAAAGGCATGTGT
9609_42	9609	42	T	A	TGCAGGCAAATTAACTAGTGGTCTCATGGGTGGAATGTTCTTTATATTTTTCGTAATTTCATAATTAATAAACAA
9610_35	9610	35	T	G	TGCAGGCTGCCAATGTGACCTGGCAAGGAGGGAGATGGAGAGAGAGAGTGAATGAGAAACAGTCCAGCCAGACAT
9636_59	9636	59	A	C	TGCAGGCACTAGACTACTGGGGAGGAGTCACAAGGTTCCAGTCAGATAAAACTGCTGCCACTCTGGATGACTGGA
9640_63	9640	63	C	T	TGCAGGCTTTTTATTTAAAATAAATGGTGGTTTAATTGACCCTGGTCAGTCGACTGCTTTTCCCTCTCCCAGCCT
9655_16	9655	16	C	T	TGCAGGACGCAAAGTTCTTTGTTTGTCAGAAGAATCATTGGAATCCTTGACCCAATCACGCGTTGAAAAGGGAGA
9663_20	9663	20	T	A	TGCAGGCAACACACACACAGACAAAGTAATCACGTGAGTTTGAGGATGATAATGGTGATGATAAATAACTTAATG
9671_20	9671	20	T	C	TGCAGGTTCTCAGTGTTAAACAACATCCCAGGATGAAGGTTCCACATAAAGGGTACTAAAGGGCTACAATCTATA
9681_34	9681	34	C	A	TGCAGGTGATGAAACACCAATAAATAAATAAATACATTTTTATTTCACCTCCATCGAATTTGCTAGGTCATTAGC
9683_38	9683	38	G	A	TGCAGGGGTGCCTGGATGAGGGGAGCCCAGATGACGGGGGTGTGCCCCGGAGATGGGGGCTGAGGTCGAGGAATG
9691_33	9691	33	G	A	TGCAGGCGCGACACAAAACGCAGAACCTTTGACGAGCTTCTTTTGTTGGCACTCCAATATGTCCCATAAACATCA
9706_47	9706	47	T	C	TGCAGGCTCATCCTGACATGACCCTCCAGCATGACAATGTCACCAGCTATACTGCTCGTTCTGTGCGTGATTGAT
9722_60	9722	60	C	T	TGCAGGCCTGCTGGTGGTCCCGGTCAGCCCCTCCACTGCACCACCTCCCCAGGTGCCAGCCCCGGCCTTGATCCT
9724_36	9724	36	T	C	TGCAGGAATCCTATAGAACTGACAGAGTATGAATTGCCCTCCAGAAATTTAAAAAATCCTGCACAAACATGACAA
9726_33	9726	33	C	T	TGCAGGTGAAGTGGACGGCCGAATAAAATCAGCCGCCAGCGCCTCCTTAAGATAACTGTTCATGGCTGCAGTCTC
9740_40	9740	40	A	G	TGCAGGAATCAGAGGTCAGAAAGGGATGGGAGGGCCTCCCGAATGGCGCAGCGGTCTAAGGCACTGTTTTGCAGT
9745_16	9745	16	A	G	TGCAGGATCGTCTGAGACCAGCCACCCGGAATTTCTGCACACACTGTCAGAAACCGTCTCAGAGAGGCTCATCTG
9750_37	9750	37	C	T	TGCAGGTTTTTTTTGTGTTTCCCAGAGCCCATTGCATCGGCGGCGCCAAACTGATTGGCGTCCACAGCGCCGGTA
9753_27	9753	27	T	C	TGCAGGTTAGGGGAAGTTGAGTAGGCCTATGAGGTCACACGCCTTAGTGACAAGACTAGGGGAACACATAAACCA
9758_11	9758	11	G	T	TGCAGGACAAGGGAAACTAGATTTAGGATCTCAAGCAAAAAAGTAGTACTGTCTGAAATGCTAGGAGGAAACTAA
9766_21	9766	21	A	G	TGCAGGCTGACTCTGGTCATCGGTTGAACGGTGTTTCCTCCGACACATTGGTGCAGCTGGGTTACGGGTTAAGTA
9768_36	9768	36	G	A	TGCAGGTCGGTTGAGTTAAGTAGGCCATTGTGAATAGCATGAGGTTGTAAGTAACACATTTTTCCCCCAGGACAT
9785_16	9785	16	A	T	TGCAGGCTTTAAGTAAAGTTTTAAAAAATCATGCTGTGGATGATTTGTTTGTTAATGATAATTGTGTTATTGTGT
9802_49	9802	49	T	C	TGCAGGGGGTCTGACCAGTCATTAAGCGCTTCAGTGTCTCCGAGGTGCCTGGCCTCATCCACGGCTCCGTGGCAA
9813_71	9813	71	C	T	TGCAGGATTGTCTGAGACCAGCTGTAGGTTAGCACAACCGAAGAATTTCTGCAAAAACTATCAGAACTCGTCTCA
9814_66	9814	66	A	G	TGCAGGGATACCACTCTGACGTTTGATCATCTGGTGGACCTGCCTATCCGGCTGGATAACCTGCTGACTACCCGC
9828_7	9828	7	G	T	TGCAGGTTTCCCTGCTCTTCGTCCTCCCTCTAATCATCATCATCCTCTGCTACAGTGCCATTCTCAGGACGGTCC
9830_62	9830	62	A	C	TGCAGGACTTGCTTTGTGGAGCATTTCTTTATTACGGACAGACCTCTCCCCATCTTTACAACAATTGAATCTATA
9836_32	9836	32	G	A	TGCAGGTTGACCTCAATTGTCAGTTGAACAGCGTTTCCTCAGATACATTGTTGCAGCTAGCAGACAGGTGTTAAG
9837_71	9837	71	G	A	TGCAGGACCATCTGAGACCAGCCACCCAGACAGCTGATGAAACTGTGGGTTTGCACAAGCGAGGAATTTCTATAC
9838_15	9838	15	A	T	TGCAGGAAGTTGAGCAATCTTAGACTAATGTGATTAGCATGAGGATGTAAGTAACAAGAACATTCCCAGGACATA
9852_21	9852	21	C	T	TGCAGGGATGGATGGTGGGAATACATTATTTATCACCCTCATCCTCACCCTCAGTCTCTGTCTGCGTCCCAAATG
9868_70	9868	70	T	A	TGCAGGACGGGGTGATTGGATGTAAGCAGTGGCGTCCAGGTCAGAGGGATTATGGGTGAAAAGGTCCTGCTTTTA
9870_43	9870	43	A	C	TGCAGGGATAAACTTTGTAGGGGGCAGGGGAAAAAGAGGGAGAAGCATCGGGGATAGTCATATTAGAAGGGGTGG
9880_44	9880	44	G	T	TGCAGGCTCAAATATAACTCATTGCTTGGTTGATCTCTTGTTTTGCCTTTGGCCTATTTTAAAACAGCCTGCCAA
9894_29	9894	29	G	C	TGCAGGGGCAGTCATCCGGCACATACACACACACAAACAAACTGCTCTGTGGTAGTGGAATGTATCTCAGGTGCC
9895_45	9895	45	T	C	TGCAGGAAGAGGTTAGAAAATAGACGTTTAAAAACATGGCAGAGATAACTCTACATATGGGGACCGTACTTGTGA
9896_6	9896	6	T	C	TGCAGGTCATCTATGAACATCCTGAAGAACAACCTGGCCTTAATGGCCATGTACTCGTATAAATCTCCACCTGGC
9898_26	9898	26	A	C	TGCAGGGTCAAGTTGAGGAAGAAGTTAGTTTTGGGGGTGGAGAGTTGGTAGTACAGCTGGGACGGGTCCTGTTGC
9902_57	9902	57	G	A	TGCAGGCTCTGGTTTTATCACATCTTGCCTGGTTATATGGTCAGGTGCTGACAAAACGACCTAGGAAAGCTGCAG
9906_6	9906	6	A	G	TGCAGGACAGTTGCTGTAACTAACTTTAGCTCGTTGCTAACGAAGCTAACTTGGTAATTACTTTGCTACGCAGTC
9908_45	9908	45	C	T	TGCAGGAGGGAGGAAGGGAGGGGGGATGAAACCCCTTTTACAGTTCCTATATTTGATTCTAATTAAATGTGTATG
9912_71	9912	71	C	A	TGCAGGAGAGTATCTCATCTCCCCCTTCCCCAAACTCTGTGGTTGCTTTGGGTTGGCCAGATAAGGCTTTGCATA
9917_16	9917	16	A	G	TGCAGGTAAAGGAGCTGGATGTGGAGGTCCTGGGCTGGCGTGGTTACACGTGGTCTGCGGTTGAGGCCGGTTGGA
9922_27	9922	27	G	A	TGCAGGCCCATGCATGGATCAAAGCTTGCAAGACATTCAATAACGTCATCTTCACAGACTAATCATCTGTGGCCC
9924_24	9924	24	C	A	TGCAGGATTGTCTGAGACCAGCCACCCAGACAGCTGATGAAACAGGGTTTTCACAACCGAAAAATGTCTGCACAA
9930_34	9930	34	T	G	TGCAGGTGTATATTCCACTATCATGAGTGCTGGCTTTCCTGATCTTTAGGAAATGATTGTCTCCATCAGATGAGT
9941_14	9941	14	A	T	TGCAGGTGCTTGAATAGATGCTCTCAGAAATTATGCATGGGCCTAGGGTTGCAAAATTCCATTAACTTTCAAAAA
9958_46	9958	46	A	G	TGCAGGTGTGTTAAAAAAAAAGATGAATCCTGCAACATAAGGCCTTATGAATAGAACATCTGTCCGACGCGCAAA
9961_24	9961	24	A	T	TGCAGGAGGTTTGTTTGTTGTGATAGAGTGGGAGGAAACCGCTGTGGCCAAGGTTATGACAGATGGGTGTGTCTT
9965_39	9965	39	T	C	TGCAGGATTGTCTGATGGGTGGAGGGGCTAATGAAGGGCCTAATGAATTTATTTTAATTTACTGATTTCCTTATA
9967_32	9967	32	G	C	TGCAGGAAGGGTACCACATGATGGAGGAGGAGGTTTTCCCTGTAACGCACAGCGTTGAGATAGCATCATCGGACC
9983_31	9983	31	A	T	TGCAGGGCTCATCTGTAAAAAGAGACCCTGGTCTCAGAATGACTTCCCAGTCATAATAAAAAATATCCTTCCACA
9984_20	9984	20	T	C	TGCAGGCCTGAGCCAGGTCATCTGAGCTGTATGGTCCACGTCACAGCCTCCGCCAGAGATCCAGGCCCATACAGG
10010_39	10010	39	G	C	TGCAGGAAAGTCTGTTGGACAACAACAGAAGTTTGATTTGAATGAATTGGAAGGAGGGAGTTTAAGCACACAGAT
10013_36	10013	36	C	A	TGCAGGGTGGCTACAGTACTTTGAAGAATCTCAAATCTAAAATATATTTTGATTTGTTTAACACTTTTTTTTGGT
10014_50	10014	50	G	A	TGCAGGCAATAAGGAGTCAAGGAGATCAGTAATGGATGTCCCAGTCACTCGGTGTCTGGTCTGTTCTTCTAGAGG
10018_50	10018	50	G	T	TGCAGGATGAGTGGGCAGGGCATCTCTGCAAGCATGTATTAAAAGGCTGCGCTCTCATATCCTTCCTGTCTGCAT
10022_20	10022	20	G	T	TGCAGGGTTCTCCTATTGTAGCCTCTCTCAAAGGAGACAGCTGTTGTCTAACACCTCCTCTGTGAGCTGTGTTTG
10030_66	10030	66	A	T	TGCAGGTAGATTGGTATAGCCATATCTCCACACAGACCCACTCACAACACATCAGATAGTTTCATGATAACTTGG
10046_38	10046	38	C	A	TGCAGGAGTTTTGACCTCTCTCTCTCTCCATCCATATACCTCTCTCTTTTGCTCCATAGGTCATTGCCCTTTGAA
10049_47	10049	47	C	G	TGCAGGGATGGGTGCTCGGATTAAAAATAAAAATACAGGACAAAACACACATCATGACAAGAGACAACAACACTA
10057_6	10057	6	A	G	TGCAGGACTTGCTTTTTGAAGTGTGGTGTCAAAGTCGAGCATCTCTTTCTTATGAACAGACCTCTCCACATCTTT
10058_6	10058	6	T	C	TGCAGGCTCATCTGAGACCAGCCAGCCGGACAACTGATGAAACTGAGGAGTATTTCTGTCTGTAATAAAGCCCTT
10060_24	10060	24	T	C	TGCAGGTGGACAGCTGTACAGAGTTGGCGGAGGCAGCCTGCGATATCCTGTCCCAGCTGGTCAACTGTCCCATTA
10061_13	10061	13	A	G	TGCAGGAACTCGGAAGTTTGTCAGGATCAAAATAAATATGAAAGGAGCAAAGCCCAGATAAAAAGTTAGAGGAAA
10070_66	10070	66	T	A	TGCAGGGAAACCAAAACGGCGAAGGAATAATAATGATAATAATCATCATCATAATAATACAAATAAAAATTGTAG
10073_25	10073	25	T	C	TGCAGGGACTCTGTCCTGGCATAGCTATGTACTGGTTGGCCTCTTGAGCAAGTGTGTCAGAACACAAGCTGGCAT
10076_7	10076	7	A	G	TGCAGGAAAAACCCACAGAGGTAGAGAAAGGGGGAGAAAAGAAAGAGAAAAAATGTATACTTCTCTTTTCCTACT
10079_63	10079	63	G	C	TGCAGGTGACAGATATACTGCCCCAGATGATCACACTGTCAGAGGCTTACATTCAGGTAAGTTGTATTGTCACAT
10081_28	10081	28	G	T	TGCAGGGAATTCTCTATTTCCTTTGTGCGCTGTGGATCTTCCTTAATTTCTTCAGCAACAATTACTCCTCTATAA
10085_34	10085	34	A	G	TGCAGGAAGCTCCTGCACGCCATCTCTAGCCGACACTGTCAGCTACCGTTCACCAGCGCGATCAGAGACCTTTGC
10089_18	10089	18	G	C	TGCAGGGAGAAAGTTTGGCGGAACTGGTCCAAGTCTGCTGGGTCTGTCATGGCCAGTTTGTACTATCAGGGCACA
10091_41	10091	41	A	G	TGCAGGGTCTCTGGTACAAGCTCCCGTTAGATAGAGCCAGAGCTAAATGAAGCCGGGCACCGACACCTTCAGTTA
10095_14	10095	14	A	G	TGCAGGGAGAGGGAAGTCTGAGCCCCGTACAGCTGCTCCGACACCTCTCTCTTCCCTGGTAAACACACAGACAGA
10101_42	10101	42	C	G	TGCAGGTGAAGAAGCCGGATGTGGAGGTCCTGGGCTGGAGTGGTTACATGTGGTCGACAGTTTTGAGGCCGGTTG
10116_10	10116	10	G	T	TGCAGGCCCATGCATGGATCAAAGCTGACGAGACATTCAATAACATCATCTTCGCAGACGAATCAACCGTGGCCC
10118_41	10118	41	T	C	TGCAGGGTCTGTGCCTTTCCCCATTCAGCCTTATGGTGACATAAAAACATGGTATGGCAGAGGATATGGGCCCGC
10121_50	10121	50	G	A	TGCAGGGATTCTTGAGCCAAATAGCCCAGTGCTGTACTGCCGACCTCCACGTACAGCGCCATATTTTCCGTTCCA
10122_48	10122	48	C	T	TGCAGGGTTTACATTGTTTATACCCCACAATTCTTACATTTATTCAAACATTTTGCTATTCAATAAACATACAGG
10129_57	10129	57	G	T	TGCAGGGGAAATACAAGCAACTGCAAGGAGTTTCATTTAGAGTAGAAGGGACAACCTGCAAGGAACTACAGGAGC
10130_38	10130	38	A	G	TGCAGGTGTTTGACAGTGAAGACCACCGGTTCAGACAGATAGACCTTGTTGCTCTCCTTGTTGATAGAGGCAGTA
10131_16	10131	16	G	T	TGCAGGTCCAGACGAGGTAATAGAGGACATAGAGAGCCGTAACATGATATTCTGGCTGTATAAGTAGCTGACCAT
10132_37	10132	37	G	A	TGCAGGGAATCCTGTCGAAGAATGTTCCACCATCACAGGCCCCTGAGCCTATAGCGATGTGACTTGAATTGGATT
10135_43	10135	43	A	G	TGCAGGGCCCCTGTCAGGCTCAGCCAACCCTTGAAAACACTACAGTTCAGACAACACCAGCGAATGGCAACTAAG
10136_24	10136	24	T	A	TGCAGGAGTCTTCGGGGTCAGCAATGGACCGGCCGTTGCTCAAGTTAATGCTCTTAATGAATTAATTCTCCATCT
10149_23	10149	23	T	G	TGCAGGAACATCAGCACAGGTTTGCAGAATTAGTGGCTTTAACAGAAGCATGTAAACAAGCTGAAGGAAAACAGC
10151_67	10151	67	G	T	TGCAGGCTGCCAAGAGACTCGGTGAGTGGACATCACACTAACACTTAGGCCTAGCCTACACTAAAACGGCAGTCT
10161_6	10161	6	C	T	TGCAGGCTGACCCCGATTGTCAGTTGAATGGTGTTTCCTCCGAAACATTGCGGCTGGCTTCCGGGCAGGTGTTAA
10164_6	10164	6	C	T	TGCAGGCGCCCGGCCCACCACAAGGAGTCGCTAGAGCGCGATAAGCCAAGTAAAGCCCCCCTCCCCCAAACAATC
10175_42	10175	42	C	T	TGCAGGTTCACGCTGGGTTCATAGCTGAAAAATAACAATTTTCCCGGTTGTCCCAAAACATGACACATATTGGAG
10177_6	10177	6	G	T	TGCAGGGAGAAACTTTGTAGCGGGGTAGGGGGAAAAGATGGAGAAGCATCGGCGATAGTTGCATTAGAAGAGGTG
10191_60	10191	60	C	A	TGCAGGGTGTTTGTTAATCCTTAAGAGTCTATTGATGCAACGGTACGTCAATCTAAGTAACAATAAACAAATCCC
10205_37	10205	37	A	G	TGCAGGACTTTGTGGAGTGTGGTGTCAATAAAGCAGAGCATCTCTTTATCACGGACAGTCCTCTCCCCATCTTTA
10206_42	10206	42	T	A	TGCAGGGATGCATTCAGATGGATAAATGTACTTCAAATTTCTTGCAGGCTTCAGACTGACTGACATTTGAGGATT
10210_63	10210	63	C	G	TGCAGGGCCTCTCTAAGTATGAATAGATCTCCAGTGATACATGAAGATGGATATATTGTGTGGCAGGGTGGGAGG
10224_6	10224	6	G	A	TGCAGGGCACAATACAAATGTGAGGAGAGAGAGTGGAGGAAAGAGAGACATCACTGGTACACAGAGACGGAAAGG
10226_48	10226	48	T	G	TGCAGGGAAGGACAGACAGACTGAGAGAGACCGACAGACTATCGGAAGTACGCTAAAGTATTGCTTACTAGAGCA
10230_22	10230	22	T	G	TGCAGGGAGAAACTTTGTAGCTTGCAGGGGAAAAAGAAGGAGAAGCATCAGGGATAGTCACATTAGAAAGGGTGG
10232_51	10232	51	G	T	TGCAGGCATCTGAAATACATTGATCAAGTAAGTTAAAACTCAACATGAATTGAACTTCATACGAAGCTGTGTTTG
10243_18	10243	18	C	T	TGCAGGCACATACAAACACCTCTCACCTATTAACTATTGCTGTAAATATAGTATTCTACCCTACGTATTCTACAG
10244_64	10244	64	C	A	TGCAGGTAGGCTGCTACGTGTGATTGGTGGTAGGGCTACTGTAGGAGACCTTTTGCATTGGCGGCGCAGCGGGTT
10246_71	10246	71	C	T	TGCAGGTGATGTTGCTATAATGCAGAAACTACAAGTGGATGAGAACATGAGATTGAGACTATAACAAGTGACTGA
10249_32	10249	32	T	A	TGCAGGCTTGCTTCTGGCTAAAAAGGAAAGTTTAAATAATTCCTGTCAGCTCTAATTGTTTAATACTTTGTCTGT
10252_9	10252	9	A	T	TGCAGGTTTAAAACCAATGACATTCGATGCCATGCCAGTCTGCATCGTTGGTTCAGCGTCCTGCGGATTCTCTAC
10258_66	10258	66	T	C	TGCAGGTGGCTGTGTGGTACTCTGACCACCAGCCCTAGCCTCTGTCTTGCTCCTCAGAGAGGACGTTCTGAGAGT
10266_9	10266	9	A	C	TGCAGGATGACTTTTGGTAGACCGTCATTGTAAATACGAATTTGTTCTTAACTGACTTGCCTAGATAAATAAAGG
10269_15	10269	15	G	C	TGCAGGAGGGAGAGGGGGATGGAGAAGAAGAGGAAGAGAAAGTGAAAATTCAGTGGCCTCCTCCCTAAGGAGTCG
10271_54	10271	54	T	C	TGCAGGGTAATCCTGGCTTTAATGCCTTTAACCTGGGCTTGGCTAGCGTGGCCGTCCAAGCGGGAGGCAGCAACC
10283_28	10283	28	G	C	TGCAGGGAGAAACTTTGTAGCGGGGCAGCGGAAAAAGAGGGAGAAGCATTGGCGTTGGGAAGAGTCACATTAGAA
10284_11	10284	11	T	C	TGCAGGTCTAATCATCAGGTTGTGCCAATAAGCACAGTAATGCTTACCTTCTTCTTTACTATTGCTGGAGGAAGC
10285_18	10285	18	G	A	TGCAGGTTTTAAGAAATTGTTACCCATATGTCTTCTGTAAGCATTTATATTGCGCGCGTGTGTGTGTCTATACAG
10286_49	10286	49	A	G	TGCAGGATCAGCCACAGTTGTGCACTGATGTTGTCCTGAGCCTGCTGGCAGGCGGATAACTGGCTCAGCATAAAC
10287_19	10287	19	C	T	TGCAGGTCCAGGAGGAGACCACCTACAGCCTGGAGGTGTCATGGCAGCTGGAGGATCCTAAGGTGGACCAGTACA
10305_10	10305	10	A	T	TGCAGGTGTGAGAGTGCTTTTGTGCAAAGCACAATGTACACCTTACCCAAAGGAGAAGTTGCTGTTTGAAAAACA
10307_11	10307	11	G	C	TGCAGGGAAAAGCACCATTGTAGGTATGGGATGGGACCGAGACCACCCTTTTTGAGCGAACCACGGTGTGTGTTT
10312_71	10312	71	A	G	TGCAGGCCCGAGAAACCCCACTGGCCCCCTCCTGCCCTGTGATCCCTGGAAATAATAATAATATGTTTACAGGTG
10315_52	10315	52	T	C	TGCAGGGACAGATACCAGAGAAACATACAGAGAGATAGTGAATACAGTCCTGTAGAGAGAGACGGATACCAGAGA
10322_49	10322	49	G	C	TGCAGGCAGCCTGAAATCATTTTACACTATTGTGTACTGGTATTCAGTAGACCTTCTACACAGAGCCATTGCAGT
10326_63	10326	63	G	C	TGCAGGACTTGCTTTTTGGAATGTGATGTCACAAAAGCAGAGCATCTCTTTATTACGGACAGACCTCTCCCTATC
10337_11	10337	11	C	T	TGCAGGCTGACCTCGGTAGTCAGGTGAACGGTGTTTTCTCCGACACATTGGTGTCGGCTGGCTTCCGGGTTAAGC
10338_29	10338	29	C	T	TGCAGGTGAATACACACAGACAGAGAGAACTAAAGGAATGGGTGAGAAATATTTATTTTAACATTCAAAAGGGAA
10342_56	10342	56	T	A	TGCAGGTTTCCTGACATAGCATATTGTCTTTACAGGTAGATTTATTTGGGTAAAAAATGTATCTGTACACACTTC
10352_50	10352	50	A	T	TGCAGGTCTACACCTAAGAAACAAATGATTTATAGACACGTCAGTCTTGGAAAAATATTGCAAGCCTTGCGAAAC
10362_12	10362	12	C	T	TGCAGGCTCTAGCTTAGTCTAATCTTGATTATTGTCCTGTCATATGGTCAAGTGCTGCAAAGAAGGACCTAGTTA
10363_38	10363	38	T	C	TGCAGGTGTCAAAAATAACCATTGTAAATAAAGACAGTTAGACATAGTCAACTATCGCACTCAATATATTATCTT
10364_27	10364	27	A	G	TGCAGGTACCTGCACAATTCCTTCACAAGGGCCCAAATTCCTGTAAGATTCCCGCGGGACTTTTTAGTAAGGGGT
10379_6	10379	6	A	C	TGCAGGAAACTTAGCTTCGCACATAACATTACCTTCTGAGACCTGCAGCTCCCTATAAACATTATGTGCAAGTAT
10380_49	10380	49	T	G	TGCAGGAGAGGAGAGCCTTGTATCTGGGGAAGGACGACAGGTGAGTAGGGGGAGCCGGCTGAGGCCTTTTACCCT
10388_63	10388	63	T	C	TGCAGGTGAGGCAGTCACACACACAGACACAGACGACGCTAGACACAAAGGCTTCAACAACAACACCTTGACCAT
10393_16	10393	16	A	G	TGCAGGCCTAACCCGGACGACGCTGGGCCAATTGTGCGCCACCCCATTGGTCTCCCGGTCACGGCCGGCTGCGAC
10401_16	10401	16	G	A	TGCAGGGTTGAAATATGCTAATCTCTCTTTATTTACTATGGTTCTAACTCAGATAATAGCATCGCATGCTTTCGC
10404_49	10404	49	T	G	TGCAGGGAGGATGTCTAGCTCTTCTGGTGGTCACACATAATGGCAGGGGTGAGTCCATGCCCCATGCTCCTGGTA
10418_15	10418	15	T	C	TGCAGGACGGTAGATCTATAGGAACAGGGTTGGAGAGCCCTGGTAAAGGACGTATAATAAGACGTTCAAGAACTC
10420_21	10420	21	T	A	TGCAGGATGCAGATCTGTGCCTTGAGCTCCGGGATGACCCGCACCTCCTCCTCCAGCTCGCCAACTCGCTCCAGG
10424_23	10424	23	T	C	TGCAGGTCATCTCTAGCTGACACCTTTGCTAACAGGTATTCGTGTCAATTTAAAACTTGCACAAGACAGTTCACA
10425_22	10425	22	T	G	TGCAGGATCGAGCCACTGCTTTTATGCTTTTCAGAGAACGAAAGGGTGTTGTCCAGGGTCACACCAAGGTTCTTT
10427_24	10427	24	G	A	TGCAGGGAGAAACTTTGTAGTAGGGCAGGAGAAAAAGAGGGAGGAGCATCAGGGCTAGTCGCATTAGAAGGGGTG
10428_64	10428	64	T	A	TGCAGGTTAGGGTACGCAATCTAGTGGGTCGCTATAGATTTATAATGTGCTGAAAAATAGCTGCTTTGTGTCAAA
10429_46	10429	46	T	G	TGCAGGTTCATGCTCTACAACGTCCGTAGAGTACGACCCTACCTCAGACAGGAAGAGGCGCATGTGCTAATCCAG
10436_26	10436	26	C	G	TGCAGGTGGAGCTTTTATTACCACTTCTCTCAGATAGAGGAGGACCGAATTTACCCCCCTGATCTATGGAGCCCA
10437_39	10437	39	A	G	TGCAGGACCTTGGACAGCTCCCCTTCATCTCCACGCTCTACCTATGTAGACTAGAGCAGCTCTGCCTACCCTCTA
10441_16	10441	16	A	C	TGCAGGAAGGGTACCAAATGAGGGAGGAGGATGTCTTCCCTGTAACGCACAGTGTTTAGATTACCTGCAATGACA
10444_13	10444	13	G	A	TGCAGGCCCAGGCGTGGATCAAAGCTGGCGAGAGTATTTGTATCATTATTTTATTAACGAAAGCATAAAGATGTT
10445_28	10445	28	T	C	TGCAGGTCACAGATCGAGATGCAGGGGCTAATGGTCTGGTGCGCTACAGGATAGTCAACCACCCAGGTGTCTTCA
10452_42	10452	42	T	C	TGCAGGCCACATCCTACATCCTATATATTCCTTTATATAGGTTGTTTGATTATTTGGCTGATATTTACTGTGGGT
10460_30	10460	30	A	C	TGCAGGCAGCATGCCAATCGCACACTCACTAAAACTTGAGACATCTGTGGCATTGTGTTGGGTGACAACTGCACA
10470_44	10470	44	C	A	TGCAGGTAGAGGGTCTGTTCAGGGTGCCAGGTAACAGTGTGCGGCAGCAGGCCCTGAAGGAGCAGCTGAACAGCG
10475_65	10475	65	G	A	TGCAGGTTTACATCTGCAGCATCCTCTCTCACAGAGCCCAGGATAATGCAGGCAGGCATTAGGCAGTTCACAGAG
10487_13	10487	13	G	A	TGCAGGAGAAGCTGGCATCACTAGAGGGCAGTATAGAGCAGCGACTGAAGTGGGCCGGAGGGGCCAACCCTGCCC
10488_33	10488	33	A	G	TGCAGGGATATGCGGATATGCGGTATCTGAGAGATAGTGGGGTCATTCCAACTCAAAAAGCATAAGAAAGAGGAT
10490_37	10490	37	C	T	TGCAGGCTGACCTCTGTCGCCAGGTGAACAGTGTTTCCTCTGACAGATTGGTGAGGCTGGTTTCCAGATTAAGAG
10492_28	10492	28	C	T	TGCAGGGGATCAGCCAGTCGGTGCCCCATGATAATTTAAACAGGAATGTCTCTTGACATTAACTGTGAGCTCTTA
10495_31	10495	31	T	G	TGCAGGGTGGAGGTAGGGGGGTCACGGGGCCGGACCACGGCTGGGGAACCCTCCTCCGTCCCTGGGGAATCTCCA
10496_7	10496	7	A	G	TGCAGGTATAAAAAAACTAGATATTCATTTGCTCATAGAAACGCATTGAATAACACATTCATAAACCGGTACATA
10512_17	10512	17	G	C	TGCAGGGGAGTGAAAGAGATAAGAGACTAGTGAGACATACCACTATAAAGCAATTTGGGGAGTGGAGAATTACTG
10518_29	10518	29	G	T	TGCAGGTAGATAATGTTTCACTGTTTTAGGATCAGTAGCACTACAAGTAGCCTATGGGCCAGGGGACCCTCAACA
10524_12	10524	12	G	A	TGCAGGAAAAGTAAACTCAAAATAGGGTTACAGTAACAAGACTTACAATCAGATAACTTTGAAGCACCCAAACCC
10527_28	10527	28	A	G	TGCAGGTTGCATTGAGAGACACAGCCTCAGGGTAACTGGATTCAAAACAGCTATTTTTCCCCACTATCATGCAGT
10533_47	10533	47	A	G	TGCAGGGACATCCAAAGGTTGGAATATTTCACACAGTGATTGAATTAAGGGGCTCTTGAACTGGAGGTGAACCCT
10535_39	10535	39	C	T	TGCAGGTGAAGGTGACTCCTGGCACAGTGACAGAAGGATCATGGGTGACACTGACATGTAGCACCACCTGTACTC
10542_21	10542	21	A	C	TGCAGGACAAGAAAAATAACTAATTAATTCATACATCATTAAATTAGTACTGGTCCTTTTGATTAACAGGACATC
10545_48	10545	48	A	C	TGCAGGCAGTCACTGAGTCCGATGTGCTAAAGGAGCTCCTTAAACTTGACCCCCCATCCTTTCTTCTTTAAGGTT
10548_46	10548	46	A	G	TGCAGGCTGACCTCGGTCATCAGTTGAACAGTGTTTCCTCTGACACATTGGTGTAGCTGGCTTCCGGGTCATTTC
10551_42	10551	42	G	A	TGCAGGAGCGGGTCACTGCTTTGATGTTTGCGGAGAACGACAGGGTGTTGTGAAGGGTCACGCCAAGGTTCTTTG
10554_7	10554	7	C	T	TGCAGGACGATTTTCCCCTTAACCTATAACCCACGTGCAAATGTATTGTTTGTTATCTTGTTAAATACTGTGAAG
10556_58	10556	58	C	A	TGCAGGATCGTCAGGAGATCGGGAGTTGCTGAGGAGAATTTATGTCTGTACTAAAGCCCTTTTATGGGGATAAAC
10581_69	10581	69	A	T	TGCAGGCAGACAGACACACAGACAGACATGCCAGGCTTTTATCAATATGTTGTTTTTAACAGCGTACAAACAATA
10590_14	10590	14	G	A	TGCAGGCTCTCCCCGCACTTCTCCAGACACTCCTAGAGACACAGGGAGACCTTCAGGTTACACACATGACTGTAG
10592_38	10592	38	G	C	TGCAGGGTGTCCTGTTGGCTCATAGGTCAAAGGTTAGAGGCCAAAGTCACATAGTCACAAAGTCACATAGAATAG
10597_53	10597	53	A	G	TGCAGGAACGCCCGTTAAGGAGTATGTGCTAGATGGCCCCCTGCAAGTCACTAGATGCCCAGGCTAGAAGCGACA
10610_58	10610	58	A	C	TGCAGGCGCACCCGCCACAAGAAGTCACTAGAGCGCAATGAGCCATGTAAAGCCCCCCCGGACAAACCATCTCCT
10612_57	10612	57	A	G	TGCAGGCTCAATGAGGATGTTGATTTTCCTTGCTTTACACTGCCTCCCAGTGGAGAAAAAATTACTTTAAAAGGG
10617_49	10617	49	T	C	TGCAGGTAGTTGCCACACCTGGAGGAAAACCCACTTGTAATCTCTCCCCTTTTCTTCTTACCCCTCTCCCCCTTT
10618_15	10618	15	T	A	TGCAGGAGCACCCCGTCGTGGTCCGAAAAGAAAACGGGCAACAAACGCCCAGTCAACTGACCCAAAGACCTGGAT
10619_60	10619	60	C	A	TGCAGGATGGACATGACATGTGCTCGTAACTGGGCCAGAGACCCCAGAGGACAGAACTGCACTGGGAACTGTGTG
10621_70	10621	70	A	G	TGCAGGTCAGTGAGGCAGAATGCAACTGTTGCAGTCACAGATAACATTTGCCCCCTCCTATTTTCAGTGTATTTA
10642_65	10642	65	A	T	TGCAGGTCCTCCCCGTCGATCACACCCTGACCCTTCTGTGGAGTCACACACACACACATGCACATTGCACACACA
10646_67	10646	67	G	C	TGCAGGAGGTAATTTTGCAGGGCTCTGGCAGTGCTCCTCCTTGCACAAAGGCGGAGGTAGCGGTCCTGCTGCTGG
10662_20	10662	20	C	T	TGCAGGTATGAAAATGAACATGTTGATGAGTAAGTAAACAAGCTTTCTCCCTAACTGTGGTAGACTTCCTGTTCT
10666_13	10666	13	T	C	TGCAGGGACAGGGTCTGGAATTTATATAAAAAAAATATACAATATAAATAAATACAAAACACACATCACAACAAG
10670_38	10670	38	G	A	TGCAGGCTGGTGATTTGCGTTGGGCCTTGAGGACAGTTGGAGCATTCAGATGTCTAAATCAATCATGCCACATGT
10685_44	10685	44	T	G	TGCAGGACACTGGGACATAAAGGACACTGGGACATAAAGGACACTGCTTCAATAATGGATGTAGTCTGACATTTC
10697_27	10697	27	A	C	TGCAGGCTCATCCTGACCTGACCCTCTAGCATGACAATGTCACCAGCCATACTACTCGTTCTGTGCGTGATTTCC
10703_73	10703	73	T	G	TGCAGGGAGAAACTTTTTAGTGTGGCAGGGGAAAAAGTGGGAGGAGCGTTGGGGCTAGTCACTTTAGAAGGGGTG
10705_61	10705	61	T	C	TGCAGGAAGAGAGACTGCTAGGGTAGATTACTAGTACCCTATAGACCTGTAAGAAGAGAGATGCTAGGGTAGATT
10706_30	10706	30	C	T	TGCAGGTGGTATTGAGGAGGGCTGACCGGGCTCTCCTCCAGGTACGACGACAGCGGGCGGACAAACATCTGGGCA
10708_27	10708	27	T	C	TGCAGGCTTATCCTGACCCTCCATGACTCTCCAGCATGACAATGCCACCAGCTATACTGCTCGTTCTGTTTGTGA
10720_37	10720	37	T	G	TGCAGGTTAGAGTCTGGGTATTTACAGGGGCTCGGGGTGTTTGGATTGGTGATTTAGGATGTTCAAGGGTTCACA
10738_19	10738	19	G	A	TGCAGGAAGGGTACCACATGAGGGAGGAGGACGTCTCCCCTGTAACACACAGCATTGAGATTGCCTGCATTGACA
10747_28	10747	28	C	T	TGCAGGTCTGAATGAAGAGAGAATAAAACATAAAATAACAACCCATCATTTCCACCTCCTACTACTAGAGATAAA
10753_38	10753	38	G	A	TGCAGGGTAAGGTCGTGCACTATCTCCGAGCTCATGCTAATCCTCTGGTGCGTGGCCGAGATGCCGCTCTGGACG
10762_46	10762	46	G	A	TGCAGGTTGCACGTACAATCAATAACATGCAGCAGCAGATCCAACAGCACCAGAGACAGCTGGCCCAGGCCCTGC
10765_17	10765	17	A	C	TGCAGGTTGTAGGCTATACTGGCTGTTTTATCTGGTAGTTGCTTAAAGTACTACTACCCATTTTCTTAAGTGGCC
10766_20	10766	20	G	A	TGCAGGGTAAGTAAGGTACTGTAAGATAAGGTAAATAAAGTGTTACCATGGTGTTTCAAGGATATCCATGTTTGT
10771_24	10771	24	C	G	TGCAGGAGTGAGTCACTGCTTCCTCTGTGAGGTAGGGTCGTACTCTACGGCTGTTGTGGAGTGAGTCACTGCTTC
10775_34	10775	34	A	G	TGCAGGAATAAGAACCGCATTGAGGCGTGCCCTTACACGTAGCATTTGTGTGTGTGCGCGTGTGTGCGTGTGCGT
10780_47	10780	47	C	T	TGCAGGCCGAAGAGGGGGTGTCCCTGGCCACCCTGCAGTGGCGAGGCCCCCAGGTTGGGGGACTGGGAAGTGGGG
10781_16	10781	16	T	C	TGCAGGCTGACCATGTTGGAAGTTGAACAGTGTTTCCTCTGACACATTGGTGTAAAGAAAAAAGATTTCTGTGGC
10795_46	10795	46	T	G	TGCAGGCTAAAGGGTGCTCAACAAAACCAAAATGACAGCAAGCTCTTTCTGAGAACACTAATGGCGGCCTGTGTT
10804_48	10804	48	T	C	TGCAGGTTCAGAGAGGGGACATTTAAAGTCAAGCCTAAATGATCAGGCCCACTTCAACATTCAGTCAATTCTAGA
10811_57	10811	57	T	C	TGCAGGGTTCAACGTGACCATCCGTAGTGACCAGCGTGGAACATGTAAAGGAACTCATGTTGTGTATGCCTGTGT
10815_48	10815	48	C	T	TGCAGGAAGTAAGACTAGTCTCCGGGCAGAACTAGGTTCTGAAATAAACAATAGAATAAGCAGTGAAAAAAACTG
10824_30	10824	30	A	G	TGCAGGATGCCCATATTTGCACCAAGTCCCATGTCCTCCACATTGCGTCTGGCTAGACGAGCTGCACATTAGCAT
10830_47	10830	47	A	G	TGCAGGCCATTACCAGAGCATCAATACATAACTGTTCCAGAGCCAGCAGACAGAGTGAGATACAAGGATGGAAAA
10837_63	10837	63	T	G	TGCAGGCTCATCTTGACATGACCCTCCAGCATGACAATGCCACCAGCTGCTCGTTCTGTGCGTTATTTCCTTTAA
10838_27	10838	27	G	C	TGCAGGTTTGATAGGTGCAGAGAGAAGGACAGTGTACTGTGTAGTCATACTCCCAAGTACTTGTATGAGGTGACC
10844_16	10844	16	C	T	TGCAGGATCCGTTAACTATCTCAGTCCTCAAATCCAAAATGAGCTGATTTATATCTTAGCCGAGCGAGTGAAGTG
10846_57	10846	57	G	C	TGCAGGAGGCCAGCAAGGCATACCTTGTTGGTTTGTTTGAGGACACCAACTTGTGCAGCATCCATGCCAAGCGTG
10848_66	10848	66	G	A	TGCAGGTAGAAAATATCCTGATTTAAAAAACGTATCCTATAAATCACATTTGCAGACAGGCCATGCATAGCCACA
10854_37	10854	37	C	T	TGCAGGCCACCAAGATAGACAGCATCACAGCCCTGGACGAACACCTCAACCAGCAGAAGGTCAGTCAGTCAGTCA
10858_21	10858	21	T	C	TGCAGGGCAGGCGATGTGCTGTTGTGCTGCTCTGTTCTAGTATTCGGTGTGTGTCTCACTTGTGAAGTAAAGGCA
10865_12	10865	12	G	A	TGCAGGGACACAGCACCAAAAACCATTGAGCATATTATATAAGCAGGAATTTCCTTCTCAAACACATAAAGCAAC
10873_34	10873	34	A	G	TGCAGGGTAACTCATGGGTGGTGACTCAAATGACACCCTATTCCCTAGTAAGGCCCTGCTCAAAAGTAGTTCACT
10881_12	10881	12	C	T	TGCAGGTATTTACGACCATCATAAAACGGCCAACTTCACCCCTCTCCCGCTCTGAGGGAGGTAGGGATAGAGGGG
10885_41	10885	41	G	T	TGCAGGTCCACTGTGAAATACCACAGTAGGGGGAGAAGTGAGGCCAGAAGGACCCATCCAGCCCAGCTGCACCTG
10886_22	10886	22	C	T	TGCAGGCTCTGCAAATACAGAGTTGGCTAATACTTTCTTTCCTACTCCTATTTCAGCATTTACAGAGAAATATGT
10888_10	10888	10	G	T	TGCAGGGCAAGAGGCTTGGTCACCCCTGAGCTACAGGATGGAAGATGCTCTGCAAAATTGTCTGTTTGGGTTCAG
10890_38	10890	38	C	T	TGCAGGAAAGGTACCACATGAGGGAGGAGGATGTCTTCCTTGCAACGCACAACGTTGAGATTGCCTGCAATGACA
10891_52	10891	52	A	G	TGCAGGCTGTAAGTAAAGTGTTATTTTTTGTTCCCCTCACAGCCCTTCAAGGAGCGCTGTGAGTGGTTCTATGAG
10892_30	10892	30	C	A	TGCAGGAAATAGTTGTTATGTTAGCACACACCAGGAACACCAAGAAAGCAATAGCTTTTTTAGAATCAATTTACC
10897_24	10897	24	G	A	TGCAGGACAAACACAGGAACTACCGACTTATAGAGATGGGATGGGGTTTGGGTCAGTTCAGTTTGGTGTAATGGT
10899_10	10899	10	A	T	TGCAGGGTATACACCGGTCATAAACCGGACACTGTGTTTCTGTAATTGAGGAGGAGGCAGTAGCCTTCTTTGAAC
10901_19	10901	19	G	A	TGCAGGAACTAGTTGTGACGGGGAACAAATGTCAGATAACCCCAGTTGTTGACTTCTGCTGTAATCTGCTGAGTT
10904_23	10904	23	T	A	TGCAGGTTCATGCTCTACAACAGTGGTCACCAACCTTTTCTGAGTCGAGATCACTTTCTGAGTCAAAATGCAAAC
10915_17	10915	17	T	C	TGCAGGCACTAGGCCCTTCATGGAATGAGTTTCAGACCCATGATCTAGACAGACAGTGATCACCTGCGGGTTTAA
10918_7	10918	7	C	G	TGCAGGACTTTTTGCAACATTCAACATAAAATACTCTACCCACAGGCCAATTAGGCGTTGGAAAGATCTAAAGGC
10921_64	10921	64	A	G	TGCAGGCCGTGTGCCCAGGTAAGTCCCACAATGCACCACAGGGCGTAAAGGTCCCAAACATTCCATTGAGCTGGC
10923_61	10923	61	T	A	TGCAGGATTCTCCCAGAGTTAAAAACGTATTCTTCTTCCCCTTCATTATCGGCAGGGACAATTGGTTTTTCACGG
10930_67	10930	67	T	G	TGCAGGATTGTGCTGAGGAGTATTTTTGTCTGTAATAAAGCCCTTTTGTGGGGAAAAACTAATTCTGTTTGACTG
10931_31	10931	31	C	T	TGCAGGCGACCATGACACAACGTCCAAAGATCCAGGAACTAGACAAAACCTTCAGGGGACCATGACACAACGTCC
10932_58	10932	58	A	C	TGCAGGGAAAACAATAGACAGATGATATACCGCATATTTCGAATACCAGGTAGCGACACGCCATGGGAATTTGAT
10939_59	10939	59	C	T	TGCAGGCTCATCCTGACATGACCCTCCAGCATGACAATGCCACCAGCCATACTATACTGCTCGTTCTGTGCGTGA
10959_72	10959	72	T	C	TGCAGGGAGGTCGTCTTCTGGTGCCTTTGATTGGCATCGTACCAGTCTGAACATGACAAACTATTAAAGACCTCT
10960_8	10960	8	G	A	TGCAGGTAGCCGAACAGAGGGTCGTTCACTGCGTTCCACACCATGTACACCACCTGTCAGGATGAAGAGATGACA
10966_71	10966	71	C	T	TGCAGGCTCTTTCTGACATGACCGTCCAGCATGACAATGCCACCAGTCATACTGCTCGTTCTGTGCGTGATCTCC
10969_40	10969	40	G	A	TGCAGGACTGTCCACCAGAGCTGTTACAAGAGAATTGAATGTTAATTTCTGTACCATAAGCCGCCTCAAATGTAA
10974_19	10974	19	T	C	TGCAGGCACAGCCATCCACTGTGGCACCATCCTTTGATTGAATATTCATCTAACTTGAAAACTAGAAACCTTTCT
10977_37	10977	37	A	C	TGCAGGTGGCCATCTATAAATAAACACTGTGTCCCCGCCTTCCTGGGAGCCAAGGGCTCTGTTACCTGAGATGCT
10978_10	10978	10	G	A	TGCAGGGATGGGATCAATTCCATTTCATTTCAATTGGAATTGGAATTTCTAGTGTGTGTCCCGAGTTGCGCACTC
10979_52	10979	52	T	G	TGCAGGTCAGAGAGAGGAGGGGCTGGGGGGGTAGAGTCTGGTTGTGTCTGGGTGTGTATCTCCATAGAGAGTTAG
10981_66	10981	66	C	T	TGCAGGGAGCCACACAGGACAACCAACAGGATGGTAATACCCCACTGGGCACTGACTTCAGTTCAACATGTAGTT
10983_58	10983	58	G	A	TGCAGGGCACTCTGGTGGGTCTTCTGGAGAGAATTGGCATGGAACAGGGACTGAGGGGGACGGACACAGAGAGAG
10989_31	10989	31	G	T	TGCAGGTGAAGAAGCCGGATGTGGAGGTCCTGGGGTGGCGTGGTCTGTGGTTGTGAGGCCAGTTGGACGTAATGC
11009_62	11009	62	A	T	TGCAGGGACCACATGCATGTCACGCTTCAAAAATGATCAAATGCTGTTTGAATATTATTTAAAATATATATATAT
11010_39	11010	39	G	T	TGCAGGTGCATGGTTCAAAACAGTCAGGATTTTTTTTTTGCAGCTTTGGATATCAAGCAGAAAACAAACAGATTG
11011_68	11011	68	C	T	TGCAGGTGAAGAAGCCGGATGTGTAGGACCTGGGCTGGCATGGTTTCACATGGTCTGCGGTTTTGAGGCCGAGTG
11013_69	11013	69	C	G	TGCAGGAGTATTCTGGGTCTGGTCACACCTACATTCAGCCGGCCTCACAACAGCCCAGTCCTGAGGAAAGCCATA
11025_70	11025	70	C	A	TGCAGGGCATGGGCTGGCTTTAACCATCTCCCCACCACCTCCACCACAACCAACCCACCACCAGCTCCTCATCCC
11032_22	11032	22	G	A	TGCAGGTATTGTTTGGTACTGCGGACGGCCAGGTGATCGTGATGGACTGCCACGGGCGCATGCTGGCCCACATCC
11033_33	11033	33	A	G	TGCAGGTAAGTAGACTGGGCTCTGCTCTGGGAAACACAGGAAGAGCCCACAGCCCACTGTTTATGTTCCCCCGTA
11038_9	11038	9	C	G	TGCAGGATACGTCCCAAATAAGCCCTTATTAGTGCTGAACGATTAACCAACATTTCGGAGGTTTGGTTATTAAAA
11054_35	11054	35	T	C	TGCAGGGTTGAAATATGCTTATCCAACTTTGTTTACAATGGTGCTAACTCAGATAATAGCATTGTTTGCTTTTGC
11061_74	11061	74	G	A	TGCAGGGGAGGGTGAGTGACTGTGGAAAAGCAGTCAGTAGGGGAGAGTTAGTGACTGTGGAAAAGCAGTCAGTAG
11065_63	11065	63	C	T	TGCAGGTGTCAGAGTGCATCCCTTAGTACCTCCCTACAGTAATGTTGTCATTCCTTAGTACCTCCCTACAGTAAT
11066_11	11066	11	A	G	TGCAGGCTTTGGAACTGCCAATCGGTGGTAAACAAGGATGAGTTCATCTCAGCCTTTGTCACCTTAAAGTCCCTA
11072_72	11072	72	A	C	TGCAGGTCGAAAATATCCTGATACAAATAAATATCCTATAAAATCACATTGGTTAAGCATGGCCTGTCTGCAAGT
11073_41	11073	41	T	G	TGCAGGACCAATAGTGAGCTAACTAGCTATCCACCTAGCTATCCATGACATCGGCTACATTGGGAATGATGGAAA
11083_23	11083	23	C	T	TGCAGGGGCCTTGAGTCTAACCCCCCCTATCCCGGGCTGGGCAAACTACAGTATTAGCCAACAATATCAGTGATA
11090_28	11090	28	T	C	TGCAGGCTGCTGATGAGCTGGATGCTGATGGGCTGGTCTTGGGGCTGGCTGAGGGTCAATCTCATCTTCTTCTTT
11093_18	11093	18	C	T	TGCAGGCGCCCGGCCCACCACAAGAAGTCGCTAGAGAGCGATGAACCAAGTAAAGCACCGCCGGCCAAACCCTCC
11105_14	11105	14	C	A	TGCAGGTGATCTGCCCAGATTTGAGGACTCTACTCTATAAATTTCCCTATCCTGATTTGTGCTAACAAAGATGGA
11111_72	11111	72	A	C	TGCAGGTGATGGGGAATGTGGAGGCGGGGGCGAAAGTGGTGCTGTGGTCAGAGGCCCGGCAACCTGTCCAGAACT
11112_43	11112	43	A	C	TGCAGGGCTGGGATTAAGCCCAGACAAGAGACGAGACCATCTAACTACAGTTTCATTCCACAACATTTCAACAAG
11123_41	11123	41	A	C	TGCAGGGTCCATATATCTCTTATTCACTTTGGATCTATAATATTAGCTCTGTCCAAATCTCCCAGACTAGCTTCT
11127_66	11127	66	G	A	TGCAGGCATCCCAGTGAGGGAGGACTATGGTACAGGGGGGAGAACACAGTGTGACTGTCCTGTCTAGAGTCACAC
11132_54	11132	54	T	C	TGCAGGTCAGTGTAACCAGAGCTCCCTTAGTAGTGTACTGTTACCCTCCTGGCCTTCCTCTCAGCCCCCTCCCTC
11135_35	11135	35	A	G	TGCAGGATCATCTGAGACCAGCCACACAGACAGCTGATGAAACTGTGGGTTTGCGCATGCAAAGAATTTCTGCAC
11148_69	11148	69	T	G	TGCAGGCTGTGTGCAACACATCCCGTTTCCCAGCATGCCTCTCTGTAAAACCCAGTGTAACCAGTGTCATTAACT
11159_69	11159	69	T	C	TGCAGGGAGGGAGGGACACAGAGAGACAGGGATGGTTATTATTACAGTAGCACCGTGTGTGTGTGTGTGCGTGTG
11165_13	11165	13	T	G	TGCAGGGTCAGGATGACACAGATGACGAGTTTGACACTTTCAAGGAACTTTACAACTTTTCAAACCACTAGCCTC
11168_63	11168	63	C	T	TGCAGGGAGCCACCATTGGGAGACATGAGGAGCTGTTACAGGACCTACTGGAAGGGCTTCATCCTCTGACAGAAC
11169_47	11169	47	G	A	TGCAGGCTGTAGCCTTACCCCCAGTCAGGCCTGTAGGTGTCAGATGCGCGGGGACCCTTCAGGACCAGTATCAGG
11170_10	11170	10	G	A	TGCAGGATAGGTAGAAACATGATACACCATCATATATCATCTAACCCTAATCCTCTGGTGGTCAGCACACCCGGG
11200_33	11200	33	C	A	TGCAGGACGCACTTGGTAAGTCTGTCTGTCTGTCTGTATCTATATATCTGTCTGTCTCCCTCTTTTTCTGAATGT
11201_58	11201	58	G	C	TGCAGGATATGGCAATTAAGTTAACTACAGGATTTGAGATACAGTATGTCGTGACAGAGAATATAGACTTTTGAA
11211_58	11211	58	C	T	TGCAGGATTATTTTCCTGCTGTAGCGTACTGGCTCAAATTCAGATATGGACGCGATTGCGATTGTGGTGACCCTT
11212_36	11212	36	T	C	TGCAGGGGTGAAAGGTTGCTTGTAAATCTGATGAGGTGATATGCACATATCCATGAATGTTTATATATAGGCCTA
11217_32	11217	32	A	C	TGCAGGCAAACATGGCTCACCTTATAATGTAGATATTTGACATTTACAGCACAGACTTTTTGACTCGATTTTGGT
11224_6	11224	6	G	A	TGCAGGGAAAAAAAATCTGATGCACAACGAATGCAGGCAGAAAAGGAAGCTACAGAGACATATTTGAAACAAATA
11228_34	11228	34	C	T	TGCAGGCAGAACTGAGTGATTTCCACTAGATGGGCCAGCTACAAAGTCAAAATTGGATATATATATAACCTTAAT
11237_36	11237	36	C	T	TGCAGGGTAGGATGCAATCCAAGAGTGTGCAGAGTCCGAGATGCCTAGTCCTTGAGAGGGTGAGATTAGAGATTA
11239_18	11239	18	T	G	TGCAGGAAGAAGAGAAAGTTTAAAAGATATTGTTTCTAGAAAGACGGAGGGGGATATGGGCTGGCTACTCTCTTG
11265_16	11265	16	A	G	TGCAGGCGCCCGGCTCACCACAAGGAGTCATTAGAGCGTGATGAGCCAAGTAAAGGCTCCCCGGCCAAACCCTCC
11270_47	11270	47	C	G	TGCAGGAGGGAAACAGATACACTTCAGTACATCACAGGGACAGAATTCAACAACTTAATTTTAGATATGCCAAAT
11274_6	11274	6	C	T	TGCAGGCGCAACACAAAACGTAGAAATAAAATATAAATCATGCCTTACCTTTGACAATTTATTTTGTTGGACCTC
11294_12	11294	12	T	G	TGCAGGCCGCCATTTGGGGAACCCTGGCGTAGGCTGTACAGGGCCCTTTATATGATAAAGGAAATGGAGTGAAAG
11330_47	11330	47	C	T	TGCAGGAAGAGTTTACAAAATAGACTTTACAAACATGGCAGAGAAAATGTAACGTTATGACTAACTACTGTTCAC
11332_53	11332	53	A	C	TGCAGGACCACAGTCTTTTCACCAGCTCCTCAAAATGGTTGAAGAAGTAGTATATTGGGGGCTCGTATAAACACA
11333_57	11333	57	T	A	TGCAGGGACGGGGGCTGGGATTAAAACTACATGAGGGACAGTCAACTAGTGTGATCGACACCAAAAAGGGTTTAG
11341_13	11341	13	T	C	TGCAGGCCGTGTGTGTGTGTGTGTGTGTGTGTGTGAGATGTGCTCATTTGGTTCTCTCTCTCCACAGAGCTGGAA
11346_58	11346	58	T	G	TGCAGGAAGAGTTCAGAGAAATCTTGAAAATATTAAATGCCACAATATTTATGAGATTGTTTAAGGTGTAGTTAA
11347_35	11347	35	G	A	TGCAGGTATAAGGTGTTCGTCGAAACTCGCATTGCGAAAATCCAAGACCTAACAGAAGTCCAGGACTGCAGGTAT
11350_72	11350	72	T	A	TGCAGGTTCCTTCTGGACAGTGCAACAACAATAAGAAATAATACAAGATCAGAATGGTTCAGTGAAATAGAATAA
11356_17	11356	17	A	G	TGCAGGCACACATGCACAGACACACGGATGCGCACCTACATGCACACATACTGAAAATATGGTGCAACCATGCAC
11358_22	11358	22	G	T	TGCAGGCCTGACAGACAGAGTGGCTGGCTAACTAGGTCTATATATGGCCATTCTGTACAGCCCAGTAGAGGGAAT
11359_58	11359	58	T	G	TGCAGGTGAAAAAGCCAGATGTAGAGGTCCTGGCCTGGAGTGGTTACATGTGGTCTGCGGTTGTGAGGCCGGTTG
11380_7	11380	7	G	T	TGCAGGAGTGCCATATACTTCCACCTCACACAGAGTGAGAATCTTGTTCTGTCCAGGGATGACCACAACAACAAA
11383_6	11383	6	C	A	TGCAGGCACTTTTATGGCCACTATAAATCCAGCCTGTTTAAATCCTGCCTGTTGAAATAGGATTTTACTAAGATA
11387_54	11387	54	C	T	TGCAGGCCTGTGTTTGCAGTAGATTGCAACACCGCCCCCTTTGGCAGTTCTATCCTGGCGGAAAATGTTATAGTT
11389_12	11389	12	C	T	TGCAGGCTTTAGTTTAGTGGGCTAATACAGTCTTAAGGTACATAGACAACCCGGTCTAATAACCAGCCAGATACA
11392_33	11392	33	G	T	TGCAGGATGAAAATACTGGGGAGAGATTGATGAGCCATGTGATTAAACTCTTAAGTTTTTAGTGGGACTGGTCTG
11407_13	11407	13	C	T	TGCAGGAGCAGTTCCGCCAGCACATGGCCGCCACCAACAACATGGTCCACTACCCTTCCTTCGACATGGGTACCC
11423_58	11423	58	G	A	TGCAGGTTAAGAAGCCAGACGTGGAGGTCCTAGGCTGGCATGGTCTGCAGTTGTGGGCGTATGCTTAAAAGATTC
11424_11	11424	11	C	A	TGCAGGTGACTCATGAGTTGTTAGATAAAGTAGGGGAGGTGGAGGGGAACCTCCAGAGTCACGGTCAGTTCCAGG
11432_6	11432	6	T	C	TGCAGGTTGACTTCATTTAAATGGTATTTCCTCTGACACATTGGTGCGGCTGGCTTCCGGGTTAAGCAGGCGGGT
11436_37	11436	37	T	C	TGCAGGGCTCCTCACCCTGCCTGGACCTGGGCCTGGGTGAGAGGAGGCTGTCCTTTGGGAAGGGGGGACTGGGGC
11442_28	11442	28	G	T	TGCAGGACCATGAACACCTTTCTGTGTCGAGGTGAAGGTGGAAAGGGAAAGAAGTGCTAGTTGGTTGCTAATGAA
11446_64	11446	64	T	C	TGCAGGATAGGGCCATAGGCAGCGTCTTCAGTTTCATGTGCTGTGGTGCATTATTCATAGAGGACGTGCCTATGT
11452_13	11452	13	T	A	TGCAGGTTTTGTCTACAGACTTTGATACGAATGTGAAGACGCACAAGGTAAGAAGCGTTGCAACAGATGATTCCT
11458_8	11458	8	T	C	TGCAGGCCTGTGAGTAACGGCTTCCTTCAACAGTATGTTTGCCTTGTGATCCATTGACGTGGATGTGATCCAATG
11460_27	11460	27	C	T	TGCAGGCCAACTCCTGACGGACATCCTCGCGCAGGCTGCAACGGTAGTGGTCAATGAGGGCCCTGTCGCTCCATC
11475_28	11475	28	G	T	TGCAGGCCCCCCTATGAGCAGGTACAGGGGTAGGCTACCTTTTGTTGTGTATCACCGTGTGGGTGTCAAGTTCAC
11480_32	11480	32	A	G	TGCAGGGTGTCCTCAGCACTGCCCCAGCCCTCAGGGCTGTCCGCCTTGGGCTTCCTCACACGCTTCACCTGGAAC
11511_7	11511	7	G	A	TGCAGGTAGTTAATTCTTTCACAGCTTCCAGCCTAGCTGACGATCCTGCAGATAGTTCATTCTCTCACAGCTTCC
11515_11	11515	11	A	G	TGCAGGTGTGCGATGACCTGAGGGAGATCTGCAACCAGGTCATTGACCTCTGCCTCTATAAGGTCAGTGTATAAA
11519_55	11519	55	C	T	TGCAGGAATATTCAGTGAACTGCCACGTAATAACCTGGGAGCGGATCCTGAGCCACTTTGACATCTTCGTGTTTG
11521_26	11521	26	T	G	TGCAGGTAGCTAGGTACCACTACAGATATGAATGAACGCTGCAACAACCAGAGTGAGTCTGTTTTCAGCAGCAGC
11524_37	11524	37	A	C	TGCAGGTCATCAATAACCCCGGGGGAGAGAGTGACCAACACCGAGCAGTCTGCGATCTGCCTCGACCAACCTGAA
11527_60	11527	60	G	A	TGCAGGTCTTCTGACCCCTCACAGCCCTTACTGTACTTCAGCAGCTCCTACAACACACACGTGCACATATTGAGT
11531_45	11531	45	A	G	TGCAGGAGTGGGGATTGATAGACACACCGAGAAGGGAGGAGGAAAAGAGAAGAGGAAACAGAAGGAAAAAGAGGA
11557_59	11557	59	T	C	TGCAGGAAGTCAGACATCTTCTGTTTCAGGGTGGGCTTCATCTCGTGCTTGGCCATCACTTTCAGATGGTCCCAG
11565_59	11565	59	C	T	TGCAGGACACCTCGACACGCCCCAAAGCCAAGTAAGACATCACACACACACACTTGCTTCCCTGACTGGCTGGAT
11567_38	11567	38	C	G	TGCAGGCTGACCTCAGTCATCAGTTGAACGGTGTTTCTCCCGACACATTGGTGCAGCTGACTTCTGGGTTAAGCA
11568_63	11568	63	G	T	TGCAGGCAGAACTAAGTGATTTCCGCTAGATGGGAAAATCTAAATTGGCTATTTTAAATACACGAAAATAAAAAT
11570_70	11570	70	T	C	TGCAGGCCCGCTGGACCCTCAGAACCTCCAGTCCCTCTGGTCCAACCCGGAGGACTCTCACACAGCCATCTCTCC
11574_62	11574	62	T	C	TGCAGGGAGAATGTGACAGCAATGCGAGGCACGGGCAGCTCCGACCAGCAGATGTAATGCTGCGGCAGAGAGACA
11602_52	11602	52	G	A	TGCAGGATGGGGCTAACAAGCTGGAATTGGAATCGTTTTGCAAGCCATTAAAGTCAATCGGATTAACTTGAGTTT
11603_70	11603	70	C	A	TGCAGGTGAAGAAGCCGGATGTGGTTACACGTGGTCTGCAGTTGTTAGGCCAGTTGAACTGCCAAATTCTCTAAA
11614_37	11614	37	A	G	TGCAGGCAGCATCTTGTACTAGTAGAAAAACACTTCCATGGTTTTCCATGAATGACTTAAAGGGGCAATCTGCAG
11616_18	11616	18	C	A	TGCAGGTAGAAAATATCCCGATTTTTGAAATGAATAACCTATAAATCACATTGGCTACACATGGTTTGTCTCCAA
11618_49	11618	49	A	G	TGCAGGGTCCCGGCCTGCCACAAGGAGTCGCTAGAGCGCGATGAGCCAAGTAAAGCCCCACCGGCCAAAACCTCC
11645_10	11645	10	C	T	TGCAGGAGGCCCAGCAGAGGGCCCAGCTGGTGGGCAAGCCCCTGGAAGCCTGGGTGGACCGCACCGTGGGGGCCT
11646_11	11646	11	T	G	TGCAGGGGATCTTATTATATGCATGCTGTTTTGTTTTTGTATGTCTTCTGGTGAGAAAAACATTTTCTGAAGACT
11657_62	11657	62	A	T	TGCAGGTGACCATAATGGTAATGAATGGAGCATAGTGAATATGTTACTGGCTGTCCGGTTACATCTGTACCATTG
11658_24	11658	24	G	T	TGCAGGTATGTACGTGCAAGCGCGTTTTGGCTTTTGAAACGCTTTTGTTGTTGTTGTGCGTGTCCAGATGTATCT
11675_53	11675	53	G	A	TGCAGGGGACCATGACTGTTTAAATTGAATTAATGTAAATTATGCATTTTAAAGTAAAATATTCTCAATTACATT
11676_68	11676	68	G	A	TGCAGGTTTTGCTCAGTTGTAACCCAGTGACCTCCGACCCCGAGCAGGGTGATGATGTCATGCTTGTAGGGCAGA
11677_71	11677	71	T	C	TGCAGGCTCATTGTGGGATCCAGGTGTGTTTACTCAGGCTGAGCCAGCAAATGGTCACACAGAGGGAGCTCTACT
11679_32	11679	32	G	C	TGCAGGATGGTCTGAGACCAGCCACCCAGACAGATGACGAAACTGTGGGTTTACACAACTGCATCTCTCCCCCTC
11680_61	11680	61	C	G	TGCAGGGAGTGGGGACCTACTGTGACAGACTAGTCCCGTTCCACAGACATCGACTCATTCTCATACGTTTCTATT
11688_45	11688	45	C	A	TGCAGGCACCCGGCCCGCCAAATGGAGTCGCTAGTGCGCAATGAGCCAAGTACAGCCCCTCTGGCCAAACCCTTC
11699_41	11699	41	G	A	TGCAGGGAGAAGTAGCAAAGTCATCGTACTCATGGGTGGGCGAGAGCTCCGAGAACTCCGAGCGACTTCCACCGC
11700_10	11700	10	C	T	TGCAGGAAAGCGACAGTCTTTCCGCTACCCAAGAACGTTAAAGCCTCCTTTTCTGGTTCTAACAGCAGACCAATA
11701_27	11701	27	G	C	TGCAGGGAACAGAGACACACACACACTCTTAGAGCCTTAGCAACTACACACACACACTGTTAAAGCCTTAGCAAC
11706_32	11706	32	G	A	TGCAGGAAGGGTACCACTGGAGGGAGGAGGATGTCTTCCCTGTAACGCACAGCGTAGGAGATTGCCTGCAATGAC
11709_56	11709	56	G	A	TGCAGGACTAACAACCACAGAGAGACGTAGTCAGATTCCGATGGTATACTATCATCGTCATCGTTACTATTATTG
11711_45	11711	45	C	T	TGCAGGCGCCCGGCCCTCCACAAGGAGTCACTAGAGAGCGATGAGCCAAGTATAACCCTCCCCTAACCCAGACTA
11732_69	11732	69	G	T	TGCAGGGGTTGGGAGAGTGGATGAGGGGGAGGAGAGATGGGAAACGGAAAGAAAGACCTTTTGTGACAGGCACAT
11753_12	11753	12	A	G	TGCAGGGAGTCAGTCAGGAGCTTAGAGCTGTGCGCCAGGGACACTGTTGCTTCACACACACTACAGAAGAGAAGA
11767_23	11767	23	A	G	TGCAGGAAGATGAGGTAAGAAAAAGTGAGAGGAATGGAACGGAGAGGTAGAAGGATGAAGGGATGATCTATGTGC
11768_65	11768	65	A	G	TGCAGGGTTTTCTGTACATCGCACAGACAGGAAAAAATTACTTTGCAGGAAAAACAAATGCGGAGGAGTATCTTT
11785_69	11785	69	G	T	TGCAGGGAGAAACTTTGTAGCAGGGGTTAAAGAGGGGGAAGCATTGGGGATAGTCACATTAGAAGGGGTGGGAGA
11790_48	11790	48	A	G	TGCAGGTTAGAAAACATTGTAAAAGAAAATAAATGAATCAGTGGACTGGTAAAACAGTTGGTTATGATTGGGAAA
11797_32	11797	32	C	T	TGCAGGATCCTTTCCTCATCCTTCAGAGAATTTCCTGTAGGACAATCCACATTCCTTCAAACGAATGGACAGAAA
11799_41	11799	41	T	A	TGCAGGGAAGGGGACTGGGAGTAAAAAATAAAATATAAATATAGGCCAAAACACACATCACGACAAGAGACAACA
11800_74	11800	74	A	G	TGCAGGTGAACAAGTCAAATGTGGAGGTCCTGGGCGTGGTTACATGTGGTCTGCGGTTGTAAGGTTGGTTGGACG
11804_73	11804	73	T	C	TGCAGGAGAACCACTATCAGGAGGATGAACAGTTCCTTGGGGCTGTCATGCCCAGACTTGGTATGAACACATACA
11812_20	11812	20	G	A	TGCAGGCTATCAAACCATTAGCACCTGCCAGACCATTCAGTTCTGTAGCCTCTAGATATCTGACATTCCCTCTTC
11827_51	11827	51	A	T	TGCAGGCATAGCTAAATTAATAGAGGTTGTGATCCCAATAAATCTCAACTTACTCCCAAAATGTGCACTTGCTCA
11831_33	11831	33	T	C	TGCAGGTGGAACTAATAAATATAATGGGGAAACTATATGGCGTAACACACAGTGCCACTAGCCCCAATAACATGT
11834_37	11834	37	T	G	TGCAGGAAGGGGTGCTAGGATTAAAAATAAAAATACATTTAATAAAAATATTGGACAAAACACACATCATGACAA
11838_39	11838	39	T	A	TGCAGGCGCGACACAACACAGAAATAAAAATATAATTTATGCCTTACCTTTGACGAGCTTCTGTTGTTGGCACTC
11851_15	11851	15	A	T	TGCAGGGAGCCACCAATGGGAACCATGATGAGCTACTGTGGGTTCTTTTGAAAGGGCTTCATTCTCTGGCAGAAC
11857_15	11857	15	G	A	TGCAGGTGTCTCAGGGGGAGTTGGGATATGCAAGAAACACATTTTCATTACGCACTTGTACAAGTGTGTAACAGG
11859_13	11859	13	G	A	TGCAGGAGGAACCGCCCCCTGCACTGCAGAGGAGGAGCCGTGACACTATTCCCCAGGTCGTTGCTGTATATGAGA
11862_69	11862	69	G	A	TGCAGGACAAGCTATTCCCCAGGAATAGTGGGAGCTTGGAGGTGAGATGGGACACTTGCTGGTGTACAGGCTACA
11883_35	11883	35	G	A	TGCAGGAACATACAAAACCACACATCCATGTTACTGGTGAGCTACTCCACCTCACTATTTATCCATGTTACTACT
11885_25	11885	25	A	G	TGCAGGGTGCCTGGACAAATAATATATACCATGATGTTATGTTTATTTGGATGAAAATAATCTTTACATTGTGAT
11894_7	11894	7	A	G	TGCAGGTGAAGAAGCCAAATGTGGAGGTCCAGGGCCAGCGTGGTTACACGTGGCCTGCAGTTGGTTGGATGTACT
11903_22	11903	22	T	C	TGCAGGAAACATCAGCACCCAGTTCCACCTGTTGGGTTACATTAACTACTACTGCCCTCTGGTGTGCAAATAGGA
11904_68	11904	68	T	C	TGCAGGGTTTAATTTTTCTCTTAACAGTCTCAGTGAAATGCAATCAGGCACACATACACACCAACTCATACACAT
11914_17	11914	17	A	G	TGCAGGAAGGGTACCACATTAGGAAGGAGGATGTCTCCCTGTAACACACAGCGTTGAGATTGCCTGCAATGACAA
11919_24	11919	24	A	G	TGCAGGGTCCTGGATGAGAAAGGTATTGTTTCTTTAGAGTTTTGTTTGACGTGGGGTTTACGGCCTAGACAGCAT
11920_17	11920	17	G	A	TGCAGGCTTACCAGCCTGTTTCTGCTTCAAAGCAGCAGAGCTTGATGACATATTGGATCCCTTTTGTCAAAGTCA
11924_41	11924	41	A	T	TGCAGGCCTGTTTGAGGGACAACCGGACAGAATATATCAGAATTCTTGGACTTCAGTTGAGACCTTCCTCTCCTT
11927_37	11927	37	A	C	TGCAGGTAAGACACTGAGGCTGAAGACAGATCATTTTACATCATTGCCTCTCTGAGTTAACACAGGATGACAGCC
11928_9	11928	9	A	G	TGCAGGCTTAATTCGGTTGTCAGTCGAAAAGTGTTTCCTCCGACACGGCTGGCTTGTGGGTTAAGCGGGCGGGTT
11939_52	11939	52	C	T	TGCAGGTCTGGAACTGAATAGCCCTGCTCTACTGGCCAACACGGTGACACCGCGTGTCACTCTAAGGACAGCAAT
11945_44	11945	44	A	C	TGCAGGTACGGGGGCCGGGATTAAAAATAAATATACGACAAAACATTTTACATAAAGGTTCAGAAAAAAAACATT
11958_67	11958	67	T	C	TGCAGGAGCAGCTGCTGAAGGAGCGGGAGGAGAAGGGGAGGCTGGGGGAAGAAGAGCAAGGAGACATCAGGGCTC
11968_15	11968	15	T	A	TGCAGGGCCGCCTGGTTCACAAGGAGGAGGTCCTTAAGAAGTATCAGAACCTATTGGCCCGTGCTAGACAGGTAA
11972_33	11972	33	G	A	TGCAGGACACACATTGGCCATAGACTTTGCAGGGAGGACCCATGGTTGATTATGTGTAGTCACGGAGCCGCTGCT
11976_7	11976	7	A	G	TGCAGGCAATGGGTTTAGAGATGAAGCTCTGTAAACTGAACACATTAACCGCTGCCTTTGAACTGCGTTACCCAG
11984_9	11984	9	G	A	TGCAGGAGGGGGTCACTGCGTTGATGTTTGCAGAGAATGACAGGGTGTGGTCCAGGGTCACGCCAAGGTTCTTTG
11989_54	11989	54	A	C	TGCAGGCTCATCCTGACATGACCCTCCAGTAAGACAATGCCACCAGTTAAACTGATAATTCTGTGTGTGATTTCC
11995_50	11995	50	T	C	TGCAGGAGGAACAGGTGTTCCTGAGCCGGTTCAGGGACCTGGGACAGCTCTGCATGCTGGACCCCGGTCCTCCTC
12000_35	12000	35	C	A	TGCAGGCCAGACAAAGATGTACATGTTATCTGTGGCAAACTCAGGGCAACGTGTCTTGACAGAAAGATCTGGGGA
12001_39	12001	39	A	C	TGCAGGACTACAACGCTGTGAAAGGGCCTTTAACCAGGCATTTATCAAACACTGATAAACTGCCACACCAGTTTC
12010_27	12010	27	A	G	TGCAGGATTGTCTGAGACCAGCCACCCAGACATATGATGAAACAGAGGAGTATTTATGTCTGTAATAAAGCCCTT
12016_41	12016	41	C	T	TGCAGGTGATGCGCGAAAACACAGACTCTAAAGTGTCACTCTGAGCCTGGCTGATATGTTGATTTTTATTTGATT
12032_45	12032	45	G	T	TGCAGGCTCATCCTGACATGACCCTCCAGCATGACAATGGCACAAGCCATACTGCTCGTTCTGTGCAGGATTTCA
12034_50	12034	50	A	T	TGCAGGCTGTAATGTTTTTATGTGTTGGCTTTATGTAGGCTATTTTTTACAAAGTTGTCAATAAAAGTTATTTTT
12040_45	12040	45	T	C	TGCAGGACAACATACTGCTTCTGCTTGTGGTCATCCACAAAGTGGCCCCCCTCTGGGATGACCAGTTGCGTCATA
12044_55	12044	55	C	T	TGCAGGAGTATGAGATCCTCAAGTCTCTCCACAACGACAAGGTCATGACCCTCCACGAGGCCTACGTCACCCCAC
12046_34	12046	34	T	C	TGCAGGAGGGTACCCCACTCCATTCATGGGCATGCCCATGTTGGGCATGTTGTTCATGCCTGGACCGTGGCCCAA
12052_69	12052	69	C	T	TGCAGGCCAGGCTGAAAGAGATGAACAACCGCTGGGACAGATTGGGCACCTCTCTGGGGGAGTGGAGGGTAGCGC
12056_59	12056	59	C	A	TGCAGGTTCCTCCTGGCTGTTCTCAGTTTGAGCAACAACCTCTGCTGTTTCCATGCCGCCTCATAACAACACTTA
12059_14	12059	14	A	T	TGCAGGCAATGACCAAAAGCGCCCTCTTTTGTCTCATGGGTGGAATGTAATTAATATTCTTTCATAATTTCATGA
12061_35	12061	35	G	T	TGCAGGCGGATAGATAGTATGAAAAGATGATCCCCGCAGAATGAGTGTGCAGCGAGATAGATAGGGGACTGCCTG
12071_24	12071	24	T	C	TGCAGGACACTGTACTTCACTCCATATAGCTGCAAGACACCCACCCCCACTCCAAATAGCTGCAGGACACCATAC
12076_57	12076	57	G	A	TGCAGGTTAATTCTGACATGACCCTCCAGCATGACAATGCCACCAGCCATATTGCTCGTTCTGTGCGTGATTTCC
12083_19	12083	19	G	C	TGCAGGTAGGGTACCACGAGGGAGGATGTCTTCCCTGTAACGCACAGCGTTGAGATTGCCTGCAATGACGACAAG
12088_13	12088	13	C	T	TGCAGGGTAATGTCCCGTCCAGAGACAGTATCCACGTGTACTACCAGAAGCAGATGCGTGTGTACATGTCGCAGG
12095_22	12095	22	G	T	TGCAGGTGTGTAATAGATTATGGACAGGCTACAGATTCTCTCTATTATTTATATTTCTTATGAACTCTCAGAAAT
12099_14	12099	14	G	A	TGCAGGCTCATCCTGACATGACCCTCCAGAATGCCAATGACACCATCCCTACTGCTCATTCTGTGCGTGATTTCC
12100_29	12100	29	C	T	TGCAGGCCAACTCCTGACGGACATCCTCGCGCAGGCTGCATCGGTAGTGGTTGATGAGGGTCCTGTCGTTCCAAC
12103_13	12103	13	C	A	TGCAGGAAGAATACCACATGAGGGAGGAGGATGTCTTCCCTGTAATACACAGCATTGAGATTGCCTGCAATGACA
12110_10	12110	10	A	T	TGCAGGTCAAAGATTATTATAAAGTCCTCATCTATAATATAATAAATGAAAGGAAAGCTAGTAGGTTACCCCTGA
12112_23	12112	23	G	A	TGCAGGCAAGCGGTTGTACTTACGGACCTCACACAGGACCAGTTTGTTGGGTGACAGGGTGAAATGGTCCCGGAA
12121_21	12121	21	A	G	TGCAGGTCTCCATCTCGTGATACAGGTGTGGTTTCAGTTTCTTTGACCTTTGATGTGGGCGTTTCAGTCATTGTT
12123_38	12123	38	A	G	TGCAGGACTGTAGACATGTTTTTTTCTCAAGGAAGGAAATGCTGCTGTTGGTATGGCTCCAGTGAGTTTCTTCCC
12129_48	12129	48	A	C	TGCAGGCACCCGGCCTGCCACAAGGAGTCGCTACAGCCTGATGAGCGAAGTAAAGCCCCCCAGGCCAAACCCTCC
12134_17	12134	17	G	A	TGCAGGCATATGTTTCCGTCCACAATAATGATCCAACATTTCATGTCACAAATTAACCCCACAGAGCAACATCAC
12142_11	12142	11	G	T	TGCAGGTCAATGGGCGGGGCATCCTCCACGATCCTCTGCACAGACATCTGGATGAACTCATCAAAGGAGTCCAGC
12155_33	12155	33	T	A	TGCAGGACTTGCTTTGTGGAGTGTGGTGTCAAATAAGCATAGTATCTCTTTATCACAAACATACCTATCCCAATC
12156_55	12156	55	T	C	TGCAGGACTTGCTTTGTGGAGTGTAGTGTCGTAAAATCAGAGCATCTCTTTATTATGGACAGACCTCTCCCCATC
12163_64	12163	64	A	T	TGCAGGGACACCACTCTTACATTCCACCAGCTGGTGGACCTGTCCATCCGGCTGGATAACCTGCAGCTTACACGC
12170_26	12170	26	G	A	TGCAGGCTGTTCTCCACTGGGTTACAGTATGGGAAAGGAATGTTAGCAGCAGCTAGCCTTATGACTCCCTAACTT
12174_12	12174	12	A	T	TGCAGGATATGCAGTTGGCTTTTACTAGGATACAATTGCAGTTTATAAAGATTAAGTGAACTTTGTATTTCCGAT
12186_19	12186	19	A	T	TGCAGGGGCATCTGTTTCCTAGCAGATTAATCAAGGCCTGCTCCTTAACGAGTGCAAAAACGACCGACAGAGCCA
12199_26	12199	26	A	G	TGCAGGCAGTCACCTGAGTCCGAGGTACTAGAGGAGCTCCTGAAACTTGACCCCAAAAAACATCTGGGTCAGATG
12212_30	12212	30	T	C	TGCAGGACGCACATTTCTTTGTTTGTCAGATGAATCATTGGGTTGAAACTACAGAACAGTACAAGATAAGAGAAC
12222_74	12222	74	G	A	TGCAGGCAATACTGCAGCATGCGGCAGGGGCCGATCGCCACCCTGAGACCCTCCAGGGCCCCCATGACAGCCTGG
12225_6	12225	6	C	A	TGCAGGCTGACTTCGGTCGCCAGCTGTACAGTGTTTCCTCCGACACGTTGGTGCGGCTGGCTTTCACGTTAAGCA
12241_52	12241	52	A	G	TGCAGGATCAGTTTAGTCTGTCTTGTGTTCTTGGCTCACAGCCAAACTGTCGGCTCTCACTGTGTAATTTCCCCT
12242_43	12242	43	T	C	TGCAGGCCTGGGGAGCCTGCCTCCTGCTCCCCCTCTCTGCTGCTAGGGTAATGAGCACATAATCAGCCTGGCTCC
12245_43	12245	43	C	A	TGCAGGAGCGCGTGGACCTCCTCTCTATCAGCGTCACTCAGCTCGATCCTAAGGAGGAGGAGCGTGAGTACCATA
12252_37	12252	37	C	A	TGCAGGTATATCTCACTGGTGACCCCCAAAGCCAATTCCTCCTTTGGCCGCCTTTCTTTCCAGTTCTCTGCTGCC
12264_44	12264	44	A	T	TGCAGGGACGGGGGCTGGGATTTTTAAAATAAATAAATAAATAATAAATAAATAAATAACATATGAATATAGGAC
12269_73	12269	73	A	G	TGCAGGACCTGCTTTGTGGATTGTGGTGTAAAAAAAATATTGGACAGACCTCTCCCAATCTTTACAACCATTCAA
12270_35	12270	35	G	T	TGCAGGCTTTCATTCAATTGAGGCACTTAAACATTGAAATAAATATATATGGCCTTTTCCTCATGATGAGTATTG
12285_11	12285	11	C	T	TGCAGGCTATACTGTAGTTGAGCTCATTTGTAAATTTGTTCAAGGGATACTCTTCCAAGAATTGTTGAAACATTT
12287_16	12287	16	G	A	TGCAGGTGAAGAAGCCGGATGTGGAGGTCCTGGGCTGGCATGGTTACACGTGGTCTGCAGTTGGCCTTACTGCCA
12289_19	12289	19	T	C	TGCAGGTAATACTGTTTTGTTTGATCAACTTACAGCGATGTGTGCCATTTTACCTTGAAGAGGGGCCTCCCGGGG
12291_60	12291	60	A	C	TGCAGGAGCGGGTCACTGCTTTGATGTTTGCAGAGAACAACCAGGTGTTGTCCAGGGTCACGCCAAGGTTCATTT
12308_22	12308	22	T	G	TGCAGGGGAGTAGAAGAGATAATAAGCTAGTCAGACATACCTCTAGAAATCCACTTGGGGTAGTGGACATTTACT
[truncated: 11,592 more rows]

## Sheet: Table S6
Table S6 – Hardy Weinberg Equilibrium results for Chinook Salmon.
[truncated: 11,761 more rows]
[truncated: 4 more columns]

[truncated: 5 more sheets: Table S7, Table S8, Table S9, Table S10, Table S11]
